# Supplementary material for: Diversification of cytokinin phosphotransfer signaling genes in Medicago truncatula and other legume genomes
Source: BMC Genomics. 2019 May 14;20:373. doi: 10.1186/s12864-019-5724-z (PMC6518804; doi:10.1186/s12864-019-5724-z)
Supplement: Supplementary file 1 — List of putative cytokinin receptors in the genome of Arabidopsis thaliana, Vitis vinifera and all studied legumes. For each chromosomal locus, the TCS protein name, as well as a previously published name when available, the protein length, the A. thaliana most closely related protein, and the conserved domains are listed. a [12]; b [99]; c [94]; d [54]; e [55]. (XLS 37 kb) [file 12864_2019_5724_MOESM1_ESM.xls]

## Sheet: CHKs
Additional file 1 List of putative CHKs in the genome of Arabidopsis thaliana, Vitis vinifera and legume models
	Locus tag	Gene name	Length (AA)	Arabidopsis homolog	Input domain	Kinase domain		Receiver-like domain	Receiver domain
Arabidopsis thaliana
	At5g35750	AHK2a	1177		CHASE	His (H)	HATPase_c (N, G1, F, G2)	Rec (D)	Rec (D)
	At1g27320	AHK3a	1037		CHASE	His (H)	HATPase_c (N, G1, F, G2)	Rec (E)	Rec (D)
	At2g01830	AHK4a	1081		CHASE	His (H)	HATPase_c (N, G1, F, G2)	Rec (E)	Rec (D)
Cajanus cajan
	C.cajan_27186		1177	AHK2	CHASE	His (H)	HATPase_c (N, G1, F, G2)	Rec (D)	Rec (D)
	C.cajan_24266		991	AHK3	CHASE	His (H)	HATPase_c (N, G1, F, G2)	Rec (E)	Rec (D)
	C.cajan_15537		1010	AHK4	CHASE	His (H)	HATPase_c (N, G1, F, G2)	Rec (E)	Rec (D)
	C.cajan_29353		995	AHK4	CHASE	His (H)	HATPase_c (N, G1, F, G2)	Rec (E)	Rec (D)
Cicer arietinum
	XP_004491582		1208	AHK2	CHASE	His (H)	HATPase_c (N, G1, F, G2)	Rec (D)	Rec (D)
	XP_004502283		1021	AHK3	CHASE	His (H)	HATPase_c (N, G1, F, G2)	Rec (E)	Rec (D)
	XP_004504407		1007	AHK3	CHASE	His (H)	HATPase_c (N, G1, F, G2)	Rec (E)	Rec (D)
	XP_004503321		1035	AHK4	CHASE	His (H)	HATPase_c (N, G1, F, G2)	Rec (E)	Rec (D)
Glycine max
	Glyma.02G305900	GmHK10b	1222	AHK2	CHASE	His (H)	HATPase_c (N, G1, F, G2)	Rec (D)	Rec (D)
	Glyma.14G007100	GmHK11b	1226	AHK2	CHASE	His (H)	HATPase_c (N, G1, F, G2)	Rec (D)	Rec (D)
	Glyma.05G148100	GmHK13b	1030	AHK3	CHASE	His (H)	HATPase_c (N, G1, F, G2)	Rec (E)	Rec (D)
	Glyma.08G105000	GmHK12b	1031	AHK3	CHASE	His (H)	HATPase_c (N, G1, F, G2)	Rec (E)	Rec (D)
	Glyma.02G087000	GmHK15b	1020	AHK4	CHASE	His (H)	HATPase_c (N, G1, F, G2)	Rec (E)	Rec (D)
	Glyma.05G241600	GmHK16b	1012	AHK4	CHASE	His (H)	HATPase_c (N, G1, F, G2)	Rec (E)	Rec (D)
	Glyma.07G173700	GmHK14b	987	AHK4	CHASE	His (H)	HATPase_c (N, G1, F, G2)	Rec (E)	Rec (D)
	Glyma.08G049000	GmHK17b	1017	AHK4	CHASE	His (H)	HATPase_c (N, G1, F, G2)	Rec (E)	Rec (D)
	Glyma.07G158800		624	AHK4	CHASE	His (H)	HATPase_c (N, G1, F, G2)	-	-
Lotus japonicus
	Lj2g3v3338860.2	LHK2h	1218	AHK2	CHASE	His (H)	HATPase_c (N, G1, F, G2)	Rec (D)	Rec (D)
	Lj0g3v0327979.1	CK-3c LHK3h	1019	AHK3	CHASE	His (H)	HATPase_c (N, G1, F, G2)	-	-
	Lj2g3v0136400.1	CK-1c, LHK1Ah	874	AHK4	CHASE	His (H)	HATPase_c (N, G1, F, G2)	Rec (E)	Rec (D)
	Lj4g3v3113830.1	CK-2c, LHK1h	993	AHK4	CHASE	His (H)	HATPase_c (N, G1, F, G2)	Rec (E)	Rec (D)
Medicago truncatula
	Medtr5g097410	CHK4i	1270	AHK2	CHASE	His (H)	HATPase_c (N, G1, F, G2)	-	Rec (D)
	Medtr3g085130	CHK3i	1035	AHK3	CHASE	His (H)	HATPase_c (N, G1, F, G2)	Rec (E)	Rec (D)
	Medtr8g080770	CHK2i	971	AHK3	CHASE	His (H)	HATPase_c (N, G1, F, G2)	Rec (E)	Rec (D)
	Medtr8g106150	CHK1i	1004	AHK4	CHASE	His (H)	HATPase_c (N, G1, F, G2)	Rec (E)	Rec (D)
	Medtr2g067240	CHK5	256	AHK4-like	CHASE	His (H)	-	-	-
Phaseolus vulgaris
	Phvul.008G285800		1223	AHK2	CHASE	His (H)	HATPase_c (N, G1, F, G2)	Rec (D)	Rec (D)
	Phvul.002G173000		1029	AHK3	CHASE	His (H)	HATPase_c (N, G1, F, G2)	Rec (E)	Rec (D)
	Phvul.002G324900		999	AHK4	CHASE	His (H)	HATPase_c (N, G1, F, G2)	Rec (E)	Rec (D)
	Phvul.003G015500		997	AHK4	CHASE	His (H)	HATPase_c (N, G1, F, G2)	Rec (E)	Rec (D)
Vitis vinifera
	GSVIVG01030058001	VvCHK2	1203	AHK2	CHASE	His (H)	HATPase_c (N, G1, F, G2)	Rec (D)	Rec (D)
	GSVIVG01010502001	VvCHK3	1039	AHK3	CHASE	His (H)	HATPase_c (N, G1, F, G2)	Rec (E)	Rec (D)
	GSVIVG01011612001	VvCHK4	839	AHK4	CHASE	His (H)	HATPase_c (N, G1, F, G2)	Rec (E)	Rec (D)
aAfter Hwang et al., 2002
bAfter Mochida et al., 2010
cAfter Ishida et al., 2009
dAfter Ito and Kurata, 2006
eAfter Pareek et al., 2006
fAfter Du et al., 2007
gAfter Schaller et al., 2007
hAfter Held et al., 2014
iAfter Boivin et al., 2016
