# Supplementary material for: Diversification of cytokinin phosphotransfer signaling genes in Medicago truncatula and other legume genomes
Source: BMC Genomics. 2019 May 14;20:373. doi: 10.1186/s12864-019-5724-z (PMC6518804; doi:10.1186/s12864-019-5724-z)
Supplement: Supplementary file 3 — List of putative ethylene receptors in the genome of Arabidopsis thaliana, Vitis vinifera and all studied legumes. For each chromosomal locus, the TCS protein name, as well as a previously published name when available, the protein length, the A. thaliana most closely related protein, and the conserved domains are listed. a [12]; b [99]; c [94]. (XLS 42 kb) [file 12864_2019_5724_MOESM3_ESM.xls]

## Sheet: Ethylene receptors
Additional file 3 List of putative ethylene receptors in Arabidopsis thaliana, Vitis vinifera and legume models
	Locus tag	Gene name	Length (AA)	Arabidopsis homolog	Trans-membrane domains	Input domain	Output domain
Arabidopsis thaliana
	At1g66340.1	ETR1a	739	ETR1	3	EBD (D,Y, I1,P, I2, C, H)	GAF	His (H)	HATPase_c (N, G1, F, G2)	Rec (D)
	At2g40940.1	ERS1a	614	ERS1	3	EBD (D,Y, I1,P, I2, C, H)	GAF	His (H)	HATPase_c (N, G1, F, G2)	-
	At3g23150.1	ETR2a	774	ETR2	4	EBD (D,Y, I1,P, I2, C, H)	GAF	His (H)	HATPase_c (-, -, -, G2)	Rec (D)
	At3g04580.1	EIN4a	767	EIN4	4	EBD (D,Y, I1,P, I2, C, H)	GAF	His (H)	HATPase_c (-, -, -, G2)	Rec (D)
	At1g04310.1	ERS2a	646	ERS2	4	EBD (D,Y, I1,P, I2, C, H)	GAF	His (-)	HATPase_c (-, -, -, -)	-
Cajanus cajan
	C.cajan_38982		712	ETR1	3	EBD (D,Y, I1,P, I2, C, H)	GAF	His (H)	HATPase_c (N, G1, F, G2)	Rec (D)
	C.cajan_14834		589	ETR1	3	EBD (D,Y, I1,P, I2, C, H)	GAF	His (H)	HATPase_c (N, G1, F, G2)	-
	C.cajan_25020		636	ERS1	3	EBD (D,Y, I1,P, I2, C, H)	GAF	His (H)	HATPase_c (N, G1, F, G2)	-
	C.cajan_02781		661	ETR2	4	EBD (D,Y, I1,P, I2, C, H)	GAF	His (-)	HATPase_c (-, -, -, -)	Rec (D)
	C.cajan_22542		631	ETR2	4	EBD (-, -, -, -, I2, C, H)	GAF	His (-)	HATPase_c (-, -, -, -)	Rec (D)
	C.cajan_07004		716	EIN4	4	EBD (D,Y, I1,P, I2, C, H)	GAF	His (H)	HATPase_c (-, -, -, G2)	Rec (D)
	C.cajan_10804		668	EIN4	3	EBD (D,Y, I1,P, I2, C, H)	GAF	His (H)	HATPase_c (-, G1, -, G2)	Rec (D)
Cicer arietinum
	XP_004515179.1		737	ETR1	3	EBD (D,Y, I1,P, I2, C, H)	GAF	His (H)	HATPase_c (N, G1, F, G2)	Rec (D)
	XP_004494398.1		636	ERS1	3	EBD (D,Y, I1,P, I2, C, H)	GAF	His (H)	HATPase_c (N, G1, F, G2)	-
	XP_004495309.1		762	ETR2	4	EBD (D,Y, I1,P, I2, C, H)	GAF	His (-)	HATPase_c (-, -, -, -)	Rec (D)
	XP_004497828.1		633	ETR2	4	EBD (D,Y, I1,P, I2, C, H)	GAF	His (-)	HATPase_c (-, -, -, -)	-
	XP_004495561.1		760	EIN4	4	EBD (D,Y, I1,P, I2, C, H)	GAF	His (H)	HATPase_c (-, G1, -, G2)	Rec (D)
Glycine max
	Glyma.09G002600	GmETR1b	741	ETR1	3	EBD (D,Y, I1,P, I2, C, H)	GAF	His (H)	HATPase_c (N, G1, F, G2)	Rec (D)
	Glyma.12G241700	GmETR2b	740	ETR1	3	EBD (D,Y, I1,P, I2, C, H)	GAF	His (H)	HATPase_c (N, G1, F, G2)	Rec (D)
	Glyma.03G216700	GmERS2b	637	ERS1	3	EBD (D,Y, I1,P, I2, C, H)	GAF	His (H)	HATPase_c (N, G1, F, G2)	-
	Glyma.19G213300	GmERS1b	637	ERS1	3	EBD (D,Y, I1,P, I2, C, H)	GAF	His (H)	HATPase_c (N, G1, F, G2)	-
	Glyma.10G188500		752	ETR2	4	EBD (D,Y, I1,P, I2, C, H)	GAF	His (-)	HATPase_c (-, -, -, -)	Rec (D)
	Glyma.20G087000		683	ETR2	4	EBD (D,Y, I1,P, I2, C, H)	GAF	His (-)	HATPase_c (-, -, -, -)	Rec (D)
	Glyma.20G202200		799	ETR2	4	EBD (D,Y, I1,P, I2, C, H)	GAF	His (-)	HATPase_c (-, -, -, -)	Rec (D)
	Glyma.03G251700		761	EIN4	4	EBD (D,Y, I1,P, I2, C, H)	GAF	His (H)	HATPase_c (-, G1, -, G2)	Rec (D)
	Glyma.10G167300		768	EIN4	4	EBD (D,Y, I1,P, I2, C, H)	GAF	His (H)	HATPase_c (-, -, -, G2)	Rec (D)
	Glyma.19G249100		732	EIN4	4	EBD (D,Y, I1,P, I2, C, H)	GAF	His (H)	HATPase_c (-, G1, -, G2)	Rec (D)
	Glyma.20G221800		735	EIN4	3	EBD (D,Y, I1,P, I2, C, H)	GAF	His (H)	HATPase_c (-, -, -, G2)	Rec (D)
Lotus japonicus
	Lj3g3v0461750.2	ET-2c	740	ETR1	3	EBD (D,Y, I1,P, I2, C, H)	GAF	His (H)	HATPase_c (N, G1, F, G2)	Rec (D)
	Lj0g3v0302209.1		545	ETR1	-	-	GAF	His (H)	HATPase_c (N, G1, F, G2)	-
	Lj1g3v4865380.1	ET-4c	635	ERS1	3	EBD (D,Y, I1,P, I2, C, H)	GAF	His (H)	HATPase_c (N, G1, F, G2)	-
	Lj6g3v0056680.1		722	ETR2	4	EBD (D,Y, I1,P, I2, C, H)	GAF	His (-)	HATPase_c (-, -, -, -)	Rec (D)
	Lj0g3v0163479.1		758	ETR2	4	EBD (D,Y, I1,P, I2, C, H)	GAF	His (-)	HATPase_c (-, -, -, -)	Rec (-)
	Lj1g3v5020740.2	ET-1c	764	EIN4	4	EBD (D,Y, I1,P, I2, C, H)	GAF	His (H)	HATPase_c (-, G1, -, G2)	Rec (D)
	Lj5g3v1329790.1	ET-3c	764	EIN4	4	EBD (D,Y, I1,P, I2, C, H)	GAF	His (H)	HATPase_c (-, G1, -, G2)	Rec (D)
Medicago truncatula
	Medtr4g031150.1	ETR1	791	ETR1	3	EBD (D,Y, I1,P, I2, C, H)	GAF	His (H)	HATPase_c (N, G1, F, G2)	Rec (D)
	Medtr7g109150.1	ETR2	636	ERS1	3	EBD (D,Y, I1,P, I2, C, H)	GAF	His (H)	HATPase_c (N, G1, F, G2)	-
	Medtr1g044210.1	ETR3	761	ETR2	4	EBD (D,Y, I1,P, I2, C, H)	GAF	His (-)	HATPase_c (-, -, -, -)	Rec (D)
	Medtr1g073840.1	ETR4	760	ETR2	4	EBD (D,Y, I1,P, I2, C, H)	GAF	His (-)	HATPase_c (-, G1, -, -)	Rec (D)
	Medtr1g079790.1	ETR5	763	EIN4	4	EBD (D,Y, I1,P, I2, C, H)	GAF	His (H)	HATPase_c (-, G1, -, G2)	Rec (D)
	Medtr7g116330.1	ETR6	766	EIN4	4	EBD (D,Y, I1,P, I2, C, H)	GAF	His (H)	HATPase_c (-, G1, -, G2)	Rec (D)
Phaseolus vulgaris
	Phvul.011G216400.1		743	ETR1	3	EBD (D,Y, I1,P, I2, C, H)	GAF	His (H)	HATPase_c (N, G1, F, G2)	Rec (D)
	Phvul.001G210200.1		637	ERS1	3	EBD (D,Y, I1,P, I2, C, H)	GAF	His (H)	HATPase_c (N, G1, F, G2)	-
	Phvul.007G129500.1		760	ETR2	4	EBD (D,Y, I1,P, I2, C, H)	GAF	His (-)	HATPase_c (-, -, -, -)	Rec (D)
	Phvul.007G271700.1		750	ETR2	4	EBD (D,Y, I1,P, I2, C, H)	GAF	His (-)	HATPase_c (-, -, -, -)	Rec (D)
	Phvul.006G106300.1		759	EIN4	4	EBD (D,Y, I1,P, I2, C, H)	GAF	His (H)	HATPase_c (-, G1, -, G2)	Rec (D)
	Phvul.006G106400.1		760	EIN4	4	EBD (D,Y, I1,P, I2, C, H)	GAF	His (H)	HATPase_c (-, -, -, G2)	Rec (D)
Vitis vinifera
	GSVIVG01038085001	VvETR1	591	ETR1		EBD (D,Y, I1,P, I2, C, H)	GAF	His (H)	HATPase_c (N, G1, F, G2)	Rec (D)
	GSVIVG01028053001	VvETR2	637	ERS1		EBD (D,Y, I1,P, I2, C, H)	GAF	His (H)	HATPase_c (N, G1, F, G2)	-
	GSVIVG01027723001	VvETR3	654	ETR2		EBD (D,Y, I1,P, I2, C, H)	GAF	His (D)	HATPase_c (-, -, -, G2)	Rec (D)
	GSVIVG01036213001	VvETR4	668	EIN4		EBD (D,Y, I1,P, I2, C, H)	GAF	His (H)	HATPase_c (-, -, -, G2)	Rec (D)
aAfter Hwang et al. 2002
bAfter Mochida et al. 2010
cAfter Ishida et al. 2009
dAfter Ito and Kurata 2006
eAfter Pareek et al 2006
fAfter Du et al. 2007
gAfter Schaller et al. 2007
