# Supplementary material for: Diversification of cytokinin phosphotransfer signaling genes in Medicago truncatula and other legume genomes
Source: BMC Genomics. 2019 May 14;20:373. doi: 10.1186/s12864-019-5724-z (PMC6518804; doi:10.1186/s12864-019-5724-z)
Supplement: Supplementary file 4 — List of putative AHK1 proteins in the genome of Arabidopsis thaliana, Vitis vinifera and all studied legumes. For each chromosomal locus, the TCS protein name, as well as a previously published name when available, the protein length, the A. thaliana most closely related protein, and the conserved domains are listed. a [12]; b [100]. (XLS 35 kb) [file 12864_2019_5724_MOESM4_ESM.xls]

## Sheet: AHK1
Additional file 4 List of putative AHK1s in Arabidopsis thaliana, Vitis vinifera and legume models
	Locus tag	Gene name	Length (AA)	Arabidopsis homolog	Membrane domains	Kinase domain		Output domain
Arabidopsis thaliana
	At2g17820	AHK1a	1208	AHK1	2	His (H)	HATPase_c (N, G1, F, G2)	Rec (D)
Cajanus cajan
	C.cajan_12521		1156	AHK1	2	His (H)	HATPase_c (N, G1, F, G2)	Rec (D)
	C.cajan_47696		1187	AHK1	2	His (H)	HATPase_c (N, G1, F, G2)	Rec (D)
Cicer arietinum
	XP_004512150		1194	AHK1	2	His (H)	HATPase_c (N, G1, F, G2)	Rec (D)
	XP_004509375		1190	AHK1	2	His (H)	HATPase_c (N, G1, F, G2)	Rec (D)
Glycine max
	Glyma.01G164800	GmHK07b	1247	AHK1	2	His (H)	HATPase_c (N, G1, F, G2)	Rec (D)
	Glyma.02G046600	GmHK09b	1227	AHK1	2	His (H)	HATPase_c (N, G1, F, G2)	Rec (D)
	Glyma.11G078300	GmHK08b	1245	AHK1	2	His (H)	HATPase_c (N, G1, F, G2)	Rec (D)
	Glyma.16G125100		1222	AHK1	2	His (H)	HATPase_c (N, G1, F, G2)	Rec (D)
Lotus japonicus
	Lj0g3v0272749.1		1182	AHK1	2	His (H)	HATPase_c (N, G1, F, G2)	Rec (D)
	Lj2g3v1681040.2		1005	AHK1	1	His (H)	HATPase_c (N, G1, F, G2)	Rec (D)
Medicago truncatula
	Medtr5g022470.1	HK1	1201	AHK1	2	His (H)	HATPase_c (N, G1, F, G2)	Rec (D)
	Medtr8g075340.1	HK2	1174	AHK1	2	His (H)	HATPase_c (N, G1, F, G2)	Rec (D)
Phaseolus vulgaris
	Phvul.002G107100		1261	AHK1	2	His (H)	HATPase_c (N, G1, F, G2)	Rec (D)
	Phvul.003G264600		1216	AHK1	2	His (H)	HATPase_c (N, G1, F, G2)	Rec (D)
Vitis vinifera
	GSVIVG01018749001	VvHK1	1168	AHK1		His (H)	HATPase_c (N, G1, F, G2)	Rec (D)
aAfter Hwang et al. 2002
bAfter Mochida et al. 2010
cAfter Ishida et al. 2009
dAfter Ito and Kurata 2006
eAfter Pareek et al 2006
fAfter Du et al. 2007
gAfter Schaller et al. 2007
