# Supplementary material for: Diversification of cytokinin phosphotransfer signaling genes in Medicago truncatula and other legume genomes
Source: BMC Genomics. 2019 May 14;20:373. doi: 10.1186/s12864-019-5724-z (PMC6518804; doi:10.1186/s12864-019-5724-z)
Supplement: Supplementary file 5 — List of putative CKI1 proteins in the genome of Arabidopsis thaliana, Vitis vinifera and all studied legumes. For each chromosomal locus, the TCS protein name, as well as a previously published name when available, the protein length, the A. thaliana most closely related protein, and the conserved domains are listed. a [12]; b [99]; c [100]. (XLS 32 kb) [file 12864_2019_5724_MOESM5_ESM.xls]

## Sheet: CKI1
Additional file 5 List of putative CKI1s in Arabidopsis thaliana, Vitis vinifera and legume models
	Locus tag	Gene name	Length (AA)	Kinase domain		Output domain
Arabidopsis thaliana
	AT2G47430	CKI1a	1123	His (H)	HATPase_c (N, G1, F, G2)	Rec (D)
Cajanus cajan
	C.cajan_01249		860	His (H)	HATPase_c (N, G1, F, G2)	Rec (D)
	C.cajan_06732		656	His (H)	HATPase_c (N, G1, F, G2)	Rec (D)
Cicer arietinum
	XP_004496150.1		1100	His (H)	HATPase_c (N, G1, F, G2)	Rec (D)
	XP_004496043.1		1105	His (H)	HATPase_c (N, G1, F, G2)	Rec (D)
Glycine max
	Glyma.03G219100	GmHK01b	1057	His (H)	HATPase_c (N, G1, F, G2)	Rec (D)
Lotus japonicus
	Lj2g3v2925240.1		1032	His (H)	HATPase_c (N, G1, F, G2)	Rec (D)
	Lj5g3v1599620.1	HK2bc	1183	His (H)	HATPase_c (N, G1, F, G2)	Rec (D)
Medicago truncatula
	Medtr1g090850	HK3	1051	His (H)	HATPase_c (N, G1, F, G2)	Rec (D)
	Medtr1g087140	HK4	1103	His (H)	HATPase_c (N, G1, F, G2)	Rec (D)
Phaseolus vulgaris
	Phvul.007G215000		1073	His (H)	HATPase_c (N, G1, F, G2)	Rec (D)
Vitis vinifera
	GSVIVG01028113001	VvHK2	890	His (H)	HATPase_c (N, G1, F, G2)	Rec (D)
aAfter Hwang et al. 2002
bAfter Mochida et al. 2010
cAfter Ishida et al. 2009
dAfter Ito and Kurata 2006
eAfter Pareek et al 2006
fAfter Du et al. 2007
gAfter Schaller et al. 2007
