# Supplementary material for: Diversification of cytokinin phosphotransfer signaling genes in Medicago truncatula and other legume genomes
Source: BMC Genomics. 2019 May 14;20:373. doi: 10.1186/s12864-019-5724-z (PMC6518804; doi:10.1186/s12864-019-5724-z)
Supplement: Supplementary file 6 — List of putative CKI2 proteins in the genome of Arabidopsis thaliana, Vitis vinifera and all studied legumes. For each chromosomal locus, the TCS protein name, as well as a previously published name when available, the protein length, the A. thaliana most closely related protein, and the conserved domains are listed. a [12]; b [99]; c [100]. (XLS 33 kb) [file 12864_2019_5724_MOESM6_ESM.xls]

## Sheet: CKI2
Additional file 6 List of putative CKI2s in Arabidopsis thaliana, Vitis vinifera and legume models
	Locus tag	Gene name	Length (AA)	Arabidopsis homolog	Kinase domain		Output domain
Arabidopsis thaliana
	At5g10720	CKI2 / AHK5a	923		His (H)	HATPase_c (N, G1, F, G2)	Rec (D)
Cajanus cajan
	C.cajan_09255		787	CKI2 / AHK5	His (H)	HATPase_c (N, G1, F, G2)	Rec (D)
	C.cajan_38212		825	CKI2 / AHK5	His (H)	HATPase_c (N, G1, F, G2)	Rec (D)
Cicer arietinum
	XP_004501404		885	CKI2 / AHK5	His (H)	HATPase_c (N, G1, F, G2)	Rec (D)
	XP_004498825		1031	CKI2 / AHK5	His (H)	HATPase_c (N, G1, F, G2)	Rec (D)
Glycine max
	Glyma.14G105400	GmHK03b	1013	CKI2 / AHK5	His (H)	HATPase_c (N, G1, F, G2)	Rec (D)
	Glyma.U003300	GmHK05b	920	CKI2 / AHK5	His (H)	HATPase_c (N, G1, F, G2)	Rec (D)
	Glyma.06G059100	GmHK06b	829	CKI2 / AHK5	His (H)	HATPase_c (N, G1, F, G2)	Rec (D)
	Glyma.04G058400	GmHK02b	991	CKI2 / AHK5	His (H)	HATPase_c (N, G1, F, G2)	Rec (D)
	Glyma.17G220800	GmHK04b	1012	CKI2 / AHK5	His (H)	HATPase_c (N, G1, F, G2)	Rec (D)
Lotus japonicus
	Lj1g3v1798710.1		997	CKI2 / AHK5	His (H)	HATPase_c (N, G1, F, G2)	Rec (D)
	Lj5g3v0473540.1	HK3bc	1001	CKI2 / AHK5	His (H)	HATPase_c (N, G1, F, G2)	Rec (D)
Medicago truncatula
	Medtr3g105590	HK5	950	CKI2 / AHK5	His (H)	HATPase_c (N, G1, F, G2)	Rec (D)
	Medtr1g013360	HK6	1013	CKI2 / AHK5	His (H)	HATPase_c (N, G1, F, G2)	Rec (D)
	Medtr1g014670	HK7	390	CKI2 / AHK5	His (H)	-	-
Phaseolus vulgaris
	Phvul.009G084900		1004	CKI2 / AHK5	His (H)	HATPase_c (N, G1, F, G2)	Rec (D)
	Phvul.001G043600		1001	CKI2 / AHK5	His (H)	HATPase_c (N, G1, F, G2)	Rec (D)
Vitis vinifera
	GSVIVG01033164001	VvHK3	804	CKI2 / AHK5	His (H)	HATPase_c (N, G1, F, G2)	Rec (D)
aAfter Hwang et al. 2002
bAfter Mochida et al. 2010
cAfter Ishida et al. 2009
dAfter Ito and Kurata 2006
eAfter Pareek et al 2006
fAfter Du et al. 2007
gAfter Schaller et al. 2007
