# Supplementary material for: Diversification of cytokinin phosphotransfer signaling genes in Medicago truncatula and other legume genomes
Source: BMC Genomics. 2019 May 14;20:373. doi: 10.1186/s12864-019-5724-z (PMC6518804; doi:10.1186/s12864-019-5724-z)
Supplement: Supplementary file 7 — List of putative HPT proteins in the genome of Arabidopsis thaliana, Vitis vinifera and all studied legumes. For each chromosomal locus, the TCS protein name, as well as a previously published name when available, the protein length, the A. thaliana most closely related protein, and the conserved domains are listed. a [12]; b [51]; c [99]; d [100]. (XLS 45 kb) [file 12864_2019_5724_MOESM7_ESM.xls]

## Sheet: HPTs
Additional file 7 List of putative HPTs in Arabidopsis thaliana, Vitis vinifera and legume models
	Locus tag	Gene name	Length (AA)	Features
Arabidopsis thaliana
	At1g03430	AHP5a	157	Hpt (H)
	At1g80100	AHP6a	154	Hpt (N)
	At3g16360	AHP4a	127	Hpt (H)
	At3g21510	AHP1a	154	Hpt (H)
	At3g29350	AHP2a	156	Hpt (H)
	At5g39340	AHP3a	155	Hpt (H)
Cajanus cajan
	C.cajan_00306	CcHPT1	139	Hpt (H)
	C.cajan_00431	CcHPT2	152	Hpt (H)
	C.cajan_04331	CcHPT3	152	Hpt (H)
	C.cajan_05249	CcHPT4	157	Hpt (H)
	C.cajan_06887	CcHPT5	139	Hpt (H)
	C.cajan_10483	CcHPT6	103	Hpt (H)
	C.cajan_36466	CcHPT7	173	Hpt (H)
	C.cajan_00223	CcHPT8	156	Hpt (N)
	C.cajan_02977	CcHPT9	156	Hpt (N)																																					Glyma19g42751.1	K7KGR6/45-130	Glyma03g40181.1	K7MYI1/24-123	Glyma19g33421.1	I1L801/46-137	Glyma10g02820.1	I1JFE4/42-138	I1JFE3/46-141
	C.cajan_35868	CcHPT10	155	Hpt (R)																																					42.4	46.5	43.4	39.4	39.4	43.5	42.4	43.3	43.8
																																									42.3	45.3	43.3	40.2	40.2	42.4	42.3	41.2	41.7
Cicer arietinum																																									39.2	39.5	39.2	38	40.8	42.4	39.9	41.2	41.7
	XP_004494648	CaHPT1	151	Hpt (H)																																					41.3	41.4	42.7	42	44.8	43	43.4	42.9	43.3
	XP_004495760	CaHPT2	149	Hpt (H)																																					41.1	41.4	42.2	44.8	45.6	43.7	44.4	43.7	43.7
	XP_004496057	CaHPT3	149	Hpt (H)																																					41.1	41.4	42.2	46	46.7	44.8	45.6	44.8	44.8
	XP_004486083	CaHPT4	154	Hpt (H)																																					38.4	41.4	40	42.6	42.1	44.1	41.1	43.9	44.3
	XP_004486784	CaHPT5	150	Hpt (H)																																					40.7	41.9	41.9	44.2	44.2	43	43	43	43
	XP_004510310	CaHPT6	151	Hpt (H)																																					39.3	41.9	40.3	41	40.9	42.4	39.3	42.3	42.7
	XP_004506949	CaHPT7	145	Hpt (N)																																					39.5	40.7	40.7	44.2	44.2	44.2	44.2	43	43
	XP_004486663	CaHPT8	155	Hpt (N)																																					38.7	40.7	39.6	41	40.9	43.5	40	42.3	42.7
																																									40.6	40.2	40.6	37.5	37.5	46.2	45.8	45.8	45.8
Glycine max																																									39.9	40.2	40.4	35.6	40.3	46.2	42.5	45.9	46.4
	Glyma.02G150800	GmHP09b	152	Hpt (H)																																					42.5	43.7	43	38.6	42.5	47.3	43.8	46.9	47.4
	Glyma.07G015600	GmHP07b	143	Hpt (H)																																					44.3	43.7	44.3	39.2	39.2	47.3	47.4	47.4	47.4
	Glyma.07G253100	GmHP03b	155	Hpt (H)																																					42.5	43.7	43	38.6	42.5	47.3	43.8	46.9	47.4
	Glyma.08G201100	GmHP08b	151	Hpt (H)																																					45	45.3	45	43	43	41.3	43	42.3	41.7
	Glyma.10G023200	GmHP10b	152	Hpt (H)																																					45.5	47.7	46.5	43.4	43.4	42.4	44.4	43.3	42.7
	Glyma.10G157800	GmHP04b	146	Hpt (H)																																					66.7	66.3	66.7	53.1	53.1	52.2	53.1	53.1	53.1
	Glyma.13G212800	GmHP02b	155	Hpt (H)																																					66.7	66.3	66.7	53.1	53.1	52.2	53.1	53.1	53.1
	Glyma.13G354700		150	Hpt (H)																																					63.8	66.3	65.3	54	55.6	52.2	54.3	53.6	53.1
	Glyma.15G019500		150	Hpt (H)																																					63.9	66.3	64.9	55.7	55.7	57.6	58.8	57.7	57.3
	Glyma.15G099800	GmHP01b	155	Hpt (H)																																					62.9	66.3	65.8	56	57.1	57.6	59.3	57.7	57.3
	Glyma.19G151900	GmHP06b	133	Hpt (H)																																					64.8	66.3	65.9	55.7	55.7	59.1	59.1	58	58
	Glyma.20G230800	GmHP05b	150	Hpt (H)																																					62.9	66.3	65.8	54	55.6	56.5	58.7	56.7	56.3
	Glyma.07G030100	GmPHP02b	156	Hpt (N)																																					69.1	69.1	69.1	55.9	55.9	58.8	58.8	57.4	57.4
	Glyma.08G212800	GmPHP02b	156	Hpt (N)																																					63.3	66.3	64.3	53.1	53.1	56.5	57.1	56.7	56.3
	Glyma.15G007400	GmPHP03b	154	Hpt (N)																																					81.4	79.1	79.1	52.3	52.3	51.2	51.2	51.2	51.2
	Glyma.01G008300		155	Hpt(Q)																																					77.3	79.1	78.7	53	58.8	51.1	54	51.5	51
	Glyma.03G148600		88	Hpt(-)																																					80.1	80.2	80.1	54	59.1	53.3	56.8	53.6	53.1
	Glyma.03G241700		150	Hpt (R)																																					80.4	80.2	79.4	53.6	53.6	53.3	53.6	53.6	53.1
	Glyma.06G088100		143	Hpt (L)
	Glyma.11G187300		151	Hpt(L)
	Glyma.13G317900		157	Hpt(R)
	Glyma.19G239100		152	Hpt (R)
																																									100	96.5	96.5	51.2	51.2	51.2	51.2	51.2	51.2
Lotus japonicus																																									100	96.5	94	49	53.4	50	51	49.5	50
	Lj0g3v0065719.1		151	Hpt (H)
	Lj3g3v0288910.1		150	Hpt (H)
	Lj3g3v2318120.1		151	Hpt (H)
	Lj5g3v1440060.1		139	Hpt (H)
	Lj5g3v1692590.1		112	Hpt (H)
	Lj6g3v1915980.2		154	Hpt (H)
	Lj3g3v0054470.1		146	Hpt (N)
	Lj3g3v2187050.1	HP6c	146	Hpt (N)
	Lj5g3v2266270.1		146	Hpt (N)
	Lj2g3v0855250.1	HP5ac	140	Hpt (L)
		HP5bc	134	Hpt (Q)
Medicago truncatula
	Medtr1g082290.1	MtHPT2a	152	Hpt (H)
	Medtr1g089130.1	MtHPT3	149	Hpt (H)
	Medtr2g020770.1	MtHPT1a	148	Hpt (H)
	Medtr2g100880.1	MtHPT4	150	Hpt (H)
	Medtr2g100900.1	MtHPT5	150	Hpt (H)
	Medtr7g114020.1	MtHPT8	147	Hpt (H)
	Medtr4g010160.1	MtHPT7	169	Hpt (N)
	Medtr2g103870.1	MtHPT6	158	Hpt (N)
	Medtr2g085155.1	MtHPT9	151	Hpt (R)
	Medtr2g086010.1	MtHPT10	151	Hpt (R)
Phaseolus vulgaris
	Phvul.003G099000.1	PvHPT1	154	Hpt (H)
	Phvul.005G166200.1	PvHPT2	150	Hpt (H)
	Phvul.006G159300.1	PvHPT3	155	Hpt (H)
	Phvul.007G167900.1	PvHPT4	150	Hpt (H)
	Phvul.007G183200.1	PvHPT5	146	Hpt (H)
	Phvul.009G111800.1	PvHPT6	87	Hpt (H)
	Phvul.010G145400.1	PvHPT7	214	Hpt (H)
	Phvul.005G178200.1	PvHPT8	157	Hpt (N)
	Phvul.010G156100.1	PvHPT9	156	Hpt (N)
	Phvul.005G125700.1	PvHPT10	157	Hpt (R)
Vitis vinifera
	GSVIVG01011043001	VvHPT1	151	Hpt (H)
	GSVIVG01015307001	VvHPT2	214	Hpt (H)
	GSVIVG01016986001	VvHPT3	150	Hpt (H)
	GSVIVG01017840001	VvHPT4	152	Hpt (H)
	GSVIVG01022018001	VvHPT5	150	Hpt (H)
	GSVIVG01035294001	VvHPT6	144	Hpt (H)
	GSVIVG01017338001	VvHPT7	157	Hpt (N)
	GSVIVG01034756001	VvHPT8	148	Hpt (I)
aAfter Gonzalez-Rizzo et al. 2006
bAfter Mochida et al. 2010
cAfter Ishida et al. 2009
dAfter Ito and Kurata 2006
eAfter Pareek et al 2006
fAfter Du et al. 2007
gAfter Schaller et al. 2007
[truncated: 1 more columns]
