# Supplementary material for: Diversification of cytokinin phosphotransfer signaling genes in Medicago truncatula and other legume genomes
Source: BMC Genomics. 2019 May 14;20:373. doi: 10.1186/s12864-019-5724-z (PMC6518804; doi:10.1186/s12864-019-5724-z)
Supplement: Supplementary file 10 — List of putative RRBs in the genome of Arabidopsis thaliana, Vitis vinifera and all studied legumes. For each chromosomal locus, the TCS protein name, as well as a previously published name when available, the protein length, the A. thaliana most closely related protein, and the conserved domains are listed. a [12]; b [51]; c [99]; d [100]. (XLS 53 kb) [file 12864_2019_5724_MOESM10_ESM.xls]

## Sheet: RRBs
Additional file 10 List of putative RRBs in the genome of Arabidopsis thaliana, Vitis vinifera and studied legumes
	Locus tag	Previous gene name	Gene name	Length (AA)	Domains
Arabidopsis thaliana
	AT1G49190.2	ARR19		622	Rec (D)	Myb
	AT1G67710.1	ARR11		521	Rec (D)	Myb
	AT2G01760.1	ARR14		382	Rec (D)	Myb
	AT2G25180.1	ARR12		596	Rec (D)	Myb
	AT2G27070.1	ARR13		575	Rec (D)	Myb
	AT3G16857.2	ARR1		690	Rec (D)	Myb
	AT3G62670.1	ARR20		352	Rec (D)	Myb
	AT4G16110.1	ARR2		664	Rec (D)	Myb
	AT4G31920.1	ARR10		552	Rec (D)	Myb
	AT5G07210.1	ARR21		621	Rec (D)	Myb
	AT5G58080.1	ARR18		618	Rec (D)	Myb
	AT1G68210.1	APRR6		755	Rec (N)	Myb
	AT4G18020.1	APRR2		535	Rec (E)	Myb
	AT5G49240.1	APRR4		292	Rec (Q)	Myb
Cajanus cajan
	C.cajan_19358		CcRRB1	544	Rec (D)	Myb
	C.cajan_24323		CcRRB2	579	Rec (D)	Myb
	C.cajan_22328		CcRRB3	635	Rec (D)	Myb
	C.cajan_09230		CcRRB4	665	Rec (D)	Myb
	C.cajan_45197		CcRRB5	627	Rec (D)	Myb
	C.cajan_04108		CcRRB6	509	Rec (D)	Myb
	C.cajan_29495		CcRRB7	530	Rec (D)	Myb
	C.cajan_29328		CcRRB8	603	Rec (D)	Myb
	C.cajan_15558		CcRR1	498	Rec (E)	Myb
	C.cajan_15557		CcRR2	257	Rec (E)	Myb
	C.cajan_37366		CcRR3	419	Rec (E)	Myb
	C.cajan_44120		CcRR4	223	Rec (E)	Myb
	C.cajan_11822		CcRR5	246	Rec (E)	Myb
	C.cajan_12949		CcRR6	558	Rec (E)	Myb
	C.cajan_40483		CcRR7	559	Rec (E)	Myb
	C.cajan_20619		CcRR8	443	Rec (E)
Cicer arietinum
	XP_004487800.1		CaRRB1	692	Rec (D)	Myb
	XP_004487801.1		CaRRB2	648	Rec (D)	Myb
	XP_004498241.1		CaRRB3	635	Rec (D)	Myb
	XP_004501369.1		CaRRB4	631	Rec (D)	Myb
	XP_004502338.1		CaRRB5	590	Rec (D)	Myb
	XP_004507711.1		CaRRB6	642	Rec (D)	Myb
	XP_004507712.1		CaRRB7	639	Rec (D)	Myb
	XP_004508171.1		CaRRB8	680	Rec (D)	Myb
	XP_004508172.1		CaRRB9	676	Rec (D)	Myb
	XP_004508173.1		CaRRB10	675	Rec (D)	Myb
	XP_004514128.1		CaRRB11	250	Rec (D)	Myb
	XP_004508999.1		CaRR1	549	Rec (E)	Myb
	XP_004510876.1		CaRR2	424	Rec (E)	Myb
	XP_004511768.1		CaRR3	547	Rec (E)	Myb
	XP_004513697.1		CaRR4	612	Rec (E)	Myb
	XP_004498785.1		CaRR5	410	Rec (N)	Myb
	XP_004498786.1		CaRR6	499	Rec (N)	Myb
	XP_004515485.1		CaRR7	410	Rec (N)	Myb
Glycine max
	Glyma.02G085900		GmRRB1	633	Rec (D)	Myb
	Glyma.04G062500	GmRR26b	GmRRB2	656	Rec (D)	Myb
	Glyma.05G144500	GmRR24b	GmRRB3	635	Rec (D)	Myb
	Glyma.06G063500	GmRR31b	GmRRB4	696	Rec (D)	Myb
	Glyma.07G171200	GmRR33b	GmRRB5	633	Rec (D)	Myb
	Glyma.07G243300	GmRR21b	GmRRB6	679	Rec (D)	Myb
	Glyma.08G046700		GmRRB7	401	Rec (D)	Myb
	Glyma.08G100900	GmRR25b	GmRRB8	593	Rec (D)	Myb
	Glyma.09G040000	GmRR20b	GmRRB9	673	Rec (D)	Myb
	Glyma.09G098600	GmRR30b	GmRRB10	698	Rec (D)	Myb
	Glyma.10G101000		GmRRB11	285	Rec (D)	Myb
	Glyma.11G246400	GmRR23b	GmRRB12	579	Rec (D)	Myb
	Glyma.13G155400	GmRR32b	GmRRB13	680	Rec (D)	Myb
	Glyma.14G110600	GmRR28b	GmRRB14	665	Rec (D)	Myb
	Glyma.14G139500		GmRRB15	202	Rec (D)	Myb
	Glyma.15G145200	GmRR22b	GmRRB16	650	Rec (D)	Myb
	Glyma.15G206200	GmRR29b	GmRRB17	697	Rec (D)	Myb
	Glyma.17G030600	GmRR19b	GmRRB18	677	Rec (D)	Myb
	Glyma.17G076000		GmRRB19	681	Rec (D)	Myb
	Glyma.17G217100	GmRR27b	GmRRB20	667	Rec (D)	Myb
	Glyma.18G010800		GmRRB21	455	Rec (D)	Myb
	Glyma.19G049400		GmRRB22	366	Rec (D)	Myb
	Glyma.01G200800	GmPRR48b	GmRR1	558	Rec (E)	Myb
	Glyma.05G070200	GmPRR46b	GmRR2	571	Rec (E)	Myb
	Glyma.05G239800		GmRR3	246	Rec (E)	Myb
	Glyma.08G046800		GmRR4	492	Rec (E)	Myb
	Glyma.11G041300	GmPRR49b	GmRR5	570	Rec (E)	Myb
	Glyma.12G073900		GmRR6	626	Rec (E)
	Glyma.16G198800		GmRR7	669	Rec (E)	Myb
	Glyma.17G152800	GmPRR47b	GmRR8	576	Rec (E)	Myb
	Glyma.19G047900		GmRR9	385	Rec (E)	Myb
Lotus japonicus
	Lj0g3v0050029.1			583	Rec (D)	Myb
	Lj0g3v0149769.1			668	Rec (D)	Myb
	Lj0g3v0262279.1			583	Rec (D)	Myb
	Lj5g3v0523200.1			660	Rec (D)	Myb
	Lj5g3v0659720.1			532	Rec (D)	Myb
	Lj6g3v1078590.1			674	Rec (D)	Myb
	Lj2g3v1079520.1			358	Rec (A)	Myb
	Lj2g3v1985390.1			557	Rec (E)	Myb
	Lj4g3v0668260.1			363	Rec (A)	Myb
	Lj4g3v1153140.1			557	Rec (E)	Myb
	Lj4g3v3113240.1			433	Rec (G)	Myb
	Lj5g3v0554370.1			201	Rec (-)	Myb
Medicago truncatula
	Medtr1g032570.1		MtRRB7	623	Rec (D)	Myb
	Medtr2g034960.1		MtRRB6	595	Rec (D)	Myb
	Medtr2g450070.2		MtRRB5	666	Rec (D)	Myb
	Medtr3g086100.1		MtRRB4	570	Rec (D)	Myb
	Medtr3g102590.2		MtRRB10	234	Rec (D)	Myb
	Medtr3g106220.1	RR3h	MtRRB3	645	Rec (D)	Myb
	Medtr4g021760.1		MtRRB11	312	Rec (D)	Myb
	Medtr4g021790.1		MtRRB12	274	Rec (D)	Myb
	Medtr4g021845.1		MtRRB13	311	Rec (D)	Myb
	Medtr4g021855.1		MtRRB14	300	Rec (D)	Myb
	Medtr4g023980.1		MtRRB15	201	Rec (D)	Myb
	Medtr4g121020.1	RR2h	MtRRB2	680	Rec (D)	Myb
	Medtr4g131570.1		MtRRB16	608	Rec (D)	Myb
	Medtr4g131580.1		MtRRB17	608	Rec (D)	Myb
	Medtr4g131600.1		MtRRB18	590	Rec (D)	Myb
	Medtr5g055260.1		MtRRB19	268	Rec (D)	Myb
	Medtr8g079940.1		MtRRB20	538	Rec (D)	Myb
	Medtr3g102600.2	RR1h	MtRRB1	222	Rec (E)	Myb
	Medtr4g098870.3		MtRRB24	586	Rec (E)	Myb
	Medtr5g014040.3		MtRRB9	543	Rec (E)	Myb
	Medtr6g045327.1		MtRRB25	362	Rec (E)	Myb
	Medtr7g026400.1		MtRRB26	592	Rec (E)	Myb
	Medtr8g032710.1		MtRRB8	476	Rec (E)	Myb
	Medtr8g105600.1		MtRRB27	764	Rec (E)	Myb
	Medtr0450s0040.1		MtRRB28	537	Rec (E)	Myb
	Medtr6g016850.1		MtRR31	171	Rec (E)	-
	Medtr8g093040.1		MtRR32	264	Rec (E)	-
	Medtr1g013160.1		MtRRB29	326	Rec (N)	Myb
	Medtr1g013170.1		MtRRB21	497	Rec (N)	Myb
	Medtr1g013180.1		MtRRB22	530	Rec (N)	Myb
	Medtr7g117705.1		MtRRB23	336	Rec (N)	Myb
	Mt0345_00001		MtRRB30	293	Rec (N)	Myb
Phaseolus vulgaris
	Phvul.001G046300.1		PvRRB1	592	Rec (D)	Myb
	Phvul.001G258000.1		PvRRB2	556	Rec (D)	Myb
	Phvul.002G177100.1		PvRRB3	580	Rec (D)	Myb
	Phvul.003G017000.1		PvRRB4	650	Rec (D)	Myb
	Phvul.003G110100.1		PvRRB5	680	Rec (D)	Myb
	Phvul.003G158200.1		PvRRB6	678	Rec (D)	Myb
	Phvul.009G088900.1		PvRRB7	456	Rec (D)	Myb
	Phvul.009G194200.1		PvRRB8	677	Rec (D)	Myb
	Phvul.009G253200.1		PvRRB9	673	Rec (D)	Myb
	Phvul.002G004800.2		PvRR1	561	Rec (E)	Myb
	Phvul.002G322000.1		PvRR2	450	Rec (E)	Myb
	Phvul.002G322300.1		PvRR3	408	Rec (E)	Myb
	Phvul.003G228600.1		PvRR4	560	Rec (E)	Myb
	Phvul.005G022600.1		PvRR5	158	Rec (-)	Myb
	Phvul.010G092800.2		PvRR6	447	Rec (E)
	Phvul.011G008200.1		PvRR7	240	Rec (E)	Myb
Vitis vinifera
	GSVIVG01003721001		VvRRB1	655	Rec (D)	Myb
	GSVIVG01007549001		VvRRB2	468	Rec (D)	Myb
	GSVIVG01007550001		VvRRB3	592	Rec (D)	Myb
	GSVIVG01010300001		VvRRB4	594	Rec (D)	Myb
	GSVIVG01010626001		VvRRB5	609	Rec (D)	Myb
	GSVIVG01010627001		VvRRB6	592	Rec (D)	Myb
	GSVIVG01011650001		VvRRB7	428	Rec (D)	Myb
	GSVIVG01028069001		VvRRB8	543	Rec (D)	Myb
	GSVIVG01035051001		VvRRB9	533	Rec (D)	Myb
	GSVIVG01035903001		VvRRB10	667	Rec (D)	Myb
	GSVIVG01029177001		VvRRB11	216	Rec (D)	-
	GSVIVG01013234001		VvRR1	527	Rec (E)	Myb
aAfter Hwang et al. 2002
bAfter Mochida et al. 2010
cAfter Ishida et al. 2009
dAfter Ito and Kurata 2006
eAfter Pareek et al 2006
fAfter Du et al. 2007
gAfter Schaller et al. 2007
hAfter Gonzalez-Rizzo et al., 2006
