# Supplementary material for: Diversification of cytokinin phosphotransfer signaling genes in Medicago truncatula and other legume genomes
Source: BMC Genomics. 2019 May 14;20:373. doi: 10.1186/s12864-019-5724-z (PMC6518804; doi:10.1186/s12864-019-5724-z)
Supplement: Supplementary file 12 — List of putative RRCs in the genome of Arabidopsis thaliana, Vitis vinifera and all studied legumes. For each chromosomal locus, the TCS protein name, as well as a previously published name when available, the protein length, the A. thaliana most closely related protein, and the conserved domains are listed. a [12]; b [100]. (XLS 32 kb) [file 12864_2019_5724_MOESM12_ESM.xls]

## Sheet: RRAs
Additional file 12 List of putative RRCs in the genome of Arabidopsis thaliana, Vitis vinifera and studied legumes.
	Locus tag	Previous gene name	Gene name	Length (AA)	Domains
Arabidopsis thaliana
	AT3G04280.1	ARR22a	AtRRC22	142	Rec (D)
	AT5G26594.1	ARR24a	AtRRA7	139	Rec (D)
Glycine max
	Glyma.03G170100	GmRR34b	GmRRC1	132	Rec (D)
	Glyma.19G171300	GmRR3b	GmRRC2	116	Rec (D)
	Glyma.19G171400	GmRR36b	GmRRC3	108	Rec (D)
	Glyma.03G170200		GmRRC4	113	Rec (D)
	Glyma.18G069300		GmRRC5	175	Rec (D)
	Glyma.10G008500		GmRRC6	239	Rec (D)
Vitis vinifera
	GSVIVG01026349001		VvRRC1	140	Rec (D)
aAfter Hwang et al. 2002
bAfter Mochida et al. 2010
