# Supplementary material for: Diversification of cytokinin phosphotransfer signaling genes in Medicago truncatula and other legume genomes
Source: BMC Genomics. 2019 May 14;20:373. doi: 10.1186/s12864-019-5724-z (PMC6518804; doi:10.1186/s12864-019-5724-z)
Supplement: Supplementary file 13 — List of putative Clock-RRs in the genome of Arabidopsis thaliana, Vitis vinifera and all studied legumes. For each chromosomal locus, the TCS protein name, as well as a previously published name when available, the protein length, the A. thaliana most closely related protein, and the conserved domains are listed. a [12]; b [100]. (XLS 34 kb) [file 12864_2019_5724_MOESM13_ESM.xls]

## Sheet: Clock RRs
Additional file 13 Putative clock RRs in Arabidopsis thaliana, Vitis vinifera and legume models
	Locus tag	Previous Gene name	Gene name	Length (AA)	Domains
Arabidopsis thaliana
	AT2G46790.1	APRR9a		468	Rec (E)	CCT
	AT5G02810.1	APRR7a		727	Rec (E)	CCT
	AT5G24470.1	APRR5a		667	Rec (E)	CCT
	AT5G60100.2	APRR3a		522	Rec (E)	CCT
	AT5G61380.1	APRR1, TOC1a		618	Rec (E)	CCT
Cajanus cajan
	C.cajan_08715		CcPRR1	528	Rec (E)	CCT
	C.cajan_10962		CcPRR2	586	Rec (E)	CCT
	C.cajan_21442		CcPRR3	777	Rec (E)	CCT
	C.cajan_39146		CcPRR4	625	Rec (E)	CCT
	C.cajan_39868		CcPRR5	624	Rec (E)	CCT
	C.cajan_41432		CcPRR6	564	Rec (E)	CCT
Cicer arietinum
	XP_004494872.1		CaPRR1	626	Rec (E)	CCT
	XP_004497449.1		CaPRR2	781	Rec (E)	CCT
	XP_004500013.1		CaPRR3	586	Rec (E)	CCT
	XP_004502760.1		CaPRR4	674	Rec (E)	CCT
	XP_004505939.1		CaPRR5	846	Rec (E)	CCT
	XP_004508720.1		CaPRR6	572	Rec (E)	CCT
Glycine max
	Glyma.03G261300.1		GmPRR1	692	Rec (E)	CCT
	Glyma.04G166300.1	GmPRR37b	GmPRR2	560	Rec (E)	CCT
	Glyma.04G228300.1	GmPRR43b	GmPRR3	691	Rec (E)	CCT
	Glyma.05G025000.1	GmPRR38b	GmPRR4	575	Rec (E)	CCT
	Glyma.06G136600.1	GmPRR39b	GmPRR5	620	Rec (E)	CCT
	Glyma.06G196200.1		GmPRR6	558	Rec (E)	CCT
	Glyma.07G049400.1	GmPRR45b	GmPRR7	722	Rec (E)	CCT
	Glyma.10G048100.1		GmPRR8	673	Rec (E)	CCT
	Glyma.U034500.9		GmPRR9	685	Rec (E)	-
	Glyma.12G073900.1	GmPRR42b	GmPRR10	626	Rec (E)	-
	Glyma.13G135900.1	GmPRR41b	GmPRR11	675	Rec (E)	CCT
	Glyma.16G018000.1	GmPRR44b	GmPRR12	706	Rec (E)	CCT
	Glyma.17G102200.1		GmPRR13	579	Rec (E)	CCT
	Glyma.19G260400.1	GmPRR40b	GmPRR14	605	Rec (E)	CCT
Lotus japonicus
	Lj1g3v1076690.1		LjPRR6	684	Rec (E)	CCT
	Lj1g3v5060620.1		LjPRR3	632	Rec (E)	CCT
	Lj2g3v3260110.1		LjPRR5	632	Rec (E)	CCT
	Lj3g3v2517630.1		LjPRR4	644	Rec (E)	CCT
	Lj4g3v1658890.1		LjPRR1	563	Rec (E)	CCT
	Lj5g3v0615690.1		LjPRR2	761	Rec (E)	CCT
Medicago truncatula
	Medtr1g067110.1		MtPRR1	744	Rec (E)	CCT
	Medtr3g037390.1		MtPRR2	575	Rec (E)	CCT
	Medtr3g092780.1		MtPRR3	685	Rec (E)	CCT
	Medtr4g061360.1		MtPRR4	796	Rec (E)	CCT
	Medtr4g108880.1		MtPRR5	630	Rec (E)	CCT
	Medtr7g118260.2		MtPRR6	559	Rec (E)	CCT
	Medtr8g024260.1		MtPRR7	585	Rec (E)	CCT
Phaseolus vulgaris
	Phvul.003G188400.1		PvPRR1	559	Rec (E)	CCT
	Phvul.007G162500.1		PvPRR2	744	Rec (E)	CCT
	Phvul.009G045000.1		PvPRR3	690	Rec (E)	CCT
	Phvul.009G185500.1		PvPRR4	561	Rec (E)	CCT
	Phvul.009G258300.1		PvPRR5	660	Rec (E)	CCT
	Phvul.010G119700.1		PvPRR6	675	Rec (E)	CCT
	Phvul.011G070600.1		PvPRR7	791	Rec (E)	CCT
Vitis vinifera
	GSVIVG01007965001		VvPRR1	533	Rec (E)	CCT
	GSVIVG01027443001		VvPRR2	593	Rec (E)	CCT
	GSVIVG01032644001		VvPRR3	769	Rec (E)	CCT
	GSVIVG01038647001		VvPRR4	747	Rec (E)	CCT
	GSVIVG01025088001		VvPRR5	482	Rec (E)	-
	GSVIVG01007970001		VvPRR6	159	Rec (E)	-
	GSVIVG01025556001		VvPRR7	221	Rec (E)	-
aAfter Hwang et al. 2002
bAfter Mochida et al. 2010
