# Supplementary material for: Diversification of cytokinin phosphotransfer signaling genes in Medicago truncatula and other legume genomes
Source: BMC Genomics. 2019 May 14;20:373. doi: 10.1186/s12864-019-5724-z (PMC6518804; doi:10.1186/s12864-019-5724-z)
Supplement: Supplementary file 14 — List of putative RRAs in the genome of Arabidopsis thaliana, Vitis vinifera and all studied legumes. For each chromosomal locus, the TCS protein name, as well as a previously published name when available, the protein length, the A. thaliana most closely related protein, and the conserved domains are listed. a [12]; b [51]; c [99]; d [100]; e [56]. (XLS 38 kb) [file 12864_2019_5724_MOESM14_ESM.xls]

## Sheet: RRAs
Additional file 14 List of putative RRAs in the genome of Arabidopsis thaliana, Vitis vinifera and studied legumes.
	Locus tag	Previous gene name	Gene name	Length (AA)	Domains
Arabidopsis thaliana
	AT1G10470.1	ARR4a	AtRRA4	259	Rec (D)
	AT1G19050.1	ARR7a	AtRRA7	206	Rec (D)
	AT1G59940.1	ARR3a	AtRRA3	231	Rec (D)
	AT1G74890.1	ARR15a	AtRRA15	206	Rec (D)
	AT2G40670.2	ARR16a	AtRRA16	165	Rec (D)
	AT2G41310.1	ARR8a	AtRRA8	225	Rec (D)
	AT3G48100.1	ARR5a	AtRRA5	184	Rec (D)
	AT3G56380.1	ARR17a	AtRRA17	153	Rec (D)
	AT3G57040.1	ARR9a	AtRRA9	234	Rec (D)
	AT5G62920.1	ARR6a	AtRRA6	186	Rec (D)
Cajanus cajan
	C.cajan_30148		CcRRA1	237	Rec (D)
	C.cajan_01143		CcRRA2	184	Rec (D)
	C.cajan_41309		CcRRA3	179	Rec (D)
	C.cajan_11838		CcRRA4	237	Rec (D)
	C.cajan_29859		CcRRA5	204	Rec (D)
	C.cajan_34072		CcRRA6	279	Rec (D)
	C.cajan_03110		CcRRA7	228	Rec (D)
	C.cajan_31558		CcRRA8	201	Rec (D)
	C.cajan_23647		CcRRA9	151	Rec (D)
	C.cajan_40143		CcRRA10	218	Rec (D)
	C.cajan_40453		CcRRA11	118	Rec (D)
	C.cajan_35128		CcRRA12	92	Rec (D)
	C.cajan_46352		CcRRA13	179	Rec (D)
	C.cajan_19355		CcRRA14	209	Rec (D)
Cicer arietinum
	XP_004493425.1		CaRRA1	219	Rec (D)
	XP_004511028.1		CaRRA2	179	Rec (D)
	XP_004504497.1		CaRRA3	228	Rec (D)
	XP_004504496.1		CaRRA4	229	Rec (D)
	XP_004501966.1		CaRRA5	202	Rec (D)
	XP_004508816.1		CaRRA6	215	Rec (D)
	XP_004502823.1		CaRRA7	174	Rec (D)
	XP_004502490.1		CaRRA8	245	Rec (D)
	XP_004517159.1		CaRRA9	51	Rec(-)
Glycine max
	Glyma.01G037500		GmRRA19	244	Rec (D)
	Glyma.02G027400	GmRR01b	GmRRA1	240	Rec (D)
	Glyma.03G130000	GmRR09b	GmRRA9	248	Rec (D)
	Glyma.04G137600	GmRR12b	GmRRA12	172	Rec (D)
	Glyma.04G177900	GmRR15b	GmRRA15	204	Rec (D)
	Glyma.04G223000	GmRR17b	GmRRA17	146	Rec (D)
	Glyma.04G247800	GmRR07b	GmRRA7	235	Rec (D)
	Glyma.05G033000	GmRR03b	GmRRA3	211	Rec (D)
	Glyma.06G114900	GmRR08b	GmRRA8	232	Rec (D)
	Glyma.06G142300	GmRR16b	GmRRA16	146	Rec (D)
	Glyma.06G187000	GmRR14b	GmRRA14	204	Rec (D)
	Glyma.08G292400	GmRR04b	GmRRA4	223	Rec (D)
	Glyma.11G155100	GmRR11b	GmRRA11	187	Rec (D)
	Glyma.13G077500	GmRR13b	GmRRA13	211	Rec (D)
	Glyma.13G197600	GmRR18b	GmRRA18	179	Rec (D)
	Glyma.15G236200	GmRR06b	GmRRA6	179	Rec (D)
	Glyma.17G093900	GmRR02b	GmRRA2	207	Rec (D)
	Glyma.18G130900	GmRR05b	GmRRA5	222	Rec (D)
	Glyma.19G132300	GmRR10b	GmRRA10	246	Rec (D)
	Glyma.19G051800		GmRR1	123	Rec (E)
Lotus japonicus
	Lj0g3v0160879.1		LjRRA8	184	Rec (D)
	Lj0g3v0139579.1		LjRRA9	119	Rec (D)
	Lj0g3v0253349.1		LjRRA10	431	Rec (D)
	Lj1g3v0416300.1	RRA5c	LjRRA5	161	Rec (D)
	Lj1g3v0841370.1	RRA1c	LjRRA1	224	Rec (D)
	Lj1g3v1137240.1		LjRRA11	147	Rec (D)
	Lj1g3v1147290.1	RRA2c	LjRRA2	147	Rec (D)
	Lj1g3v4170190.1		LjRRA12	239	Rec (D)
	Lj2g3v1366010.1	RRA3c	LjRRA3	236	Rec (D)
	Lj3g3v0765990.1	RRA6c	LjRRA6	167	Rec (D)
	Lj3g3v1876170.3	RRA4c	LjRRA4	121	Rec (D)
	Lj4g3v1561740.1	RRA7c	LjRRA7	123	Rec (D)
Medicago truncatula
	Medtr1g049100.1		MtRRA1	198	Rec (D)
	Medtr3g015490.1	RR9e	MtRRA9	164	Rec (D)
	Medtr3g078613.2		MtRRA2	201	Rec (D)
	Medtr3g088630.1		MtRRA3	235	Rec (D)
	Medtr3g093860.1		MtRRA6	156	Rec (D)
	Medtr4g106590.1	RR8e	MtRRA8	215	Rec (D)
	Medtr5g036480.1	RR4d	MtRRA4	237	Rec (D)
	Medtr6g007460.1		MtRRA7	184	Rec (D)
	Medtr7g490310.1	RR5d	MtRRA5	239	Rec (D)
	Medtr8g038620.1	RR11e	MtRRA11	177	Rec (D)
Phaseolus vulgaris
	Phvul.001G125800.1		PvRRA1	242	Rec (D)
	Phvul.002G076900.1		PvRRA2	228	Rec (D)
	Phvul.003G056000.1		PvRRA3	221	Rec (D)
	Phvul.003G196300.1		PvRRA4	207	Rec (D)
	Phvul.003G196500.1		PvRRA5	207	Rec (D)
	Phvul.005G027100.1		PvRRA6	188	Rec (D)
	Phvul.008G160500.1		PvRRA7	204	Rec (D)
	Phvul.009G043400.1		PvRRA8	148	Rec (D)
	Phvul.009G127000.1		PvRRA9	238	Rec (D)
	Phvul.009G182800.1		PvRRA10	202	Rec (D)
	Phvul.011G207200.1		PvRRA11	231	Rec (D)
Vitis vinifera
	GSVIVG01007835001		VvRRA1	296	Rec (D)
	GSVIVG01008850001		VvRRA2	232	Rec (D)
	GSVIVG01013497001		VvRRA3	170	Rec (D)
	GSVIVG01013499001		VvRRA4	140	Rec (D)
	GSVIVG01013501001		VvRRA5	123	Rec (D)
	GSVIVG01013502001		VvRRA6	161	Rec (D)
	GSVIVG01013505001		VvRRA7	197	Rec (D)
	GSVIVG01020146001		VvRRA8	221	Rec (D)
	GSVIVG01032667001		VvRRA9	141	Rec (D)
	GSVIVG01033610001		VvRRA10	157	Rec (D)
	GSVIVG01013500001		VvRRA11	163	Rec (Y)
aAfter Hwang et al. 2002
bAfter Mochida et al. 2010
cAfter Ishida et al. 2009
dAfter Gonzalez-Rizzo et al., 2006
eAfter Op den Camp et al., 2011
