# Supplementary material for: Diversification of cytokinin phosphotransfer signaling genes in Medicago truncatula and other legume genomes
Source: BMC Genomics. 2019 May 14;20:373. doi: 10.1186/s12864-019-5724-z (PMC6518804; doi:10.1186/s12864-019-5724-z)
Supplement: Supplementary file 16 — Hierarchical clustering of the expression in roots and nodules of Medicago truncatula genes related to the Two Component System (TCS) signaling. Selected M. truncatula genome-wide expression datasets were used, corresponding to the Symbimics RNAseq database for roots, nodules and nodule zones [69], and for the root epidermis after a Nod Factors (NF) treatment [60]. Log2 expression values (deseq), normalized as described in the previously cited articles, were used for all TCS signaling genes identified in the M. truncatula genome to construct with the MeV software a heat-map based on Euclidean distances and average linkage clustering. The color scale ranges from red (no expression) to blue (strongest expression). A color code was additionally used for gene names corresponding to the different TCS protein families: in black, CHKs (CHASE domain containing Histidine Kinases); in green, HPTs (Histidine PhosphoTranfert proteins); in blue, RRBs (Type-B Response Regulators); and in red, RRAs (Type-A Response Regulators). Non-canonical proteins are labelled with a blue dot, and the bracket indicates the core cytokinin signaling identified in the study. Nodule zones were defined as in [69]: ZI, meristematic zone; ZIId and ZIIp, distal and proximal differentiation/rhizobial infection zones; IZ, inter-zone II/III; ZIII, nitrogen fixation zone. NF, Nod Factor treatment as described in [60]. (XLSX 9 kb) [file 12864_2019_5724_MOESM16_ESM.xlsx]

## Sheet: Feuil1
	Number of AGATHY motifs
pRRA1	16
pRRA2	11
pRRA3	16
pRRA4	10
pRRA5	12
pRRA6	7
pRRA7	6
pRRA8	15
pRRA9	21
pRRA11	15
pNSP2	7
