# Supplementary material for: Diversification of cytokinin phosphotransfer signaling genes in Medicago truncatula and other legume genomes
Source: BMC Genomics. 2019 May 14;20:373. doi: 10.1186/s12864-019-5724-z (PMC6518804; doi:10.1186/s12864-019-5724-z)
Supplement: Supplementary file 17 — Domain composition of the different TCS protein families. For each TCS protein family, the domain composition is given. The Pfam ID is indicated for each domain. (XLS 28 kb) [file 12864_2019_5724_MOESM17_ESM.xls]

## Sheet: Domain composition
Additional file 17 Domain composition of the different TCS protein families
Protein family	Domains	Pfam ID
Cytokinin receptors
	CHASE domain	PF03924
	His Kinase A (phospho-acceptor) domain	PF00512
	HATPase_c	PF02518
	Response regulator receiver domain	PF00072
Ethylene receptors
	GAF domain	PF01590
	His Kinase A (phospho-acceptor) domain	PF00512
	HATPase_c	PF02518
	Response regulator receiver domain	PF00072
CKI1, AHK5/CKI2, AHK1
	His Kinase A (phospho-acceptor) domain	PF00512
	HATPase_c	PF02518
	Response regulator receiver domain	PF00072
HPTs
	Hpt domain	PF01627
RRAs / RRCs
	Response regulator receiver domain	PF00072
RRBs
	Response regulator receiver domain	PF00072
	Myb-like DNA-binding domain	PF00249
Clock RRs
	Response regulator receiver domain	PF00072
	CCT motif	PF06203
