# Supplementary material for: Diversification of cytokinin phosphotransfer signaling genes in Medicago truncatula and other legume genomes
Source: BMC Genomics. 2019 May 14;20:373. doi: 10.1186/s12864-019-5724-z (PMC6518804; doi:10.1186/s12864-019-5724-z)
Supplement: Supplementary file 19 — Sequences of all Histidine Kinases (HKs) proteins. Sequences are listed in the fasta format. (TXT 122 kb) [file 12864_2019_5724_MOESM19_ESM.txt]

>GSVIVG01033164001_VvHK3
MVCEMENDNIEEMDVEVLHSMWPEDIGNDAGNQFNMDRPGADQDMLEEHISYGGDKRPISILDGIYDIWQEVPRRRNSVV
VQNKRLEIDAEYDTVIYWKQRAVHLEKLLEASVQREHMLMEKVQESIKSLERQSSPVEELSQILKRADNFLHFVLQNAPV
VIGHQDKELRYRFIYNHFPSLQEEDIIGKTDVEIFTGAGVKESQEFKKEVLERGLPAKREITFETELFGSKTFLIYVEPV
FSKAGDTIGVNYMGMDVTDQVRKREKMMKIREEIAVQKAKETELNKTIHITEETMRAKQMLATMSHEIRSPLSGVVSIAE
ILATTNLDRHQRQLLNVMLSSGDLVLQLINDILDLSKVESGVMKLEATKFRPREVVKHVLQTAAASLQKILTLEGHVADD
VPLEVTGDVLRIRQILTNLISNAVKFTHEGKVGINLYVIPEPSSGNGEGDPINHDDSKQEDKENSHPLETTVWIRCDVYD
TGIGIPEHALPTLFKKYMQVSADHARKYGGTGLGLAICKQLVELMGGHMTVSSREHSGSTFTFILPYKVSLISDHSDDPD
ELSDMADDDASTDDKNAGFFQFHPRTLEMTSLEDTCSVVDAAETLSEPESFKEVDEMGKTSEAPEMCLRLEISERSSQCT
SSSSPEEPKSTLKPKILLVEDSKINVMVTQSMMKQLGHTIDVVNNGIEAVRAVQCRSYDLILMDVCMPVMDGLQATRIIR
SFEETGNWDAAVKAGIEPSTCSSDSLPNGHDSMTVTKRVPIIAMTANALSESADECYANGMDSFVSKPVTFQKLTQCLQQ
YLT*
>XP_004504407.1 PREDICTED: histidine kinase 3-like [Cicer arietinum]
MLCFWLVSFFYLNSEVLKETKMGFLGNGSKMWLKCWEKISVHGYKIHQQYYLYIGSKKVKRELWRKLLLTWVLGWIVVSL
WIFCCMRLQVVEKRKETLASLCDERARIVQDQFNVSMNHIQAMSILISSFHHAKSPSAIDQRTFARYTERTAFERPLTSG
VAYAVRVLHSEREQFEKQQGWIIKRMDTLEQNPVHKDDYATEALEQSFIQEEYAPVIFAQDTISHVISVDVLSGKEDRDN
VLRARESGKGVLTEPFRLLKSNRLGVILTFAVYKRYLPSNATPNERIQATNGYLGGVFDVESLVEKLLQQLASKQSVIVN
VYDTTNHTHPIVMYGSTNVSGDVFCHVSTLNFGDPFRKHEMHCRFKQKPPWPWLAITTSIGILVIALLVGHIFHATVNRI
AKVEDDCREMTELKKRAEAADVAKSQFLATVSHEIRTPMNGVLGMLHMLMDTDLDVTQQEYVRTAQESGKALVSLINEVL
DQAKIEFGKLELEAVLFDIRSILDDVLSLFSDKSQGKGVELAAYVSDHVPELLIGDPGRFRQIITNLMGNSIKFTDKGHI
FVTIHLVEEIVHSIEVDNESNPENTLSGFAVTNSCLSWKGFKAFSQEGPLGSFSSSSTDLINLIVSVEDTGEGIPREAQS
LIFTPFMQVGSSISRKHGGTGIGLSISKCLVGLMNGEIGFASEPKIGSTFTFTSVFTNGLLSSNECRIQQINRSQPASSE
FEGMNALVIDPRPVRAKVSRYHXXXXXXXXXMVSDLNQGLSTIKNGNAVINMVLIEQEVWYRDSSMSSHFFNNTRKIDRG
FPPKLFILVNSSCSSKTSSVISDVHNPTIITKPLRASMLAVSLERAMNVGNKRIPNRDVQSLSLSHLLFGRKILIVDDNG
VNRAVAAGALKKYGADVVCVSSGKDAISSLKPPHQFDACFMDIQMPEMDGFEATNIIREMEHNVNREVSNDGFENTSNWH
VPILAMTADVIQATHEKCLRCGMDGYVSKPFEAEQLYREVSWFFSSS
>XP_004503321.1 PREDICTED: LOW QUALITY PROTEIN: histidine kinase 4-like [Cicer arietinum]
MGLQLKMQTQQHPLDLKLHEQNGNKRKYTFIQAHRAWLLKFLLLWILLMAIIGWCIYSKMDADTKVRRKEILGSLCDQRA
RMLQDQFSVSVNHVHALAILVSTFHYYRNPSAIDQESFAEYTARTAFERPLLSGVAYAQRVVNYERDRFEKQHGWVIKTM
EREASQVRDEYAPVIFAQETVSYLESIDMMSGEEDRENILRARATGKAVLTSPFRLLGSHHLGVVLTFPVYKYKLPSNPT
TEELIKATAGYILVSLLFGLVFILRIFYLMLGLVXILGTLLYIGGPFDVESLVENLLSQLAGHQAILVNVFDITNSTDPL
IMYGNQYEEGDVSLVHESKLDFGDPYRKHQMICRYHQKAPTNWIALTTAFLFFVILLLVGYILYGAGKHIVKVEDDFHKM
EELKVQAEAAHIAKSQFLATVSHEIRTPMNGILGMLGLLLRTELNSTQRDYAQTAQACGKALIALINEVLDRAKIEAGKL
ELEAVPFDLRSILDDVLSLFSEKSRHKGLELAVFVSDKVPDVVMGDPGRFRQIVTNLVGNSVKFTERGHIFVKVHLAEKR
KSTMNGNIETFLNGGSEEIVHKSGSYNLKTLSGCEAADERNNWDNFKHLIDDEEFFCDASTKKVASNEFYEQVTLMVCVE
DTGIGIPFSAQDRIFMPFVQADSSTSRNYGGTGIGLSISKCLVELMGGQISFISRPQVGSTFSFSADFGIFKKNSITTDV
KKLNFEDLPSSFRGLKAIVVDGKPVRAAVTRYHLKRLGIQAKVANAVNKAVSLCGKNGSLTTGIFQPDIIFVEKDSWVTG
EDGIFGVRQLDWKQNGHIFKMPSLILLTTNISNDEFDKAKSAGFSDTVIMKPLRASMVGACLQQVLGTGKKRQLGKDMPN
GSTTVRSLLYGKKILVVDDNRVNRRVAAGALKNFGADAKCADSGKAALEMLQFPHNFDACFMDIQMPEMDGFEATSRIRE
MERKANEEKKREGNDTKSEFHIPILAMTADVIHATYEACLECGMDGYVSKPFEEENLYQAVAKFFKAKPITSIDS
>XP_004502283.1 PREDICTED: histidine kinase 3-like [Cicer arietinum]
MSLLHVIGFGLKVGHLLLVLCCWIISVIYINWFNSMDTTKMGFLGDGGKMWLKWWEKILCSTCKIHQHYYHCIGSKKVRG
TLWRKLLLTWVLGWCIVSLWIFCCMSLQATEKRKETLASMCDERARMLQDQFNVSMNHIQAMSILISTFHHAKNPSAIDQ
RTFAKYTERTAFERPLTSGVAYAVRALHSEREQFEKQQGWTIKRMDTLEQNPVHEDDYVPDALEPSPIHEEYAPVIFAQD
TISHVISIDVLSGKEDRENVLRARESGKGVLTAPFRLLKTNRLGVILTFAVYKTDLPSNATPNERIEATDGYLGGVFEIE
SLVEKLLQQLASKQTVIVNVYDTTNHTHPIPMYGSNESGDVFYHVSHLNFGDPFRKHEMHCRFKQKPPWPWLAITTSIGI
LIIALLVGHIFHATVNRIAKVEEDCRKMTELKKLAEEADVAKSQFLATVSHEIRTPMNGVLGMMNMLMDTDLDVTQQEYV
RTAQGSGKALVSIINEVLDQAKIKSGKLKLEAVLFDIRAIMDDVLSLFSEKSQGKGVELAVYVSDQVPEQLIGDPGRFRQ
IITNLMGNSIKFTDKGHIFVTIHLVEEVFHSIEVERESTSKDIEGTLSGLPVADGRRSWEGFRAFSNEGLLGSFSSSSND
LVNLIVSVEDTGEGIPLEAQSMIFIPFMQVGSSMSKKHGGTGIGLSISKCLVGLMNGEIGFVSEPKIGSTFTFTAMFTNA
CPHSNEFKTQQINNQPHPAFSDFHGMAALVIDPRAVRAEVSRYHIQRLGIRVEIVSDLKRGLSFISNKNVVINMILIEQE
VWEKDSSISSNFVNNIRKIEVDNVVPPKLFILVNSSSSLRSSSVTSSVHNPTITKPLRASMLAASLQRAMGVGNKGNPRN
GEHQGLSLHHLLSGRKILIVDDNSVNRTVAAGALKKYGAEVVCVSSGKDAISMLKQPHQFDACFMDVQMPEMDGFEATSR
IREIERSVNNSKFHLPILAMTADVIQATHEECLKRGMDGYVSKPFEAEQLYREVSKFFQSS
>XP_004491582.1 PREDICTED: histidine kinase 2-like isoform X1 [Cicer arietinum]
MSVNGRVSGSNGRLSQKLKSSWKGNESMHVSNSSRTCRKKLFLFWVFCVVVALWSVWFIIFSFNSSKHLIKETACEKSEQ
TLLQRYNVSRKQFHALASLFSGSDQSIMQILSNCIDEEKLQMLLSIGIVNTPKSMCPKNQELEKEHRCVEDSPESMEQCP
ILDDFVQTRIGLSFPWKTLVFAIQDHANSYTLIKGCFWVLIGTIMSHKLSGFYLHRRSQKQKLVPEHPATQQKRLQHFKH
GHSKAGRWRKNLLVIFVTLGIVGSAWLFWHLNADIVQRREAMLATMCDERARMLQDQFNVSMNHVHALAILVSTFHHGKH
PSAVDQKIFGEYTESTAFERPLTSGVAYALKVLHSDRTHFEKQHGWTIKKMETENEALVQDCIPENLDPAPIQDEYAPVI
FAQETVSHIVSIDMMSGKEDRENILRARASGKGVLTSPFKLLKSNHLGVVLTFAVYDSNLPPNATPEQRIEATVGYLGAS
YDVPSLVDKLLHQLASKQTIVVNVYDTTNASAHITMYGIDVPDTGLLHISSLDFGDPLRKHEMHCRFKHKPRLPWTAINA
SGGVFVITLLLGHIFYAAINRIAKVEEDCRKMEELKVRAEAADVAKSQFLATVSHEIRTPMNGVLGMLQMLMDTDLDDNQ
MDYSQTAHESGKDLISVINEVLDQAKIEAEKLELEAVAFDPHTILDEVLSLFAEKSNEKGIELAVYASNQVPKVVIGDPK
RFRQIITNLVGNSLKFTHDKGHVFVSIHLANEVKNPLHVMDAVLREGLNMNQDISERTCNTLSGFPVGNRWKSWENFKKL
NSINLMDEPETIQLLVTVEDTGIGIPNDAQSRIFTPFMQADSSTSRTYGGTGIGLSISKCLVDLMGGEIGFVSEPGIGST
FSFTGNFRKGEAKSLDAKWHKYNPFVSEFQGLRALVIDRRKIRAEVTRYHLQRLGMSVNVNTSLQSACFCLSDTCNTSVS
MQLAMILIDIDSWDKESSSILYSIKKQRQNGIKVDTLNFPKIFLLATRLSPGERDELKSVGIVDDVLMKPLWLSVLICYY
RESLKTGKKQINRKKISELENLLIHKRILVVDDNAVNRKVAQGVLRKYGAVVTCVEGGRDALKLLKPPHNFNACFMDLQM
PEMDGFEVTRQIRFMESEVNEKIACGQASMEMFGNISYWHTPILAMTADVTRSSNEECKKCGMDDYVSKPFEEEKLYMAV
ARVFNFGS
>Phvul.008G285800.1 
MSVNRKPPASNGRLPSNMKCWKVNEPLHGSNSPRTCRRKPLLLWFFGFVAIGSIWFILSFNSSYLVNKENEAICEKRARI
LLHRYNVSREQIYALASLFPGSDQILFNCIDERRLRMLLRSGMVSTPQLMCPENEESKKERICVADTVEPIEQCPILNDY
VQARLELSVSFKNYVSLASGTALSTDLVSYFLRGKNIVQPLERRVSAIWGHVSSSDLTKGFWWVLNGIVMSYFCLLWRSQ
KQKLVQGHPAAQQKRLKHFAQGPSRGAGRWRKKLLVIFVSLGIFGSFWLFWHLNMDIMQRREEMLTNMCDERARMLQDQF
NVSMNHVHALAILVSTFHHDKHPSAIDQKIFGEYTESTAFERPLTSGVAYALKVLHSDRMHFEKQHGWTIKKMETENEAL
VQDCIPGNLDPAPIQDEYAPVIFAQETVSHIVSIDMMSGKEDRENILRARASGKGVLTSPFKLLKSNHLGVVLTFAVYNT
NLPLDATPEQRIEATVGYLGASYDVPSLVDKLLHQLASKQTIVVNVYDTTDASAPITMYGTDVTDTGLLRISSLDFGDPL
RKHEMHCRFKQRPPLPWTAINASGGVFVITLLVGHIFYAAINRIIKVEHGYSEMSKLKSRAEAADVAKSQFLATVSHEIR
TPMNGVLGMLQMLMDTELDKRQMDYAQTAHDSGKDLISVINEVLDQAKIEAGKLELEAVAFDPRAILDEVLSPFSEKSKV
IELAVYASNHVPQVVIGDPKRFRQVITNLVSNSVKFNHDKGHVFVSVHLANEVKNPLHIMDAVLSEGFNINQDVSNRTYD
TLSGFPVCNKWKSWANFEKLSSTDDPEIIQLLVIVEDTGTGIPTDAQSRIFTPFMQADSSPSRTYGGTGIGLSISKCLVD
LMGGEIGFVSEPGIGSTFSFTGTFRKGERTSLDAMWQNNNFGSEFQGLRALVVDSRKIRAEVTRYHLQRLGMSVDITNSL
NSACSCLSNTCNMSTSNQLAMILIDKEAWDKECLILCKIRKLRQNGIKRDPILPKIYLLDAHPSIDEHAELKSVGIIDDI
LTKPLWLSSLVQSYKESLGTEKNEVNRKKVSKLGSLLMNKQILVVDDNAVNRRVAKGFLQKYEAKVTSVESGMAALEVLK
LPHNFDACFMDLQMPEMNGFEATREIRRLESEVNEKIACGQASAEMYGNISYWHIPVLAMTADATQSSSEECRNCGMDDY
VTKPFEEEQLYTAMARFFLPDS*
>Phvul.003G015500.1 
MGLSLKMQSHHPVALRLYDQMGSKRKYTFIQAHRAWLPKFLLLWILLMALISWCIFSKMDDDTKVRRKEVLGSLCDQRAR
MLQDQFSVSVNHVHALAILVSTFHYYRYPSAIDQETFAEYTARTAFERPLLSGVAYAQRVVKSEREKFEKEHGWVIKTME
EKSSLVRDEYAPVIFAQETVSYLESLDMMSGEEDRENILRARATGKAVLTSPFRLWGSHHLGVVLTFPVYKSKLPQKTTV
EERIEATAGYVGGSFDVESLVENLLGQLAGNQAILVNVYDITNYTNPLIMYGKPYEEGDVSLAHESKLDFGDPYRKHQMI
CRYHQKAPTNWIAVTTAFLFFVILILVGYILYGAGNHIVKVEDDFHEMQELKVRAESAHVAKSQFLATVSHEIRTPMNGI
LGMLALLLDTELSSTQRDYAQTAQACGKALITLINEVLDRAKIEAGKLELEAVPFDLRSILDDVLSLFSEKSRHKGLELA
VFVSDKVPDIVMGDPGRFRQIITNLVGNSVKFTEHGHIFVKVHLGDNRKPTLNGKHTNGESDEVFHISDDYHFKTLSGRE
AADERNSWDNFKHLIADEKSCLDSSRETVATSETSEQVTLRVCVEDTGIGIPFSAQDRIFMPFVQADSSTSRNYGGTGIG
LSISKCLVELMGGKINFISRPQIGSTFSFTAVCGTFKKSSVSDMKKSLEDLPSSFRGLKVIVIDGKPVRAAVTRYHLKRL
GILVKVENSISKAVALCGKSDSLNSGTFLPDIIMVEKDTWISGEDGIFNVWKQNGHMFKRPKMILLATNISKTEFDKAKA
MGFSDTVIMKPLRASMVAACLQQVLGMGKKRQLGKDMPNGSAFLQSLLYGKKILVVDDNGVNRRVAAGALKKFGADVKCA
ESGKAALEMLQLPHNFDACFMDIQMPEMDGFQATSQIRMMESKANEEMKNGSEWHVPILAMTADVIHATYDECLKRGMDG
YVSKPFEEENLYQEVAKFFKSKTISDSSQSASYLATN*
>Phvul.002G324900.1 
MKSEQAGSNGKNTFIQAHRAWLPKLLMLWILLMALIGWCIYTQMDADTKVRRKEVLGSLCDQRARMLQDQFSVSVNHVHA
LAILVSTFHYYRTPSAIDQETFAEYTARTAFERPLLSGVAYAQRVVNLEREAFEKQHGWVIKTMERKSSLVRDEYAPVIF
AQETVSYLESIDMMSGEEDRENILRARATGNAVLTSPFKLLGSHHLGVVLTFPVYKSKLPQKPTMEERIKATAGYVGGSF
DVESLVENLLGQLAGNQAILVNVYDITNFTDPLIMYGKQDEEGDMSLVHESKLDFGDPYRKHKMICRYHQKAPTNWIALT
TAFLFFVILLLVGYILYSAGNRIVKVEDDFHKMAELKVRAESADIAKSQFLATVSHEIRTPMNGILGMLGLLLGTELSST
QLDYAQTAQACGMALIALINEVLDRAKIEAGKLDLETVPFDIRSILDDVLSLSSEKSRHKGLELAVFVSDKVPDIVMGDP
GRFRQIVTNLVGNSVKFTERGHIFVKVHLAENRVPTVNGKIDTFLNGRSEEVVHMSSGGYNFKTLSGYEAADERNSWDNF
KHLIADEEFFFDDSVKKVASESYEQVTLMVSVEDTGNGIPFLAQDKIFMPFVQADSSTSRHYGGTGIGLSISKCLVELMG
GEISFISRPQVGSTFSFSADFGTTKKNSIIDMKKHNLEDLRSSFRGFKAIVVDAKPVRAAVTRYHLKRLGIQAKVANSIN
KAISLCGKNWSLTSGIFQPDMIFVEKDSWICGEDGIFNVWQLDWKQNGHVFKIPQMILLATNITNTEFDKAKAAGFSDTV
IMKPLRASMVAACLQQVMGTGKKRQLGKDTGSTFARSLLCGKKILVVDDNRVNRRVAAGALQNFGANVTCAESGKIALEM
LQLPHNFDACFMDIQMPEMDGFQATGKIRDMERKANERLMNGECGEGNGWKNEYHLPILAMTADVIQATYEKCVECGMDG
YVTKPFEEENLYQAVAKFFNPKPTSDNSLQNGNRTGKAP*
>Phvul.002G173000.1 
MSLLHVVGFGLKVGHLLLVLCCWVVSVIYLNWFISSGIMDTKMGFPGGGGGGKMWHKWWEKISGQGCKIHQQYYQYIGSK
EVKRALWRKLLLTWVVGWIIVSLWILCYLSLQGIEKRKETLASLCDERARMLQDQFNVSMNHIQAMSILISTFHHAKNPS
AIDQKTFARYTERTAFERPLTSGVAYAVRVLHSEREQFEKQQGWTIKRMDTLEQNPVHKDDYAPEALEPSPVQEEYAPVI
FAQDTIAHVISVNVLSGKEDRENVLRARESGKGVLTAPFRLLKTNRLGVILTFAVYKRDLPSNATPNERIQATDGYLGGV
FDVESLVEKLLQQLASKQTVIVNVYDTTNHTHPIAMYGSNESGDEFYRVSTLNFGDPFRKHEMHCRFKQKPPWPWLAITT
SFGILVIAFLVGYIFHATVNHIAKVEDDYGEMMKLRERAVAADIAKSQFLATVSHEIRTPMNGVLGMLHMLMDTDLDVTQ
QEYVRTAQESGKALVSLINEVLDQAKIEFGKLELEAVLFDIRAILDDVLSLFSEKSQGKGVELAVYVSDQVPEFLIGDPG
RFRQIITNLMGNSIKFTDKGHIFITVHLVEEVVHSIEVDKESNSENTLSGSVVADSRRSWEGFRAFSQEGPLGSFSSPSS
DLVNLIVSVEDTGEGIPLESQPRIFTPFMQVGPSISRKHGGTGIGLSISKCLVGLMNGEIGFVSIPKIGSTFTFTAVFSN
GLRSSNECKIQQTNSQPRSASSEFEGMTALIIDPRPVRAKVSRYHIQRLGIHVEMVSDLNQGLLTISNGNIVINMVLIEQ
EVWDRDLGLSSHFVNNTRKIDHGVPPKLFILVNSSSSFKASVNLGADNPTVITKPLRASMLAVSLQRAMGVQNKGAPRNR
ELQSLSLRHLLCGRKILIVDDNAVNRAVAAGALKKYGADVVCVSSGKDAIASLKPPHQFDACFMDIQMPEMDGFVATKKI
REMEQSVNREVSMEDNATNWHVPILAMTADVIQATHEKCLGGGMDGYVSKPFEAEQLYREVSRFFQSY*
>Medtr8g106150.1_CHK1/CRE1 | cytokinin receptor histidine kinase | HC | chr8:44824500-44817990 | 20130731
MGLLLKMKMQNQHHPLASKLQEQTGNKRYTFIQAHRAWLLKLMFLWILLMALISRIIYSKMDVGTKVRRKEVLGSLCDQR
ARMLQDQFSVSVNHVHALAILVSTFHYYRNPSAIDQETFAEYTARTAFERPLLSGVAYAQRVVNSEREQFEKQHGVVIKT
MEREASPVRDEYAPVIFAQETVSYLESIDMMSGEEDRENIMRARATGKAVLTSPFRLLGSHHLGVVLTFPVYKSKLPPNP
TTEELIKATAGYVGGSFDVESLVENLLGQLAGHQAILVNVYDVTNSSDPLIMYGNQYEEGDVSLVHESKLDFGDPYRKHQ
MICRYHQKAPPNWTALSTAILFFVILLLIGYILYGAGNHIVKVEDDFHEMQELKVRAEAADVAKSQFLATVSHEIRTPMN
GILGMLGLLLRTELNSTQRDYAQTAQACGKALIALINEVLDRAKIEAGKLELEAVPFDLRSILDDVLSLFSEKSRHKGLE
LAVFVSDKVPDIVMGDPGRFRQIVTNLVGNSVKFTERGHIFVKVHLSENRKPVTNGKHETYRNGGSEEVVHASGGYNLKT
LSGYEAADERNNWDNFNHLIADEEFFCDASTKKVASNEFYEQVTLMVCVEDTGIGIPFSAQDRIFMPFVQADSSTSRNYG
GTGIGLSISKCLVELMGGQINFISRPQVGSTFSFTADFGIFKKNPITEVKKVNYEDLPSSFRGLKAVVVDGKPVRAAVTR
YHLKRLGIQVKVANAINKAVSLCGKNGASSTGLFQPDIIFVEKDSWVCGEDGIFSVRQLDWKQNGHIFKMPQMILLATNI
SNDEFDKAKSAGFSDTVIMKPLRASMVGACLQQVLGTGKKRQLGKEMPNGSTSVRSLLFGKKILVVDDNVVNRRVAAGAL
KNFGADVKCADSGKAALEMLQFPHKFDACFMDIQMPEMDGFEATRRIREMERTANEETNSECGERKSEFHLPILAMTADV
IHATYEECLKCGMDGYVSKPFEEENLYQAVAKFFQTKPTSVDS*
>Medtr8g080770.1_CHK2 | cytokinin receptor histidine kinase | HC | chr8:34767110-34773417 | 20130731
MWLKWWEKILGNGYKINQQYYQYIGSKRVKRELWRKLLLTWVLGWTVVSLWIFCFMSLQATEKRKETLASMCDERARIVQ
DQFNVSMNHIQAMSILISTFHHAKSPSAIDQRTFASYTERTAFERPLTSGVAYAVRVLHYEREQFEKQQGWIIKRMDTLE
QNPVHKNDYAVEELEPSPLQEEYAPVIFAQDTISHVISVDMLSGKEDRDNVLRARESGKGVLTAPFRLLKSNRLGVILTF
AVYKRYLPSNATPNERLQATNGYLGGVFDVESLVEKLLEQLASKESVIVNVYDTTNHTHPIAMYGSNISGDVFNHVSTLN
FGDPFRKHEMHCRFKQKPPLPWAAIYTSSGILVIALLVGHIFYATVNRIAKVEDDYHEMMELKKRAEAADVAKSQFLATV
SHEIRTPMNGVLGMMHMLMDTDLDVTQQEYVRTAQESGKALVSLINEVLDQAKIEFGKLELEAVLFDIRSILDDVLSLFS
DKSQGKGVELAAYVSDQVPKLLIGDPGRFRQIITNLMGNSIKFTDKGHIFVTIHLVEEIVHSIEVDNESNPENTLSGFPV
VKSCLSWKGFKAFSQEGPLGSFSSTSSDLINLIVSVEDTGDGIPRESQPLIFTPFMQVGSSISRKHGGTGIGLSISKCLV
GLMNGEIGFASEPKTGSTFTFTAVFANGLLSSNECKIPQINDQSKPASSEFEGMNALVIDPRPIRAKVSQYHIQRLGIHV
EKVSDLNQGLSTINKGNAVINMVLIEQEVWYRDSSMSSHFFDSTRKVNHGFPPKLFILVNSSNSSKTSSVMSDVDNPTII
TKPLRASMLAASLQREMNVRNKRTLNRDLQNLSLSHLLVGRKILIVDDNGVNRAVAAGALKKYGADVVCVSSGKDAISSL
KPPHQFDACFMDIQMPEMDGFEATGRIREMEQNVNREASINWHVPILAMTADVIQATHEKCLRCGMDGYVSKPFEAEQLY
REVSRFFLSS*
>Medtr5g097410.1_CHK4 | cytokinin receptor histidine kinase | HC | chr5:42664731-42671175 | 20130731
MSVIVNGRCSSPKIKSWKGNESLHVSNSSTTCRRKLFLLLFWVFGVAVVIGSVWFVFSTFNFKHLIKETACEKSAQTLLQ
RYNVSKKQLHVLASLFSGSDQILSNCIDERRLQMLLSSDIINTPQLMCPKNLDLQKEHRYVAESVEQCPILDDFVHMRLG
LSFPWKAYVTLVSALLSDLVSVLLRGKVMRVCAVVDNVNLSSLIKGCCLVLIGIILSHKLSGFCLLRRNQKQKVVKEHPT
APQKRIQHCMLGHSKATGWRRKKLLVIFMSVGILGSAWLFRYMSSDIAQRREEMLATMCDERARMLQDQFNVSMNHVHAL
AILVSTFHHGKHPSAVDQKIFGEYTESSAFERPLTSGVAYALKVLHSDRMHFEKQHGWTIKKMETENEALVQECIPENLD
PAPIQDEYAPVVFAQETVSHIVSIDMMSGKEDRENILRARASGKGVLTSPFKLLKSNYLGVVLTFAVYDSKLPPDATPEQ
RIEATVGYLGASYDVPSLVDKLLHQLASQQTIAVNVYDTTNASDPITMYGTDVLDTGLLHISGLDFGDPLRKHEMHCRFK
HTPPFPWTAFWASVGVFVITFLLGYIFYAAINRIAKVEDDYCQMRELKVRAEAADVAKSQFLATVSHEIRTPMNGVLGML
QMLMDTDLDDNQMDFAQTAHTSGKDLISVISEVLYQAKIEAGKLELEAVAFHPHAILDEVLSLFSEKSDEKGIELSVYAS
NQVPEVVIGDPKRFRQIITNLVGNSLKFIHNKGHVFVSIHLANEVKNPLHIMDAVLRECLNLNQDMSERTCNTLSGFPVG
NRWKSWEKFQKLNLAHESETIQLLVTVEDTGIGIPTDAQSRIFTPFMQADSSTSRTYGGTGIGLSISKCLVDLMGGEIGF
VSEPEIGSTFSFTGNFRKGETESVDEKWQKNNPLASEFQGLRALVIDRRKIRAEVTRYHLQRLGMSVDVNSSLQSACFSL
SDTCNSSMLTQLAMILIDKDSWDKESSILYAIKKQGQNGVKGDSLNFPKIFLLATHLSPNERKELKSVGIIDDVLMKPLW
QSVLIRYYRESLGTGRKQIDRKKVSQLENLLIHKRILVVDDNAVNRKVAEGVLRKYGAVVTCVDGGKAALKVLKPPHNFD
ACFMDLQMPEMDGFEVTRRIRYMENEVNEKIACGEELAEMFGNISYWHIPILAMTADVTQASNEECKKCGMDDFVSKPFE
EEQLYTAVACVFSFADATRPSKAEFCIMDLSYGCVDIFFTCPLFRKLISTAIYYMESLIAGAVVNRSQD*
>Medtr3g085130.1_CHK3 | cytokinin receptor histidine kinase | HC | chr3:38464457-38458741 | 20130731
MCWLLLWMSLLHVIGFSLKVGHLLLVLCCWIVSLIYINWFISMDTKMGFLGDGGKMWLKWWEKILGSTCKIHQQYYQCIG
SKRVRRELWRKLLLAWVLGWFIASLWIFCGINLHNTEKRKETLASMCDERARMLQDQFNVSMNHIQAMSILISTFHHAKN
PSAIDQKTFAKYTERTAFERPLTSGVAYAVRVLQSEREQFEKQQGWSIKRMDTMEQNPVHEDDYVPDELEPSPIHEEYAP
VIFAQDTISHVISIDVLSGKEDRENVLRARESGKGVLTAPFRLLKTNRLGVILTFAVYKRDLPSNATPNERIQATDGYLG
GVFEIESLVEKLLQQLASKQTVLVNVYDTTNQTHSIPMYGSDVSGDEFYHVSFLNFGDPFRKHEMHCRFKQKPPFPRLAT
GTSIGILVIALLVGHIFHATVSRIAKVEDDYQEMMVLKKRAEAADVAKSQFLATVSHEIRTPMNGVLGMMNMLMDTDLDV
TQQEYVRTAQGSGKALVSIINEVLDQAKIESGKIELEAVLFDIRSIMDDVLSLFSEKSQGKGVELAVYVSDQVPQQLIGD
PGRFRQIITNLMGNSIKFTDKGHIFVTIHLVEEVFHSIEVERESTSKDAEHTLSGFPVADGRRSWEGFRAFSHEGPLGSF
SSTSSNDLISLIVSVEDTGDGIPLESQPMIFTPFMQVGPSISRKHGGTGIGLSISKCLVGLMNGEIGFVSEPKIGSTFTF
TAVFTNACPNSNELKTQQINNQPHPATSEFNGMAALVIDPRPVRAEVSRYHIQRLGVRVEIVSDLKQGLSTVTDGDASVN
MILIEQEVWDRDSSISSHFVNNIRKVVEIDKGKGIPPKLFILVNSSSSFRAGSTASCLHNPTVVTKPLRASMLAASLQRA
MGVGNKGNPRNGEHQGLSLKHLLSGRKILIVDDNSVNRTVAAGALKKYGAGVVCVSSGIEAITMLRPPHQFDACFMDIQM
PEMDGFEATRRIREIENSVKDRELFVHLPILAMTADVMQATHQECSKCGMDGYVSKPFEAEQLYREVSKFFQSS*
>Medtr2g067240.1_CHK5 | histidine kinase cytokinin receptor | HC | chr2:28129199-28130841 | 20130731
MMSGEEDRENIMRARATGKAVMTSPFRLLGSHHLGVVLTFPVYKSKFPPNPTTEELIKATAGISNVYDVTNSTDPLIMYG
NQYEEGDVSLVHESKLDFGDPYRKHQMICRYHQKAPPNWTALSTAILFFVILLLIGYILYGAGNYIVKVEDDFHEMQELK
VRAEAADVAKSQFLATVSHEIRTPMNGILVLDRAKIEAGKLELEAVPFDLRSILDDVLSLFSEKSRHKGLELAVFVSDKV
PDIVMGDPGKDNIVI*
>Lj0g3v0272749.1 A new protein sequence entered manually
MATKCIHLFDKLWSFATCKKTRLPTGRRSNLHRDVEKEEFQYASAQCLSSYYSVFVVRLAIMVMLAILIGLLTFLTWHFT
KIYTTKSLNSLAYDLRYELLQRPILRMWNILNSTAEITASQVKLSEYVIRSHSNLATQAEQVEMYGAMKAVTWALFSSRK
ALDSITVKYRNGFVQAFHRNLKDNHTCYIYSDLANYSMASWNDKDIHGKNSSIWYREPLDPVTGEKIGKAMKIAPEDSIN
IAGLSQVPDGVASWHVAVSKFTDSPLLSAALPVWDSSNKSIVAVVGVTTALYSVGQLMKELVDLHGGHMYLTSQEGYLLA
TSTHDPLLTNSTKLKMAVGSENEAIRHGAQWLQKTYGNHFPPSHEVHVENVKLGHQQYYIDSFFLNLKRLPLVGVIIIPR
KHIMGEADERAFKTLVILISASVCIIVIGCVCILILTDGVSKEMKLRAELISHLEARRKAEASSNYKSQFLANMSHELRT
PMAAVIGLLDILISDDHLTNEQCATVTQIRKCSTALLRLLNNILDLSKVESGKLVLENAEFDLGRELEGLVDMFSVQCIN
HSVEIILDLSDDMPKLVRGDSARVVQIFANLINNSIKFTLSGHIILRGWCENPNSCSDNPKSGYLQKTRTKQHENHVKKI
SNSDNKMILWFEVDDTGCGIDPCKWDSVFESFEQADPSTTRLHGGTGLGLCIVRSLVNKMGGEIKVVKKEGPGTLMRLYL
CLSAPVDATEQHCQADFSNNGLVVLLALHGDRGRLTTSKWLQQNGVITLEASEWNGLTQILRELFHARSPAYNNGFDAHY
PLLERLKSKFLSIQELTNPAYVIAVDIELLDLSTDIWKEQLNFLHKYRGRAKFVWVLNHDNNNTIKMELRKKGHILTVNK
PLYKTKMIHVLEAVIKEKNVELQRKNKGGDLHESLEIDYTHCDLASSDGSDISEMGGSNFVCASGDKQREEVVRSYSSSQ
YQINNCLVGLAHEHMEHNTPRKEGSYQSNPNSKDVTKLGTFSTGEDSECGEMRRANSSSRAVNGKKSLEGVRILLAEDTP
VIQRVATIMLEKMGATVVAVGDGQQAVDALNGMLGVEDGRRESLLKERNIRSSQTEILNCPPYDLVLMDCQMPKMDGYEA
TKEIRKSEVGTGLHIPIVALTAHAMSCDEAKCLGVGMDAYLTKPIDFKLMESTILSVTRRTT
>Lj1g3v1798710.1 A new protein sequence entered manually
MEKDSIEDMEIEVLPSMWPEDIVTDVGKQFNIEKPGMDQDMLEDVITTIEEPTIVDFKRLMELTSFTEKGSSQLAYLMKH
WEYKQANVARLLREELDNLSKQRHDVELRKLEILEEHRFEEERCPVSILDDVYDIWLDVPCRKSDFVVQNKKIEIDAEYD
TAIYWKERALHLEKLLEQSVQREQILEEKLQESIDNIERQSSPVEELSQILKRADNFLHFILQNAPVVIGHQDKELRYRF
IYNHFPSLQEEDIIGKTDVEIFTGAGVRESQDFKKEVLEKGLPAKREITFETELFGSKTFLIYVEPVFSKAGETIGINYM
GMDVTDQVRKRERMAKIREEIAVQKAKETELNKTIHITEETMRAKQMLATMSHEIRSPLSGVVSMAEILSTTKLDHEQRQ
LLDVMLSSGDLVLQLINDILDLSKVESGVMKLEATKFRPREVVKHVLQTASASLQKILILEGHVADDVPIEVIGDVLRIR
QILTNLISNAIKFTHEGKVGINLNIVQEASFAKAEGIQNMTPDHSTISVNGVKEEKYLSTTQNVSDQNLLDGKKHDDPSS
QNHAFNDECRSPVKSECSMNGATEEQHHSTETTMWIRCDVYDTGIGIPEKALPTLFTRYMQVSADHARKYGGTGLGLAIC
KQLAELMGGHLTVSSKENHGSTFTFILPCKVSTTCDNSDYSDELSDMENDDTFDDTTEGFFQFQPCTLGSLFSSNGSGRS
QKLLPHKIGYTTHKFNVFSESSYSLPFNDIISRGTCSVGEESSVIDAQEMSESASSSSPETKSLISKVEWQKYKTHAWSL
NGSEDSHQPNREMVIEMKSSEPQQTCHGKEKANTTTHYVSSSGTSEVTKPTLKPKILLVEDNKINVMVAQSMMKQLGHSI
DVVNNGAEAVRAVQHCTYDLILMDVCMPIMNGLQATKLIRSFEETGNWDAAINAGIEHSLPDYECSAPSKKRVPIVAMTA
NALSESAEECFASGMDSFVSKPVTFQKLKECLEQFLL
>Lj2g3v1681040.2 A new protein sequence entered manually
MAASDTNVMGSLSTRQAWDDKAIHGNFSAKWYREPLDPVSGEKIGKAMQIAPEDLINIAGLSQVPDGVASWHVAVSKFTD
SPLLSAALPVWDSSNKSIMAVVGVTTALYSVGHLMKELVELHSGHMYLTSQEGYLLSTSTSAPLLTNSTKPPKLKMAVDC
EDDVIRMGAEWLHRTYGKKFPSAHEVHVENAMLGHQKYYIDSFFLNLKRLPLVGVIILPRKYIMGQVDERAFKTLVILIS
AALCILVIGCVCILILTNGVSKEMNLRAELISQMEARRKAEAASNYKSQFLANMRHELRTPMAAVIGLLDILISDDCLTN
EKYSTVTQIRKCSTALLRLLNNILDLSKVESGKLVLEVAEFDLGRELEGLVDMFSVQCINHNIETVLDLSGDMPKVVRGD
SARVVQIFANLINNSIKFTPWGHIILRGWSETPSFCGESLNFPLDQKKSRRIQKSRERINPNHAKRASMRDNKVILWFEV
DDTGCGIDPSKWDAVFESFEQADPSTTRLHGGTGLGLCIVRNLVNKMGGEIKVVKKEGQGTLIQLCLHLSVPVEHTDQHC
AVDLTKNSLVVLLALHGNMGRLITSKWLQKNGVCTMEASEWNGLTQVLRELFHARSSVHNNDFDAHYEGLKSKLLTIQDM
RNPTFVIVVDIGLLDLSTDIWKQQLNFLHRYFGRAKFVWMLNHDTSNTIKMELRRKGHVLMVNKPLYKAKMIHILEAVIK
ERNLELQKKNMTSSRTTMKEGDSHEFVEIDSTQFDATSSDDSDISEMAGSNPVSASGDKPTENGYLEETNLSKEESCQSS
LSSNYATEDTQPISLSSKAPSSPTAAQDGDSECGETNRVTGSSKAINGKKSLEGLRILLAEDTPVLQRVATIMLEKMGAV
VVAVGDGQQAVDALNIMVSAEDFRRESLQKERNTRSQTEIFSCHPYDLILMDCQVPKMDGYEATKAIRKSEEGTALHIPI
VALTAHAMSCDEAKCLQVGMDAYLTKPIDFKKMVSTIISLTKRTS
>Lj5g3v0473540.1 + phase: 0
MESDCIEEMDIEVLSSMWPEDIGTDAGKQFNIEKPGRDQDMLEEVTIIEEPAIADFQRLLELTNYTDKGSSQLAYLMQHW
EYKQANAVRLLREELDNLSKQRKEVELRKLEILKDNNRFEEENYGGDKRPVSILDEVYYTWQDLPVPLRKSVVAVQNKRI
EIDAEYDTAVYWKQKALDFERQLEASVQREQTLVEKLQESIETIERQSSPVEELTQILKRADNFLHFILQNAPVVIGHQD
KELRYRFIYNHFPSLQEEDIIGKTDVEIFTGSGVKESQDFKREVMEKGLPAKKEITFETELFGSKTFLIYVEPVFSKSGE
TIGVNYMGMEITDQVRKRERMAKLREEIAVQKAKETELNKTIHITEETMRAKQMLATMSHEIRSPLSGVVSMAEILSTTK
LDREQKQLLNVMMSSGDLVLQLINDILDLSKVESGAMKLEATKFRPREVVKHVLQTAAASLQKMLILEGNVEDDIPIEVT
GDVLRIRQILTNLVSNAVKFTHQGKVGINLYVVPEPPFAKVEGHQKMTADQSTISANGVKEEKHLSTPRSRCDQNLDGIK
QNDHYTQDHAFNDECRSSVNSECSMNGDTEERTHSTETTVWIRCDVYDTGIGIPEKALPNLFRRYMQVSADHARKYGGTG
LGLAICKQLVELMGGRLTVSSKEHCGSTFTFILPYKVSTACENSDDPDDLSDVENSEDDTTEGFFQFQPRTLGSLFTSNG
SSRPKNILPGYRSSNKFNGFSDNSDSLHSSNISKGTSTFEDASSVVVDAPEMSDTTSSSSQSPETKHESLVNGNKQNNDT
AHARLQNGSADSCQLKETDREMSVATCQSPGKADITSQYVSSRNSISSEVTMSALKPKILLVEDNKINIMVTQSMVKRLG
YSMDVVNNGVEAIRAVQHHTYDIILMDVFMPVMNGLQTTKLIRSYEETGHWDAARKAGIEQSLSASDECPVPPNKRMHIV
AMTANTLAESAEECFANGMDSFVSKPVTFQKLKDCLEKHLR
>Lj0g3v0327979.1 A new protein sequence entered manually
MGLKWWEKISGSGSRTYQHCYQYIGSKGVKRQMWWNLYRAWIVFWIGVSVFIYFYMSFQDAEKRKETLASMCDERARMLQ
DQFNVSMNHIQAMSILISTFHHSKNPSTIDQRTFARYTDRTAFERPLTSGVAYAVRVLQSEREQFEKQQGWTIKRMDTVE
QNPVHKDDYAPEKLEPSPIQEEYAPVIFAQDTVSHVISVDVLSGKEDRGNVLRARESGKAVLTAPFRLLKTNRLGVILTF
AVYKKDLPSNATPNERIQATDGYLGGVFHVESLVDKLLQQLASKQTVNADVYDTTNHTHPIAMYGSNVSRDAFYHVSSLN
FGDPFRKHEMHCRFKQKPPWPLLAIAASIGTFLIPLLIGQISYATVIQIAKVEEDYRQMMELKERAEAADVAKSQFLATV
SHEIRTPMNGVLGMLHMLMDTDLDVTQQEYVRTAQDSGKSLVSLINEVLDQAKIEFGKLENEAVLFDVRAILDDVLSLFS
EKSQAKGLELAVFVSDQVPELLIGDPGRFRQIITNLMGNSIKFTDKGHVFVTIHLVEEVVHSVEVDKEPNSDKNTLSGFP
VADIRKSWEGFKAFSQEGPLGSFSSSSSDFINLIVSVEDTGEGIPLEAQSRIFTPFMQVNPSISRKHGGTGIGLSISKCL
VGLMNGEIGFGGVSTPKIGSTFTFTAVFTNGLPSSNECKIQQISNQPQPASSAFEGMTALVIDPRTVRAKVSRYHIQRLG
IHVEFVSDLNQGLSTIGNGSIVTNMVLIEEAVWDRDSGMSSHFVKNTRKVDNGVPPKLFILVNSSNSSKASSVASDVHYP
TVITKPLRASMLAVTLQRAMGVRNKGTPPNRELQSFSLRQLLLGRKILIVDDNSVNRAVAAGALKKYGATVFYSCCRSGG
SVSLNGFETILQQLQKLAPELQQGSLLRVEVDDSGRSYHTELISLNIIIITFRGLMREAGELGLSSTDFSLSYIVSSGVL
LQSPFLRDYDENEIFCLYLYPGNSLDRKSFEERSNRLVTRSFGYEERSNKLRIFLLQLS
>Lj2g3v0136400.1 A new protein sequence entered manually
MDDDTKVRRKEVLGSLCDQRARMLQDQFSVSVNHVHALAILVSTFHYYRNPSAIDEETFAEYTARTAFERPLLSGVAYAQ
RVINSERERFEKQHGWVIKTMERESSQVRDEYAPVIFAQETVSYLESLDMMSGEEDQENILRARATGKAVLTSPFRLLGS
HHLGVVLTFPVYKSKLPPKPTLEERIEATAGYVGGSFDVESLVENLLGQLAGNQAILVNVYDITNCSNPLTMYGNHSEEA
DMSLSYESKLDFGDPYRIHQMICRWVLVEFVFRDLKVRAEAADVAKSQFLATVSHEIRTPMNGILGMMALLLDTELSSTQ
RDYAQTAQACGKALITLINEVLDRAKIEAGKLELEAVPFDLRSILDDVLSLFSEKSRHKSLEFTEQGHIFVKVHLEDNIN
PVMNGKHETILNGESDEVFHLSGDCHFKTLSGCEAVDEQNSWENFKHLIANEERYFDCSSKMAATSESSEQVKLRVCVED
TGTGIPFSAQDTIFMPFVQADSSTSRNYGGTGIGLSISKCLVELMGGQINFTSRPQVGSTFSFTAAFGMFKKNSVSDMKK
LNLEDLPSSFRGLKVIVVDGKPVRAAVTRYHLKRLGILVKVANSISQAVALCGKNGSLTSGMFQPDIIMVEKDTWISGEH
GGFNIWKLDFKQNGHVFKMPKMILLATNIKNTEFDQAKATGFTDTVIMKPLRSSMVAACLQQVLGIGKKRQLGQDMLNGS
SFLQSLLYGKKILVVDDNVVNRRVAAGALKKFGADVKCVESGKAALEMLQLPHCFDACFMDIQMPEMDGFEATSKIRMME
RKANEQVNGELGEGNTRKSEWHVPILAMTADVIHATYDKCLKCGMDGYVSKPFEEQKLYQEVAKFFKSKTISDS
>Lj2g3v3338860.2_ A new protein sequence entered manually
MSVNRRLSGSNGRLPPSMKSWKANEPLHGSNSHWTWRRKSLLLWIFGVVVAIGSVLFILNFSSMHLKKEAVCEERAQALL
QRYNVSRKQLHALASLISGSDQILSNCIDERRLQMLLSSGIISPQLLMCPENQELQREHGCVADSLESIEQCPILDDLVQ
ARLELSFPLIPLVMMASLSALSSNLVNFFLCGKDHVCSSNLIKGCCLVFTGILMCYKLSSFCLLWRSQKQKLVQKHPAAQ
QKPPQHFVQGPSKGAGKWWKRLLVVFVSLGIVGSGWLFWHLNTDIMQRRVEMLANMCDERARMLQDQFNVSMNHVHALAI
LVSTFHHGKNPSAVDQKIFGEYTESTAFERPLTSGVAYAFKVLHSERIHFENQHGWTIKKMESENEALVQDCIPENLDPA
PIQDEYAPVIFAQETVSHIVSIDMMSGKEDRENILRARASGKGVLTSPFKLLKSNHLGVVLTFAVYNSKLPPDATVEQRV
EATVGYLGASYDIPSLVDKLLHQLASKQTIVVNVYDTTNASSPIAMYGTDVADTGLLKISSIDFGDPLRKHEMHCRFKQR
PPHPWTATNASVGVFVITLLLGYIFYAAINRIAEVEDDYRQMRKLKVRAEAAEVAKSQFLATVSHEIRTPTTGVLGMLQM
LMDTDLDENQMDCAQTAHMSGKDLISVINEVLDQAKIEANKLELEVVSFDPRAILDEVLSIFSEKSNEKGIELAVYASNL
VPEVVTGDPKRFRQIITNLVGNSLKFTHDKGHVFVSIHLANEVKNPLHIMDAVLREGVNLNQDLSDKTYNTLSGFPVGNR
WKSWATFRKLNSLNLMDEPEMIQLLVTVEDTGIGIPTDVQSRIFTPFMQADSSTSRTYGGTGIGLSISKCLVDLMGGEIG
FVSEPGIGSTFSFTGHFRKGEATSLDAKWWKYNLFASEFQGLKALVIDRRKIRGEVTRYHLQRLGISVDVSFSLKSACTC
LSNTCNTSISMQVAMILIDKDSWDKESSILYTIKKHRENGTKGDPASFPKIFLLATHLSSSERDELKSAGIIDDILMKPL
WPSVLIHYYRESLGTRKKQINRKRVSKLGSLLSDKQILVVDDNAVNRKVAEGVLQKYGVIVTCVESGRAALKMLNPPHSF
DACFMDLHMPEMNGFEVTAQIRCLESDVNEKIAHGQASAEMYGNISHWHTPILAMTADVTQASSEEWRECGMDGYVSKPF
DEEQLYTVMAQFFEVPCL
>Lj4g3v3113830.1_ A new protein sequence entered manually
MGLGFKMQQSHHPVALKLHEQAGSQRKFTFIQNFRNWFLPLLFVWFIVMAAFGACIYHKMDAETKVRRKEVLGSLCDQRA
RMLQDQFSVSVNHVHALAILVSTFHYYRNTSAIDQETFAEYTARTAFERPLMSGVAYAQRVVHSERERFEKQHGWVIKTM
ERVPSGVRDEYAAVIFAQETVSYLESIDMMSGEEDRENILRARATGKAVLTSPFRLLDSHHLGVVLTFPVYKSKLPPEPT
TEEVIKAIAGYIGGSFDVESLVENLLGQLAGNQAILVKVYDITNSSDPLIMYGSQYEEGDMSLVHESKLDFGDPYRKHHM
ICRYHQQAPTNWIAYTTAFLFFVILCLVGYILYAAGTHIVKVEDDYNAMQDLKVKAEAADIAKSQVLATVSHEIRTPMNG
ILGMLGLLLRTELSSTQRDYAQTAQACGKALIALINEVLDRAKIEAGKLELEAVPFDLRSILDDVLSLFSEKSRHKGLEV
AVFVSDKVPDIVMGDPGRFRQIVTNLVGNSVKVTERGHIFVKVHLAEKRQCTMNGKCETFLNGGCDDVLHVSGSYNLKTL
SGYEAADERNSWDNFKHHIADEEFFFDASVKKLASSESYEQVTLMVSVEDTGIGISFSAQDSIFMPFVQADSSTSRNYGG
TGIGLSISKCLVELMGGQINFISRPQVGSTFSFTADFGTFKKNSTTDMKKLNFEDLPSSFRGLKAIVVDGKPVRAAVTRY
HLKRLGIQAKVAISINKAVSLCGKNGSLTSALFQPDIIFVEKDSWVSGEDGGIFNAFKMPQMILLATNICNAEFDKAKAA
GFSDTVIMKPLRASMLAACLQQVFGTGKTRQFGKDMSNGSSVRSLLCGKKILVVDDNLVNRRVAAGALKNFGADVKCAAS
GKAALEMLQYPHDFDACFMDIQMPEMDGFEATRRIRMMEREASEQLKSESGEENGKKSEFHMPILAMTADVIHATYDKCL
NCGMDGYVSKPFEEENLYQAVAKFFKSKPASDS
>Glyma.01G164800
MAENKDEIYSESSECSPGSTSPMGSKCRYLFHRLCACATSWNKNSTPKGRRIFHRDVEKEEFQYASSHCLSSYYSVFVVRLAIMVMLAILIGLLTILTWH
FTKIYTAKSLSSLAYGLRYELLQRPVLRMWNILNSTSEITTAQVKLSQYVIRRHSNPATQAEQVEQLYEAMRAVTWALFASRKALNSITINYKNGFVQAF
HRDLKDNNTFYIYSDLSNYSMGASNSNAVNSISKYRAWDVRGNYSAIWYREPLDPVSGEKIGKAMKIAPEDLINIAGLSQVPDGVASWHVAVSKFTDSPL
LSAALPVWDSSNKTIMAVVGVTTALYSVGQLMRELVEMHSGHMYLTSQEGYLLATSTSAPLLATSTKPPKLKMAVDCEDNVIRLGAEWLQRTYGNNFPPS
HDIHVENVKLGHQRYYIDSFVLNLKRLPLVGVIIIPRKYIMGQVDERAYKTLVILISASLCILVIGCVCILILTNGVSKEMNLRAELINQLEARRKAEAS
SNYKSQFLANMSHELRTPMAAVIGLLDILISDDCLTNEQYSTVTQIRKCSTALLRLLNNILDLSKVESGKLVLEDAEFDLGRELEGLVDMFSVQCINHNV
ETVLDLSDDMPKLVKGDSARVVQIFANLINNSIKFTPSGHIILRGWCENPNSSIGSPNFPLDQKKSRSLQKCRERPNANHAKRTSIKDKKVILWFEVDDT
GCGIDPSKWDSVFESFEQADPSTTRLHGGTGLGLCIVRNLVNKMGGDIRVVKKEGSGTLMRLCLLLSEPMDVTEQQCAVDLTDNGLVVLLALHGNMSRLI
TSKWLQKNGVCTMEASDWNGLTQILRELFHARSSVHNTDFDAHYPAKEELKSKLLNIGDMRNPVFVIVVDIGLLDLSTDIWKEQFNFLHRYFGRAKFVWM
LNHDTSNTVKMELRRKGHVLMVNKPLYKAKMIQILEAVIKERNLELQKKNMTAPRTTMKEGDLHEFLEIDSTHFDGASSDDSDIPETGGSNPVSANGDKP
AEKLAKSHASSPYHMNNCLVKLTNENECLEKHNLRKEESSSPSSNSASEDNQPKSLSTKELSSISTEDQEEDSECGETNTVTSSSKAVDGKKSLEGLKIL
LAEDTPVLQRVATIMLEKMGADVVAVGDGQQAVDALNCMFAAEDCRRESLQKERNTRSQTEISTCRPYDLILMDCQMPKMDGYEATKAIRKSEVGTSMHI
PIVALTAHAMSCDEAKCLEVGMDAYLTKPIDFKMMVSTILSLTKRTS*
>Glyma.02G046600
MGIKCIHVFDRLYSFFTCSKKSTMPSGRRIFHRDVEKEEFQYASTQCLSSYYSVFVVRLAIMAMLAILIGLLTFLTWHFTKIYTTKSLNSLAYDLRYELL
QRPILRMWNILNSTAEITTAQVKLSQYVIRKHTNFATQADQVEMYEAMRAVTWALFAGKKALNSITVKYKNGFVQAFHRDLKDNNTFYIYSDLANYSMAA
SGYNEINSRSSREAWNDKDIHGHKPAIWYREPLDPISGEKIGKVRPIAPEDSINIAGLSQVPDGVASWHVAVSKFTDSPLLSAALPVWDSSNKSIEAVVG
VTTALYSVGQLMKELVEKHSGHMYLTSQEGYLLATSTNAPLLSNSTKPPKLKMAVECQNEVIREGAQWLQKTYGNNFPQSHELHVENVRLGRQQYYIDSF
FLNLKRLPLVGVIIIPRKHIMGQADERAFKTLVILISASLCIIVIGCVCILILTNGVSKEMKLRAELISHLEARRKAEASSNYKSQFLANMSHELRTPMA
AVIGLLDILISDDRLTNEQCATVTQIRKCSTALLRLLNNILDLSKVESGKLVLEDAEFDLGRELEGLVDMFSVQCINHNVETVLDLSDDMPKLVRGDSAR
VVQIFANLINNSIKFTLSGHIVLRGWCENPNSCSDNTNFPLEQKKLRCSQKTRAKQHENHAKRTSNRDNKMILWFEVDDTGCGIDPSKWESVFESFEQAD
PSTTRLHGGTGLGLCIVRTLVNKMGGEIKVVKKEGSGTLMRLCLRLSAPVDATEQHCQVDFANKGLVVLLALHGNMGRSATSKWLQKNGVVTMEAAEWNG
LTQILRVLFHARSSAHNNGFDANYSVHDNLKSRLLSIQELRNPVFVIAVDIGLLDLSTDIWKEQLNFLHKYFGRAKFVWILNHDSSNTMKMDLCRKGHTL
TVNKPLYKTKMIHILESIIKDRNEELQKKNMTTLRATVKEGNLHESLEIDYTQCDVASSDGSDISETGGSNPVSARGDKQREKVVRSDPSSQHQINNLVG
LTNECMEDDNHRKEELCQSSLNSNDVTANASPKSSSTKQASFATGARDGDSEYGETRKASSSSRAVSGKKSLEGLRILLAEDTPVIQRVATIMLEKMGAI
VVAVGDGRQAVDALNGMSGVEDCRRETLLKERNTRSSQTEILSCPPYDLILMDCQMPKMDGYEATKAIRKSEEGTGLHIPIVALTAHAMSCDEAKCLEVG
MDAYLTKPIDFKLMESTILSLTRGTS*
>Glyma.02G087000
MGLSLKMQNHHPVALRLHDQMGSKRKYTFIQAHRAWLPKFLLLWILLMALISWCIYSKMDDDTKVRRKEVLGSLCDQRARMLQDQFSVSVNHVHALAILV
STFHYYSYPSAIDQETFAEYTARTAFERPLLSGVAYAQRVVNSERERFEKEHGWVIKTMERKSSLVRDEYAPVIFAQQTVSYLESIDMMSGEEDRENILR
ARATGKAVLTSPFRLLGSHHLGVVLTFPVYKSKLPQKPTVEERIEATAGYVGGSFDVESLVKNLLGQLDGNQAILVNVYDVTNYTNPLIMYGNQYQEGDM
SLAHESKLDFGDPYRKHQMICRYHQKAPTNWIALTTAFLFFVILFLVGYILYSAGNHIVKVEDDFHEMQELKVRAEAADVAKSQFLATVSHEIRTPMNGI
LGMLALLLDTELSSTQRDYAQTAQACGKALITLINEVLDRAKIEAGKLELEAVPFDLRSIIDDVLSLFSEKSRHKGLELAVFVSDKVPDIVMGDPGRFRQ
IITNLVGNSVKFTEQGHIFVKVHLADNRKSMMNGKHETFLNGESDEVFYISGDYHFKTLSGCEAADERNSWDNFKHLIADKEYGLDSSRETMAACESSEQ
VTLRVCVEDTGIGIPFSAQDRIFMPFVQADSSTSRNYGGTGIGLSISKCLVELMGGQINFISRPQVGSTFSFTAVCGAFKKSSVTDKKENLEDLPSNFRG
MKVIVVDGKPVRASVTRYHLKRLGILVKVANSISKAVALCGKTGSLTSGMFQPDIIMVEKDTWISGEDGIFNIWKQNGRMFKMPKMILLATNIISAEFDK
AKATGFTDTVIMKPLRASMVAACLQQVLGMGKRRQLGKDMPNGFLHSLLYGKKILVVDDNGVNRRVAAGALKKFGADVKCAESGKAALEMLQLPHNFDAC
FMDIQMPEMDGRRKGASSCEENWDMLAWTWGNHLNRGYTFCRFEATSRIRMMESKANEEMNNGNEWHVPILAMTADVIHATYDKCMKCGMDGYVSKPFEE
ENLYQEVAKFFKSKTMSDS*
>Glyma.02G305900
MSVNRRLPASNGRLLSNMKSWKLNEPLHGSNCPRACRRKPLLLWFFGFVAIGTVWFILSFNSKYLMSKENEAICEERERILLQRYNVSRKQIHALASLLS
GSDQILSNCIDERRLQMLLGSGMVSTPQLMCPENQELQKEHTCVVDTVEPIEQCPILDDYVQTRLELSFPLKNYVSLALRSALSTDLVSYLHRGKNTVQS
WELRVSAIRYHVSSSNLIKGCWWVIGIIMSYFCLLWRSQKQKLVQGHPGAQQKQLKHFPRGPSRGTGRWRKKLLVIFVSLGIIGSFWLFWHLNTGIMQRR
EETLANMCDERARMLQDQFNVSMNHVHALAILVSTFHHGKHPSAIDQKIFGEYTESTAFERPLTSGVAYALKVLHSDRMHFEKQHGWTIKKMETENEALV
QDCIPEKLDPAPIQDEYAPVIFAQETVSHIVSIDMMSGKEDHENILRARASGKGVLTSPFKLLKSNHLGVVLTFAVYNTNLPLDATPEQRTEATVGYLGA
SYDVPSLVDKLLHQLASKQTIVVNVYDTTNASAPITMYGTDVADTGLLHISSLDFGDPLRKHEMHCRFKQRPPLPWTAINASVGVFVITLLLGHIFYAAI
NRIAKVEADYRQMRELKVRAEAADVAKSQFLATVSHEIRTPMNGVLGMLQMLMDTELDENQMDCAQTAHKSGKDLISVISEVLDQAKIEAGKLELEAVAF
DPRAILDEVLSLFSEKSNEKGIELAVYASNQVPKVVIGDPKRFRQIITNLVGNSLKFTHDKGHVFVSVHLASEVKNPLHIMDAVLREGLNLSQDITNRTY
DTLSGFPVCNRWKSWANFTKLSGTNEPEIIQLLVIVEDTGIGIPTDAQSRIFTPFMQADSSTSRTYGGTGIGLSISRCLVDLMGGEIGFVSEPGIGSTFS
FTGTFRKGESTSLDAMRQNNHFGSEFQELRTLVVDRRKIRAEVTKYHLQRLGMSVDVTYSLNSACSCLSNVCNMSMLAMILIDKDAWDKEYHILYTIKKR
RQNGIKGDPLNLPKIFLLATHLSSNEQDELKSVGVIDDILMKPLWFSSLIQCYRESLGTENKRVNRKKVSKLGNLLIDKQILVVDDNAVNRRVAKGVLQK
YGAKVTAVESGRAALKMLELPHNFDACFMDLQMPEMDGFEATRKIRCLESEVNEKIACGQASAEMFGNISYWHIPILAMTADSTQSSNEECIKCGMNDYV
SKPFEEEQLYMAMARFFKSDS*
>Glyma.03G216700
MMESCDCIDTQYPPDELLVKYQYISDVLIALAYFSIPVELIYFVQKSAFFPYRWVLMQFGAFIVLCGATHFINLWTFSPHSKSVAVVMTIAKVSCAIVSC
ATALMLVHIIPDLLSVKRRESILKNKAEELDREMGLILTQEETGRHVRMLTHEIRSTLDRHTILKTTLVELGRTLGLEECALWMPSRSGLNLQLSHTLTY
HVQVGSTVQTNNPIVNEVFNSPQAMRIPPTCPLARIRPLVGRYVPPEVVAVRVPLLNLSNFQINDWPDISAKSYAIMVLILPTDSVRKWRDHELELVDVV
ADQVAVALSHAAILEESMRARDQLMEQNVALDLARREAEMAIHARNDFLAVMNHEMRTPMHAIIALSSLLLETELTPEQRVMIETVLKSSNVLATLINDV
LDLSRLEDGSLELEMGKFNLHGVLGEIVELIKPIASVKKLPITLILSPDLPTHAIGDEKRLTQTLLNVVGNAVKFTKEGYVSVRVSVAKPESSQDWRPPE
FYPASSDGHFYIRVQVKDSGCGILPQDIPHLFTKFAQSRSGPARPSSGAGLGLAICKRFVNLMGGHIWIESEGLDKGSTATFIVKLGICGNPDPSDHQAA
NRSQAYSGSGGLARFKPFITDENDTGFSTRRNQRSF*
>Glyma.03G219100
MVMHIEHHVILNSEYVLSQFQSEIEHSAGLIHPINSSSTNFAKLLSSTLQDTNLSFSDIKTKVAPLLFKAFETVPNLAQISYIEKKGLFFSYYTDYGQVL
AMYSNSSSLSTSFGGASNLSIYYIQPVNRDTGELYGKAIISEVPSNIINTSWFVKAVNSSLSYASLGTKWNNDHDLLFVSSSRIKGTQVISLGIPVTTIT
DFFTPVGANLSLVTKDGKMLVEGIQNTRLGFSNDMVYFQSVNANGDQTSYDGVVSCKDGDAEAASILNIQGVEYLIRCSTIDIMEIKSVYVLAVPRKGLD
HFVLDIKKKGLALLTTMIVMILIAMVSFLYINVRSLRREMHLCWSLIKQNEATQQAERKCMNKSLAFASASHDVRASLAGLTGLIEMSFHEVSPDSELGT
NLRQMDSCTKDLLGLLNSILDASKVEAGKMLLEEEEFDVFQLLEDVVDLYHSVAMKKGVDIVLDPCNGSVLRYSRTKGDRGKLKQVLCNLLSNAVKFTEE
GHIAVRAWAQKPSLQSSMIATHQYGSSRLLSRLCCRQNEARDDVEDLNIQQDPNCMDFTIEVDDTGKGIPKEKHKSVFENYVQVKETTLGQEGTGLGLGI
VQSLVRLMHGDIEIMDKDIGEKGTCFRFNVLLTAHETQMNDDTRDDQAGSGNKNQSHGLTMSPKLSIWTRSPRSEASRVVLLIQNEERRGTTQRFMERLG
IKVKVVKEWRQLHYTLKKIIKQKGLHPNSSSSPESSDSPSASSCTNGVPLSAQDGTNYISSIFKRTDIEASSGFVLIVIDANAGPFSELCKVVAEFKRGL
CYPCRVVWLENPLIPSVDNKILNKDVSNSNDIVLSKPLHGHRLFQVIRILPEYGGVWPCSSSETKKEKGQVSLTDEGAIRRVELQECGSSSVTQQSYDRS
RARKSHIHQGEIQECEELSNEKPLWGMKCLVVEDVVLLRRITKSTLDRLGASVMECENGEQAVQTVEEGLTRNSSNRPCDFILMDCQMPVMDGYEATRRI
REIEKSHGVHIPIFALTANTGKEAILSIEAGMDDHLIKPINKEALLKAIKRIYTKE*
>Glyma.03G251700
MERGLLLLLFLLLVMVLSVCGNDVEYSQCNCDEEGLWSIHNVLVCQKVSDFFIAIAYFSIPLELLYFVSCSNVPFKLVFLQFIAFIVLCGLTHLLNAYTY
YGPHSFQLFLSLTVAKFLTALVSCATAISFPTLIPLLLKIKVRELFLRQNVLELGQEVGMMKKQKEASWHVRMLTCEIRKSLDKHTILYITLVELSKALD
LHNCAVWMPDEDRREMHLTHELKPNSTRIFHNSIPISDPDVLDIKKSQGVWILRPDSALGAASSGGGGSGDSGAVAAIRMPILHVSNFKGGTPEFVETSY
GVLVLVLPNSDSRAWTSHEMEIVKVVADQVAVALSHASVLEESQLMSQKLAEQNRALQQAQKNAMMARKARSSFEKVMSHGMRRPMHSILGLLSMFQEDN
IRPEQKIVIDSILKVSNALSRLINDVMEIAANDNGSFQLEMKPFHLHSMMREASCTAKCLCIYKGFGLEVDVDKSLPDLVIGDEARTFQVILHMIGYLLN
IYDKGNLIFQVYLKSDSGDRDDRSFGLWRSSMQNEYVHIKFNFQINGISSQSDESVSTRNYTGRRHYNNEPKEGLSFSMCKTLVQMMQGNIWISTNSLGL
AQGMTLLLKFQIGSSHGRFTLAPTDFSNSQFRGLKVVLADDDDVNRTVTKKLLEKLGCQVTAVSSGFECLGAISGSGNSFKIILLDLHMPEMDGFEVARR
IRKFQSHNWPLIIAFTASAEEHIKERCLQVGMNGLIRKPILLREIADELGTVLQRAGTNKFRCGQSKW*
>Glyma.04G058400
MLLEMENDCIKDMDIEVVPSMWPEDIGMEVGKQFNIEKPGRDQDMLEEVTIIEEPTIVDFKRLMELTNFTEKGSSQLAYLMKQWEYKQANVVRLLREELD
NLSKQRQDVELRKLEILEEHRFEEERHGADKRPVSILDDVYDGIWQDIPCRRSDVVVENKRSEIDAEYDTVMCWKQRALHSEKQLEASIQREQILEEKLQ
ERIANIERQSSPVEELSQILKRADNFLHFILQNAPIVIGHQDKELRYCFIYNHFPSLQEEDIIGKTDVEIFTGAGVKEAQEFKREVLEKGLPAKREITFE
TELFGSKTFLIYVEPVFSKAGETIGINYMGMDITDQVRKRERMAKIREEIAVQKAKETELNKTIHITEETMRAKQMLATMSHEIRSPLSGVVSMAEILSN
TKLDWEQRQLLDVMLSSGDLVLQLINDILDLSKVESGVMKLEATKFRPREVVRHVLQIAAASLQKILTLEGHVADDVPIEVIGDVLRMRQILTNLISNAI
KFTHEGKVGINLYVVSEPTFAKAECIQKMTSSHSTISVNGVKEEKYLSKPQSDSDRNLLDGCQKHDDHPSQNHAFHEECRSPVKSECSMNGDTEEQPNSA
ETTVWIRCDVYDTGIGIPEDAIPTLFKRYMQVSADHTRKYGGTGLGLAICKQLVELMGGQLTVSSKEHYGSTFTFILPYKVSIACDHSDDLDELSDVENN
DAASDDTIESFFQFQPRTLGSLFSSNGSSRTHKLLTHKIGYTSSHKLGGFSESLYSFPSNDIMSKGTCSADDASSVVEVPEMSESASSSGHSQKTKSNGE
MSEAKSNELQQTTCQGHGKTNTTFQCVTNSSVSEVTKSTIIPKILLVEDNKINVMVTQSMMKQLGHSIDVVNNGVEAVRAVQRHTYDLILMDVCMPVMNG
LQATKLIRTFEETGNWDAARNAGIEQSVQDPDCECSVPSTKRIPIVAMTANALSESAEECFANGMDSFVSKPVAFQKLKECIEQYLVNFS*
>Glyma.05G148100
MSLLHVVGFALKVGHLLLVLCCWVVSVVYLNWFISSGIMETKMMGGGGGGGGKMWHKKWWENISGQGCKIHQQYYQYIGSKKVKRALWRKILLTWVVGWF
IVSLWIFSYMSLQGTEKRKETLASMCDERARMLQDQFNVSMNHIQAMSILISTFHHAKSPSAIDQKTFAKYTERTAFERPLTSGVAYAVRVLHSEREQFE
KQQGWTIKRMDTLEQNPVHKDDYAPEALEPSPVQEEYAPVIFAQDTIAHVISVNVLSGKEDRENVLRARESGKGVLTAPFRLLKTNRLGVILTFAVYKRD
LPSNATPNERIQATDGYLGGVFDVESLVEKLLQQLASKQSVIVNVYDTTNHTHPIAMYGSNESGDVFFHVSTLNFGDPFRKHEMHCRFKQKPPWPWVAIT
TSIGILVIALLVGHIFHATVNRIAEVEDDYRKEMELKKQAEAADVAKSQFLATVSHEIRTPMNGVLGMLHMLMDTDLDVTQQEYVRTAQESGKALVSLIN
EVLDQAKIEFGKLELEAVLFDIRAILDDVLSLFSEKSQGKGVELAVYVSDHVPELLIGDPGRFRQIITNLMGNSIKFTDKGHIFVTIHLVEEVVRSIEVD
KESNSENTLSGSPVADSRRSWEGFKAFSQEGPLGSFSSPSSDLVNLIVSVEDTGEGIPLESQPLIYTPFMQVGPSISRKHGGTGIGLSISKCLVGLMNGE
IGFVSIPKTGSTFTFTAVFTNGHCSSNECKVQQINNQPHSASSEFEGMTALIIDPRSVRAKVSRYHIQRLGIHVEMVSDLKQGLSTISNGNIIINMVLIE
QEVWDRDLGLSSHFVNNTRRIDQGVPPKLFILVNSSSSFKASVNLGVHNPIVITKPLRASMLAASLQRAMGVQNKGAPHRELQSLSLRHLLRGRKILIVD
DNSVNRAVAAGALKKYGADVVCVSSGKDAISSLKPPHQFDACFMDIQMPEMDGFEATKRVREMEDSVNREVSMDDFENITNWHVPILAMTADVIHATHEE
CLKWGMDGYVSKPFEAEQLYREVSRFFQSS*
>Glyma.05G241600
MGLGLKMKSLRHHPMALKLHEQAGSIRKYTFIQAHRAWLPKFLMLWILLMALIGCFIYSKMDADTKVRRKEVLGSLCDQRARMLQDQFSVSVNHVHALAI
LVSTFHYYRTPSAIDQETFAEYTARTAFERPLLSGVAYAQRVVNSERGTFEKQHGWVIKTMEREPSLVRDEYAPVIFAQETLSYLESLDMMSGEEDRENI
LRARATGKAVLTSPFNLLGSHHLGVVLTFPVYKSKLPPKPTMEERIKATAGYVGGSFDVESLVENLLGQLAGHQAILVNVYDITNSTNPLIMYGNQNEEG
DMSLVHESKLDFGDPYRNHTMICRYHQKAPTNWIALTTAFLFFVILLLVGYILYGAGNHIVKVEDDFHQMEELKVRAEAADVAKSQFLATVSHEIRTPMN
GILGMLGLLLKTELSSTQRDYAQTAQACGKALIALINEVLDRAKIEAGKLELEAVPFDIRSILDDVLSLFSEKSRNKGLELAVFVSDKVPDIVMGDPGRF
RQIVTNLVGNSVKFTERGHIFVKVHLSENSMSTMNGKTEKFINRGSGEPVHMSGAYNSKTLSGYEAADERNSWDNFKHLIADEEFFFDASVKKAASESYE
QVTLMVSVEDTGIGIPFSAQDRIFMPFVQADSSTSRHYGGTGIGLSISKCLVELMGGEISFISQLQVGSTFSFTAGFGTIEKNAITDMKKHNLEDLPSNF
RGLKAIVVDGKPVRAAVTRYHLKRLGIQAKVANSINKAVSLCGKNGSLTSVLFQPDIIFVEKDSWVCGEDEIFNVWQLDWKQNGHMFKIPQMILLATNIG
NAEFDKAKAAGFSDTVIMKPLRASMVAACLQQVLGTGKKRQHGKDMKPNGSTLVRSLLCGKKILVVDDNVVNRRVAAGALKNFGADVTCAESGKTALEML
QLPHNFDACFMDIQMPEMDGFQATQRIRMMETKANEQQMNGEGNGWKDKYHIPILAMTADVIHATYDECVKYGMDGYVSKPFEEENLYQAVAKFFNPKPT
TDNSLIENGRT*
>Glyma.06G059100
MENDSIEDMDIEALPSMWPQDIGTEVGKQFNIEKAGRDQDMLEEVTIIEEPTIVDFKRLIELTDFTEKGSSQLAYLMKQWEYKQANVVRLLREELDNLSK
QRQDAELRKLEILEEHRFEEEQYGGDKRPVSILDEVYDGIWQDIPCRKSDVVVQNKRSEIDVEYDTVMYWKQRALHSEKQLEASIQREEILEEKLHERIA
NIERQSSPVEELSQILKRADNFLHFILQNAPVVIGHQDKELRYCFIYNHFPSLHEEDIIGKTDVEIFTGAGVKEAQEFKREVLEKGLPAKREITFETELF
GSKTFLIYVEPVFSKAGETIGINYMGMDITDQVRKRERMAKIREEIAVQKAKETELNKTIHITEETMRAKQMLATMSHEIRSPLSGVVSMAEILSNTKLD
WEQRQLLDVMLSSGDLVLQIINDILDLSKVESGVMKLEATKFRPREVVKHVLQTAVVSLQKILTLEGHVADDVPIEVIGDVLRMRQILTNLISNAIKFTH
EGRVGINLYVVPKPNFAKAEDIQMMTPNQSTMSVNGVKEEKHLSKPQSGNDGNLLDGCQKHDDHPSQNHAFNDECGSPAKSECSMNGDTEEQPYSAETTV
WIRCDVYDTGIGIPEDAIPTLFKRYMQVSADHTRKYGGTGLGLAICKQLVELMGGQLTVSSKEHYGSTFTFILPYKVSIACDHSDDPDELSDLENNDVAS
DDTIESFFQFQPRTLGSLFSSNGSSRTQKVYIQKGHVIMSKGTCSVDDASSVVDAPETSESASSSGHSLETKNKSLVRRDKQHQDKARAWSFNGYADSSE
VTVSNGEMAGATKSSEPQQTCQGQGKANTTTQCVTSSSTSEVTKSTIKPKILLVEDNKINVMVTQSMMKQLGHSIDVVNNGVEAVRAVQRHTYDLILMDV
CMPVMDGLQATKLIRTFEETGNCDAARSAGIEESLPDQDYECYVPFTKRVPIVAMTANALSESAEECFANGMDSFVSKPVTFQKLKECIEQYLVNFS*
>Glyma.07G158800
MKLLIKFPTKCTFIQAHRAWLPKFLVLWILLMALIGCFIYKVLGSLCDQRARMLQDQFSVNVNHVHALAILVSTFHYYRTPSTIDQSIQLGQHLNDHYSM
GVAYAQRVVNSERGTFEKQHGWVIKTIEREPSLVRDEYAPMIFAQETISYLESLDMMFRDMQEDRENIFMARATRKVVLTSPFNLLGSHHLGVVLTFPVY
KSKLPPKPTMEECIKATVGYVGGSFDVESLMENLVGQLTGHEAILVNVYDIKNSTNPLIMYGNQNKEDDMSLVHESKLDFGDPYGNHTIICSRCLSSSFL
IAGNHIVKVKDDFHQMEELKVRAEVANVAKSEFLATISHEIKTLMNGILGNFKILSLSFSSSKKMLGLLLKTKMSSTQRDYAQTAQPINFIFLVSLIDNF
ISPFQLAMFVSNKVTNNFMGDPGRFRQIVTNLVGKFVKLSDNFKLNLSYDNFKHLIADEEFFFDASVKNAASESYEQVTLMVSMEGTGIGIPFLAKDRIF
MPFVQADNSTSQHYGGTGIGLSFSKCLVKLISGEISFISQLQVGSTFSFTVDFGTIDKNAITDMKKHNLEDLPPNFRWLKAIVVDGKPVRASVTGYHLKR
LGIQAKVANIMNKVVSLCGKMAL*
>Glyma.07G173700
MGLSLKMQSHHPVALRLHDQMGSKRKYTFIQAHRAWLPKFLLLWILLMALISWCIYSKMDDDTKVRRKEVLGSLCDQRARMLQDQFSVSVNHVHALAILV
STFHYYRYPSAIDQETFAEYTARTAFERPLLSGVAYAQRVVNSERERFEKEHGWVIKTMERKSSLVRDEYAPVIFAQETVSYLESLDMMSGEEDRENILR
ARATGKAVLTSPFSLLGSHHLGVVLTFPVYKSKLPQKPTVEERIEATAGYVGGSFDVESLVKNLLGQLDGNQAILVNVYDITNYTNPLVMYGNLYEEGDM
SLVHESKLDFGDPYRKHQMICRYHQKAPTNWIALTTAFLFFVILFLVGYILYGAGNHIVKVEDDFHAMEELKVRAEAADIAKSQFLATVSHEIRTPMNGI
LGMLALLLDTELSSTQRDYAQTAQACGKALITLINEVLDRAKIEAGKLELEAVPFDLRSIIDDVLSLFSEKSRHKGLELAVFVSDKVPDIVMGDPGRFRQ
IITNLVGNSVKFTEQGHIFVKVHLADNRKSIMNGKHDTFLNGESDEVFHISGDYHFKTLSGCEAADERNSWDNFKHLIADEEYGLDSSRETMAACESSEQ
VTLRVCVEDTGIGIPFSAQDGIFMPFVQADSSTSRNYGGTGIGLSISKCLVELMGGQINFISRPQVGSTFSFTAVCEAFKKSSVTNKKKNLEDLPSSFRG
MKVIVVDGKPVRAAVTRYHLKRLGILVKVANRISKAVALCGKSGSLKSGMFQPDIIMVEKDTWITGEDGIFNTWKHNGRTIKMPKMILLATNISNAEFDK
AKFTGFTDTVIMKPLRASMVAACLQQVLGMGKKRQLGKDMPNGFLHSLLYGKKILVVDDNGVNRRVAAGALKKFGADVKCAESGKVALEMLQLPHNFDAC
FMDIQMPEMDGFEATSRIRMMESKANEEMNGSEWHVPILAMTADVILATYDKCVKCGMDGYVSKPFEEENLYQEVAKFFKSKTISDS*
>Glyma.08G049000
MGLGLKMKSLRHHPMALKIHEQAGSKRKYTFIQAHRAWLPKFLMLWILLMALIGCFIFSKMDADTKVRRKEVLGSLCDQRARMLQDQFSVSVNHVHALAI
LVSTFHYYRTPSAIDQETFAEYTARTAFERPLLSGVAYAQRVVNSERETFEKQHGWVIKTMEREPSLVRDEYAPVIFVQETLSYLESIDMMSGEEDRENI
LRARATGKAVLTSPFRLLGSHHLGVVLTFPVYKSKLPPKPTMEERIKATAGYVGGSFDVESLVENLLGQLAGHQAILVNVYDITNSTDHLIMYGNQNEEG
DMSLVHESKLDFGDSYRKHTMICRYHQKAPTNWIALTTAFLFFVILLLVGYILYGAGNHIVKVEDDFHQMEELKVRAEAAHVAKSQFLATVSHEIRTPMN
GILGMLGLLLKTELSSTQRDYAQTAQACGKALIALINEVLDRAKIEAGKLELEAVPFDIRSILDDVLSLFSEKSRNKGLELAVFVSDKVPDIVMGDPGRF
RQIVTNLVGNSVKFTERGHVFVKVHLSENRMSTMNGKIEKFLNGGLDEPVHMSGGYNSKTLSGYEAADERNSWDNFKHLIADEEFFYDASVKRVASESYE
QVTLMVSVEDTGIGIPFSAQDRIFMPFVQADSSTSRHYGGTGIGLSISKCLVELMGGEISFISQPQVGSTFSFTADFGTIKKNAITDMKKHNLEDLPSNF
RGLKAIVVDGKPVRAAVTRYHLKRLGIQAKVANSFNKAVSLCGKNGCLTSGLFQPDIIFVEKDSWVCVEDGIFNVWQLDWKQNRHIFKIPQMILLATNIG
NDEFDKAKAAGFSDTVIMKPLRASMVAACLQQVLGTGKKRQHGKDMNPNGSTFVRSLLCGKKILVVDDNVVNRRVAAGALKNFGADVTCAESGKTALEML
QLPHNFDACFMDIQMPEMDGFEATRQIRMMETKANEQQMNGECGEGNGWKDKKYHIPILAMTADVIHATYDECVKCGMDGYVSKPFEEENLYQAVAKFFN
PKPTSIQQNARTGKAT*
>Glyma.08G105000
MSLLHVVGFGLKVGHLLLVLCCWVVSVVYLNWFLSSGIIMDTKMGGGGGGGSKMWHKKWWEKISGQGCKIHQQYYQYIGSKKVKRALWRKLLLTWVVGWF
IVSLRIFCYMSSQGTEKRKETLASMCDERARMLQDQFNVSMNHIQAMSILISTFHHAKSPSAIDQKTFAKYTERTAFERPLTSGVAYAVRVLHSEREQFE
KQQGWTIKRMDTLEQNPVHKDDYAPEALEPSPVQEEYAPVIFAQDTIAHVISVNVLSGKEDRENVLRARESGKGVLTAPFRLLKTNRLGVILTFAVYKRD
LPSNTTPNERIQATDGYLGGVFDVESLVEKLLQQLASKQTVIVHVYDTTNRTHPIAMYGSNESGDFFYHVSTLNFGDPFRKHEMHCRFKQKPPWPWVAIT
TSIGILVIALLVGYIFHATVNRIAKVEDDYREMMELKKRAEAADVAKSQFLATVSHEIRTPMNGVLGMLHMLMDTDLDVTQQEYVRTAQESGKALVSLIN
EVLDQAKIEFGKLELEAVLFDIRAILDDVLSLFSEKSQGKRVELAVYVSDHVPELLIGDPGRFRQIITNLMGNSIKFTDKGHIFVTIHLVEEVVRSIEVD
KESNSENTLSGSPVADSRRSWEGFKAFSQEGPLGSFSSPSNDLVNLIVSVEDTGEGIPLESQPLIFTPFMQVGSSISRKHGGTGIGLSISKCLVGLMNGE
IGFVSIPKIGSTFTFTAVFTNGHRSSSECKIQQINNQPQSASSEFEGMTALIIDPRSVRAEVSGYHIQRLGIHVEMVSDLKQGLSTISNGNVVVNMVLIE
QEVWDRDLGLSSHFVNNTRRIDHGVPPKLFILVNSSSSFKASVNLGVHNPTVITKPLRASMLAASLQRAMGVQNKGAPHRELQSLSLRHLLRGRKILIVD
DNGVNRAVAAGALKKYGADVVCVSSGKDAISSLKPPHQFDACFMDIQMPEMDGFEATKRIREMEDSVNREVSMDDFENITNWHVPILAMTADVIQATHEE
CLRCGMDGYVSKPFEAEQLYREVSRFFQSS*
>Glyma.09G002600
MESCNCIDPQVPADDLLMKYQYISDFFIALAYFSIPLELIYFVKKSAVFPYRWVLVQFGAFIVLCGATHLINLWTFRIHSRTVAVVMTTAKVLTAVVSCA
TALMLVHIIPDLLSVKTRELFLKNKAAELDREMGLIRTQEETGRHVRMLTHEIRSTLDRHTILKTTLVELGRTLALEECALWMPTRTGLELQLSYTLRQQ
NPVGYTVPIHLPVINQVFSSNRAVKISPNCPVARLRPYAGKYMPGAVVAVRVPLLHLSNFQIYDWPEVSTRSYALMVLMLPSDSARQWHVHELELVEVVA
DQVAVALSHAAILEESMRARDQLMEQNVALDLARREAETAIRARNDFLAVMNHEMRTPMHAVIALSSLLQETDLTAEQRLMVETILKSSNLLATLINDVL
DLSRLEDGSLQLEATTFNLHSLFREVLNLIKPVASVKKLSLTSHIASDLPMYAIGDEKRLMQTILNVVGNAVKFSKEGCISISAFVAKPESFRDARIPDF
LPVLSDNHFYLRVQVKDSGSGINPQDIPKIFTKFAQNQSLTTRNPAGSGLGLAICRRFVNLMEGHIWVESEGIGKGCTVTFIVKLGIPDRSNEFKLPFVP
KVPGNHGSTNFAGLKVLVTDDNGVSRTVTKGLLMHLGCDVTTASSSEECLRVVSLEHEVVFMDVCAGLDGYELAIRIHEKFTKHQDRPLIVALTGNTKKV
TKENCMRVGMDGLILKPVSVDKMRGVLSELLERRVLFETV*
>Glyma.12G241700
MESCNCIDPQVPADDLLMKYQYISDFFIALAYFSIPLELIYFVKKSAVFPYRWVLVQFGAFIVLCGATHLINLWTFRIHSRTV
AVVMTTAKVLTAVVSCATALMLVHIIPDLLSVKTRELFLKNKAAELDREMGLIRTQEETGRHVRMLTHEIRSTLDRHTILKTTLVELGRTLALEECALWM
PTRTGLELQLSYTLRQQNPVGYTVPIHLPVINQVFSSNRAVKISPNCPVARLRPYAGKYMPGAVVAVRVPLLHLSNFQIYDWPEVSTRSYALMVLMLPSD
SARQWHVHELELVEVVADQVAVALSHAAILEESMRARDQLIEQNVALDLARREAETAIRARNDFLAVMNHEMRTPMHAVIALSSLLQETDLTAEQRLMVE
TILKSSNLLATLINDVLDLSRLEDGSLQLEAATFNLHSLFREVLNLIKPVASVKKLSLTSHVASDLPMYAIGDEKRLMQTILNVVGNAVKFSKEGCISIT
AFVAKPESFRDARIPDFLPVPSDNHFYLRVQVKDSGSGINPQDIPKLFTKFAQNQSLTRNPAGSGLGLAICRRFVNLMEGHIWVESEGIGKGCTVTFIVK
LGIPDRSNEFKLPFVPKVPGNHGSTNFAGLKVLVMDDNGVSRTVTKGLLMHLGCDVTTASSSEECLRVVSLEHEVVFMDVCTGLDGYELAVRIHEKFTKH
QDRPLIVALTGNTKKVTKENCMRVGMDGLILKPVSVDKMRGVLSELLERRVLFESV*
>Glyma.10G167300
MEITPPLLHHLWFLLLLLLLCYLVLCASATDVEFDNCNCDDGEGIWSIHSILVGQKVSDFFIAVAYFSIPIELLYFVSRSNVPFKLLFLQFIAFIVLCGM
THLLNAYSYHGPPSFQLLLSLTVAKFLTALVSCATALTLPPLIPLLLKVKVRELFLRQNVMELGQEVGMMKKQKEASWHVRMLTREIRKSLDKHNILYTT
LVELSKALDLHNCAVWMPNEDRREMHLTHELKTNSAKNFQNSIPVNDPDVLEIRKTKGVKILGPESALGAASSGGSVELGAVAAIRMPLLHVSNFKGGTP
ELVETCYAILVLVLPSSSTRVWTYHEMEIVEVVADQVAVALSHASVLEESQLMRQKLEERNRALQQAKKNAMMASQARKSFQKVMSHGMRRPMHSVLGML
SLFQEDNLRSEQKIIGDTMLKVGHVLSSLINDVMEISENEKGGFRLEMKPFLLHSMVREAASIAKCLCVYEGFGFEIDVQKSLPETVMGDEARTFQVILH
MIGYLLNMNDKGTLNFRVFLESDGGDRDDKNIGIWRSSNQNEYVHIKFDFQITESSQSDEAISTIHYTGRRQYYNNEPKGGLSFSMCKKLVQMMQGNIWI
SPNSLGLVHGMTLLLKFQIGPSLEKSIFAPKDYSSSQFRGLKVVLAEDDGVNRTVTKKLLEKLGCQVIAVSSGFECLSAVSGAGNSFRIILLDLHMPEMD
GFELAKRIRKFHSRSWPLIIALITSAEEHVREKCLLAGMNGLIQKPIVLHQIADELRTVLQRAGEKL*
>Glyma.10G188500
MLKAVASGLVITSILICVSANDNGFPRCNCDDEASFWTIESILECQRVGDFLIAVAYFSIPIELLYFISCSNVPFKWVLIQFIAFIVLCGLTHLLNGWTY
GPHTFQLMVALTVSKILTALVSCATAITLITLIPLLLKVKVREFMLKKKTWDLGREVDHIMRQKEAAMHVRMLTQEIRKSLDRHTILYTTLVELSKTLGL
QNCAVWMPNVDKTEMNLTHELNGRNFNLTIPISDPDVVRIKGSDDVNILSSDSALAVGSRGVSGEAGPVAAIRMPMLRVCNFKGGTPELRQACYAILVLI
LPTGDNQEPRSWSNQELEIIKVVADQVAVALSHAAILEESQLMREKLEEQNRALQQAKRNALMASQARNAFQKVMSDGMRRPMHSILGLLSMIQDDNLKN
EQKLIVDAMLRTSNVLSNLINDAMDNSTKDEGRFSLEIRSFGLHSMLKEAACLSKCMCVYKGFGFMVEVEKSLPDNVMGDERRVFQKTGSQGRSDKGWTT
WRPSSSSGDVNIRFEIGINSSDSEVGSSISSGFGGRKYSSDRVGGRLSFSICKRVVQLMQGNIWLVPCNHGFPQSMTLLLRFQLRPSITIAISDPGEGSE
HTDSNSMLRSLQVLLVDNDDVNRAVTQRLLQKLGCVVTSVASGFECLTVIGPAGSSIQVILLDLHMPDIDGFEVATRIRKFRSGNRPMIVALTASAEEDL
WDRCMQVGINGVIRKPVLLHGIASELRRILMQGNIVL*
>Glyma.16G125100
MSTKYIHVFDRLQSFFTCWKRSTTPTGRRIFHRDVEKEEFQYASTQCLSSYYSVFVVRLAIMAMLAILIGLLTFLTWHFTKIY
TTKSLNSLAYDLRYELLQRPILRMWNILNSTAEITTAQVKLSQYVIRSHTNLATQADQVEMYDAMRAVTWALFVSKKALNSITVKYKNGFVQAFHRDLKD
NNTFYIYSDLANYSMAASGYNAINSHSSREAWNDKDIHGHKAAVWYREPLDPVSGEKIGKVMPIAPEDSINIAGLSQVPDGVASWHVAVSKFTDSPLLSA
ALPVWDSSNKSIVAVVGVTTALYSVGQLMKELVEKHSGHMYLTSQEGYLLATSTNAPLLSNTTKPPKLKMAVDCENEVIREGAQWLQKTYGNNFPQSHEL
HVENVRLGRQQYYIDSFFLNLKRLPLVGVIIIPRKHIMGQADERAFKTLVILISASLCIIVIGCVCILILTNGVSKEMKLRAELISHLEARRKAEASSNY
KSQFLANMSHELRTPMAAVIGLLDILISDDRLTNEQCATVTQIRKCSTALLRLLNNILDLSKVESGKLVLEDAEFDLGRELEGLVDMFSVQCINHNVETV
LDLSDDMPKLVRGDSARVVQIFANLINNSIKFTLSGHIILRGWCENPNSCSDNTNFPLEKKKSRCSQKTRAKQHENHAKRTSNRDNKIILWFEVDDTGCG
IDPSKWESVFESFEQADPSTTRLHGGTGLGLCIVRTLVNKMGGEIKVVKKEGPGTLMRLCLRLSAPVDATEQHCQVDFANKGLVVLLALHGNMGRSATSK
WLQKNGVVTMEAAEWNGLTQILRVLFHARSSSHNNGFDANYSVHDNLKSRLLSIQELRNPVFAIAVDIGLLDLSTDIWKEQINFLHKYYGRAKFVWMLNH
DSSNSIKMELRRKGHTLTVNKPLYKTKMIHILEAIIKERNEELQKKNMTTPRATVKEGDLHESLEIDYTQCDVASSDGSDISEKGGSNPVSACGDKQREK
VARSDPSSQHQINNLVGLTMEDNNHRKEELCQSSLNSNDVSANATPKSSSTKQSSTGAQDEDSEYGETRRASSSSRAVIGKKSLEGLRILLAEDTPVIQR
VATIMLEKMGAVVVAVGDGQQAVDALNGMPGVEDCIRESLLKERNTRSSQTEILGCPPYDLILMDCQMPKMDGYEATKAIRKSEVGTDLHIPIVALTAHA
MSCDEAKCLEVGMDAYLTKPIDFKLMESTILSLTRRTS*
>Glyma.11G078300
MAENKDEIYSECSPGSNSPMGSKCRYLFHRLCGCDTSWNKNSTPKSRRIFHRDVEKEEFQYASSHCLSSYYSVFVVRLAIMVMLAILIGLLTILTWHFTK
IYTAKSLRSLAYGLRYELLQRPVLRMWNILNSTSEITTAQVKLSQYVIRRHSNPATQAEQVELYEAMRAVTWALFASRKALNSITINYKNGFVQAFHRDL
KDNNTFYIYSDLSNYSMGASNSNEVNSISKHRAWDDKGLHGNYSSIWYREPLDPVSGEKIGKAMKIAPEDLINIAGLSQVPDGVASWHVAVSKFTDSPLL
SAALPVWDSSNKTIMAVVGVTTALYSVGQLMRELVEMHSGHMYLTSQEGYLLATSTSAPLLETSTKPPKLKMAVDCEDNVIRLGAEWLQRTYGNNFPPSH
EIHVENVKLGHQRYYIDSFFLNLKRLPLVGVIIIPRKYIMGQVDERAYKTLVILISASLCILVIGCVCILILTNGVSKEMNLRAELINQLEARRKAEASS
NYKSQFLANMSHELRTPMAAVIGLLDILISDDCLTNEQYSTVTQIRKCSTALLRLLNNILDLSKVESGKLVLEDAEFDLGRELEGLVDMFSVQCMNHNVE
TVLDLSDDMPKVVRGDSARVVQIFANLINNSIKFTPSGHIILRGWCENQNSYVGSPLDQKKSRSLQKCIERPNANHAKRTSVKDNKVILWFEVDDTGCGI
DPSKWDSVFESFEQADPSTTRLHGGTGLGLCIVRNLVNKMGGDIRVVKKEGSGTLMRLCLLLSAPMDVTEQQCAVDLTDNGLVVLLALHGNMGRLITSKW
LQKNGVCTMEASDWNGLTQILRELFHAGSSVHNTDFEAHYPAKEELKSKLLNIRDMRNPGFVIVVDIGLLDLSTDIWKEQFNFLHRYFGRAKFVWMLNHD
TSNTIKMELRRKGHILMVNKPLYKAKMIHILEAVINERNLELQKKNMIAPRTTMKEGDLHEFLEIDSTHFDGASSDDSDISEISGSNPVSANGDKPVEKL
ENSHPSSPHHMNNCLVRLTNENECLEEHNLRKEESSSPSSSSATEDNQPKSLSTKESSSISTEDQDEDSECGDTNRVTSSSKAVVDGKKSLEGLKILLAE
DTPVLQRVATIMLEKMGADVVAVGDGQQAVDALNCMFTAEDCRRESLQKERNTRSQTEISTCRPYDLILMDCQMPKMDGYEATKAIRKSEVGTSRHIPIV
ALTAHAMSCDEAKCLEVGMDAYLTKPIDFKMMVSTILSLTKRTS*
>Glyma.14G007100
MSVNRRLPASNGRLLSNMKSWKLNEPLNGSNSPRTCRRKPLLLWFFGFVAIGSVWFILSFNSKYLVSKENEAICEERERALLQRYNVSRKQIHALASLFS
GSDQILSNCIDERRLQMLLSSGMVSTPQLICPENQELQKVHTCVADTVEPIEQCPVLNDCVQTRLELSFPLKSYVSLASHSALPTDLVSYLHRGKNIVQS
WELRVSAIRYHASSSNLIKGCWWVLIGITMSYFCLLWRNQKQKLVQGHPAAQQKCLKHFPRGPSRGAGRWRKKLLVIFVSLGIIGSFWLFWHLNTGIMRR
REETLANMCDERARMLQDQFNVSMNHVHALAILVSTFHHGKHPSAIDQKIFGEYTESTAFERPLTSGVAYALKVLHSDRMHFEKQHGWTIKKMETENEAL
VQDCIPENLDPAPIQDEYAPVIFAQETVSHIVSIDMMSGKEDRENILRARASGKGVLTSPFKLLKSNHLGVVLTFAVYNTNLPLDATLEQRIEATVGYLG
ASYDVPSLVDKLLHQLASKQTIVVNVYDTTNASAPITMYGTDVADTGLLYISSLDFGDPLRKHEMHCSFKQRPPLPWTAINASVGVFVITLLLGHIFYAA
INRIAKVEDDYRQMRELKVRAEAADVAKSQFLATVSHEIRTPMNGVLGMLQMLMDTELDENQMDCAQTAHKSGKDLISVISEVLDQAKIEAGKLELEAVA
FDPRAILDEILSLFSEKSNEKGIELAVYASNQVPKVVIGDPKRFRQIITNLVGNSLKFTHDKGHVFVSVHLANEVKNPLHIMDAVLREGLNLNQDISNRT
YDTLSGFPVCNRWKSWANFKQLSGINEPEIIQLLVIVEDTGIGIPTDAQSRIFTPFMQADSSTSRTYGGTGIGLSISKCLVDLMGGEIGFVSEPGIGSTF
SFTGTFRKGESTSLDAMQQNNHFGSEFQGLRTLVVDSRKIRAEVTRYHLQRLGMSVDVTYSLNSACSCLSNVCNKSMSTQLAMILIDKDAWDKECHILYT
IKKRRQNGIKGDPMNLPKIFLLATHLSSNEQDGLKSVGIIDDILMKPLWLSSLIQCYRVSLGTENKRVNRKKVSKLGNLLIDKQILVVDDNAVNRRVAKG
VLQKYGAKVTAVESGRAALKMLKLPHNFDACFMDLQMPEMDGFEATRQIRCLESEVNEKIACGQASAEMFGSISYWHIPILAMTADSTQSSNEECIKCGM
DDYVSKPFEEEKLYMAMARFFKSDT*
>Glyma.14G105400
MVCEMESDCIEDMDIEVLSSMWPEDIGTDVGKQFNIEKPGRDQDMLEEVTIIEEPTIADFQRLMELTNYTDKGSSQLAYLMKHWEYKQANAVRLLREELD
NLSKQRKEVELRKLEILKDTRFEEENYGGDKRPVSILDEVYYTWQDVPVPLRKSNIVVQTKRIEIDAEYDTVVYWKQRALQLERQLEASVQREQILMDKL
EESVKNLERQSSPVEELSQILKRADNFLHFILQNAPVVIGHQDKELRYRFIYNHFPSLQEEDIIGKTDVEIFTGSGVKESQDFKREVMEKGLPAKKEITF
ETELFGSKTFLIYVEPVFSKAGETIGVNYMGMEITDQVRKRERMAKLREEIAVQKAKETELNKTIHITEETMRAKQMLATMSHEIRSPLSGVVSMAEILS
TTKLDREQRQLLNVMISSGDLVLQLINDILDLSKVESGVMKLEATKFRPREVVKHVLQTAAASLQKMLTLEGNVADDMPIEVIGDVLRIRQILTNLVSNA
VKFTHEGKVGINLYVVPEPPFAKAEGHQKMITEQSTNSANGVKEEKRASTPRSSSDQNCLDGQKHNDHPSQNHAFNDECRSSVKSECSMNGDTEEQTHST
ETVWIRCDVYDTGIGIPEKAIPTLFRRYMQVSADHARKYGGTGLGLAICKQLVELMGGRLTVTSKEHVGSTFTFILPYKVSTACDDSDDPDELSDVDDND
DDTTEGFFQFQPRTLGSLFTSNGPTRPQNILPGFRSSHKFNGISENSYSFLTTNTRSKGISSTEDASSVIVDAPEMSESTSSSSHSPETKQESVINTNNE
NQDKAHARLQNGSVDSSQHKEVMVMTLGTMSNEPQQTCQLVNTDITSQRVISSNNNTLSEVTKSSLGPKILLVEDNKINVMVTQSMMKRLGYSMDVVNNG
VEAVRAVQHHTYDIILMDVYMPVMNGLQTTKLIRSYEDTGNWEAARKAGIEQCLPASNECSVPPKNRIHIIAMTANTMSESAEECYANGMDSFVSKPVTF
QKLKDCLEQYLR*
>Glyma.17G220800
MVCEMESDCIEDMDIEVLSSMWPEDIGTDVGKQFNIEKPGRDQDMLEEVTIIEEPTIADFQRLMELTNYTDKGSSQLAYLMQHWEYKQANAVRLLREELD
NLSKQRKEVELRKLEILKDNRFEEENYGGDKRPVSILDEVYYTWQDVPVPLRKSDVVVQNKRIEIEAEYDTVVYWKQRALQLEKQLEASVQREQILMDKL
QESVKNLERQSSPVEELSQILKRADNFLHFILQNAPVVIGHQDKELRYRFIYNHFPSLQEEDIIGKTDVEIFTGSGVKESQDFKREVMEKGLPAKKEITF
ETELFGSKTFLIYVEPVFSKAGETIGVNYMGMEITDQVRKRERMAKLREDIAVQKAKETELNKTIHITEETMRAKQMLATMSHEIRSPLSGVVSMAEILS
TTKLDREQRQLLNVMISSGDLVLQLINDILDLSKVESGVMKLEATKFRPREVVKHVLQTAAASLQKILTLEGNVADDIPVEVIGDVLRIRQILTNLVSNA
VKFTHEGKVGINLYVVTEPPFAKAEGHQKMITEQSTNSANGVKEEKRASTPRSNDDQNCLDGQKNNDHPSQNHAVNDECRSSVKSECSINGDTEEQTHST
ETVWIRCDVYDTGIGIPEKAIPTLFRRYMQVSADHARKYGGTGLGLAICKQLVELMGGRLTVTSKEHCGSTFTFILPYKVSTVCDDSDDPDELSDVDDND
DDTTEGFFQFQPRTLGSLFSSNGPTRPQNVLPGFRSSHNFNGFSENSFSFLTTNIISKGTNSTEDASSVIVDAPEMSESTGSSSHSPQTKHENVVNTNNQ
NQDKAHARLQNGSVDSSQHKEAMTLGTMSSEPQQTCQGQVKTDITSQSVIKSNKYTSSEVTKSTLGPKILLVEDNKINVMVTQSMMKRLGYGMDVVNNGV
EAVRAVQRHTYDVILMDVYMPVMNGLQTTKLIRSYEETGNWEAAREAGIEQCSPASNECSVPLKNRIHIIAMTANTMSESADECYANGMDSFVSKPVTFQ
KLKDCLEQYLR*
>Glyma.19G213300
MMESCDCIDTQYPPDELLVKYQYISDVLIALAYFSIPVELIYFVQKSAFFPYRWVLMQFGAFIVLCGATHFINLWTFSPHSKAVAVVMTIAKVSCAIVSC
ATALMLVHIIPDLLSVKTRELFLKNKAEELDREMGLILTQEETGRHVRMLTHEIRSTLDRHTILKTTLVELGRTLGLEECALWMPSRSGLNLQLSHTLTY
HVQVGSTVQTNNPIVNEVFNSPRAMRIPPTCPLARIRPLVGRYVPPEVVAVRVPLLNLSNFQINDWPDMSAKSYAIMVLILPTDSVRKWRDHELELVDVV
ADQVAVALSHAAILEESMRARDQLLEQNVALDLARQEAEMAIHARNDFLAVMNHEMRTPMHAIIALSSLLLETELTPEQRVMIETVLKSSNVLATLINDV
LDLSRLEDGSLELEKGKFNLHGVLGEIVELIKPIASVKKLPITLILSPDLPTHAIGDEKRLTQTLLNVVGNAVKFTKEGYVSIRVSVAKPESLQDWRPPE
FYPASSDGHFYIRVQVKDSGCGIPPQEIPHLFTKFAQSRSGPARPSSGAGLGLAICKRFVNLMGGHIWIESEGPDKGSTATFIIKLEICGNPDPSDHQAA
NRSQAYSGSGGLARFKPFIKDEDDTGFSTRRNQRSF*
>Glyma.19G249100
MERGLLLLLFLLLVMVLSVYANDVEYSQCNCDEEGLWSIHSVLVCQKVSDFFIAIAYFSIPLELLYFVSCSNVPFKLVFLQFIAFIVLCGLTHLLNAYTY
YGPHSFQLFLSLTVAKFLTALVSCATAISFPTLIPLLLKIKVRELFLRQNVLELGQEVGMMKKQKEASWHVRMLTCEIRKSLDKHTILYTTLVELSKALD
LHNCAVWMPDEDRREMHLTHELKPSSARSFHNSIAISDPDVLDIKKSQGVWILRPDSALGAASSGGGSGDSGAVAAIRLPILHVSNFKGGTPELVETSYG
VLVLVLPNSNSRAWTSHEMEIVEVVADQVAVALSHASVLEESQLMSQKLAEQNRALQQAQKNAMMARKARSSFEKVMSHGMRRPMHSILGLLSMFQEDNI
RPEQKIVIDSILKVSNALSRLINDVMEIAENDNGSFQLEMKPFHLHSMMREASCTAKCLCIYKGFGLEVDVDKSLPDLVIGDEARTFQVILHMIGYLLNI
YDKGTLTFQVYLESDSGDKDDRSFGIWRSSIQNEYVHIKFNFQINGISFHSDESVSTRNYTGRNHCNNELKEGLSFSMCKTLVQMMQGNIWISTNSLGLA
QGMTLLLKFQIGSSHGRFILAPKEFSNSQFRGLKVVLADDDDVNRTVTKKLLEKLGCQVTAVSSGFECLGAISASGNSFKIIMLDLHMPEMDGFEVARRI
RKFQSHNFFLCSLLLLQVQKNTSRRDVYRWE*
>Glyma.20G087000
MLKAVSFELLLICLLLLRTCVCATTDNGFPRCNCDDESSLWTIETILECQRIGDFLIAVAYFSIPIELLYFVSCSNFPFKWVLFQFIAFIVLCGMTHLLN
GWTYGPHTFQLMVALTVFKILTALVSCATTITLLTLIPMLLKVKVRELMLKKKTWDLGREVGIIMKQKEAAMHVRMLTQEIRKSLDRHKILYTTLVELSK
TLGLQNCAVWMPNVEKTEMNLTHELNGRNVNCSIPITNPDVVRIKGSDEVNIIDSDSILATASSGVYGGAGPVAAIRMPMLQVCNFKGGTPELRQTCYAI
LVLTLPSAEPRSWGAQELEIIKVVADQVAVALSHASILEESQLMREKLEEQNRALQMEKMNTMMASQARASFQKVTSNGMRRPMHSILGLLSMMQDDNLK
SEQKLIVNSMLRTSTVLSNLINDAMDYSTRDDGRFPLEMKPFGLHAMVKEAACLAKCIFEIGINNGDPELESSVPSGQLAGTDRTSDKVEERLSFSICKR
IIQLMQGNIWLVPNAQGFPQVMALFLRFQLWRSIAVSNSEPGENSETSNSNSFFRGLQVLLADNDDVNRAVTQKLLQKLGCVVTSVSSGFECLNVIGPAG
SSFQVILLDLHMPELDGFEVATRIPKFRSRNWPVIVALTASTDDLWERCMQIGMNGVIRKPVLLHGIASELRRIILQGNSVM*
>Glyma.20G202200
MLKAVASGLVITSILICVSANDNGFPRCNCDDEASLWTIESILECQRVGDFLIAVAYFSIPIELLYFISCSNVPFKWVLIQFIAFIVLCGLTHLLNGWTY
GPHTFQLMVALTVSKILTALVSCATAITLITLIPLLLKVKVREFMLKKKTWDLGREVDHIMRQKEAAMHVRMLTQEIRKSLDRHTILYTTLVELSKTLGL
QNCAVWMPNVDKTEMNLTHELNGRNFNLTIRITDPDVVRIKGSDGVNILSSDSALAVGSRGVSGEAGPVAAIRMPMLRVCNFKGGTPELRQACYAILVLI
LPSGDNQEPRSWSNQELEIIKVVADQVAVALSHAAILEESQLMREKLEEQNRALQQAKRNALMASQARNAFQKVMSDGMRRPMHSILGLLSMIQDDKLKS
EQKLIVDAMLRTSNVLSNLINDAMDNSTKDEGRFPLEIRSFGLHSMLKEAACLSKCMCVYKGFGFMVEVEKCLPDNVMGDERRVFQVILHMVGNLLEHNH
GGGILVYRVFAETGSQGRSDKGWTTWRPSSSSGDVNIRFEIGINSSDSEVGSSISSGFGGRKYSSDRVGGRLSFSICKRVVQLMQGNIWLVPCNHGFPQS
MTLLLRFQLRPSISIAISDPGEGSERTDSNSMLRNLQVLLVENDDVNRAVTQRLLQKLGCVVTPVASGFECLTVIGPAGCSIQVILLDLHMPDLDGFEVA
TRIRKFRSGNQPMIVALTASAEEDLWERCMQVGINGVIRKPVLLHGIASELRRILMQGNNVL*
>Glyma.20G221800
MEITPPPLLLLFLLLLFFLCYLVLCASATDVDFDNCNCDDGEGIWSIHSILVGQKVSDFFIAVAYFSIPIELLYFVSRSNVPFKLLFLQFIAFIVLCGMT
HLLNAYSYHGPPSFQLLLSLTVAKFLTALVSCATALTLPPLIPLLLKIKVRELFLRQNVMELGQEVGMMKKQKEASWHVRMLTREIRKSLDKHNILYTTL
VELSKALDLHNCAVWMPNEDRREMHLTHELKTNSAKNFQNSIPVNDPDVLEIRKTKGVKILRPDSAIGAASSGGSAELGAVAAIRMPLLHVSNFKGGTPQ
LVETCYAILVLVLPSSSTRVWTYHEMEIVEVVADQVAVALSHASVLEESQQMRQKLEERNRALQQAKKNAMMASQARKSFQEVMSHGMRRPMHSILGMLS
LFQEDNLRSEQKIIGDTMLKVGHVLSSLINDVMEISENEKGGFRLEMKPFLLHSMMREAASIAKCLCVYEGFGFEIDVQKSLPETVMGDEARTFQVILHM
IGYLLNMNDKGTLNFRVFLESDGGDRDDKNIGIWRSSSQNEYVHIKFDFQITESSQSDKAISTIHYSSRRQYYNNEPKEGLSFSMCKKLVQMMQGNIWIS
PNSLGLVQGMTLLLKFQIGPSLGKSIFAPKDYSSSQFRGLKVLLAEDDGVNRTVTKKLLEKLGCQVIAVSSGFECLSAISGAGNSFRIILLDLHMPEMEG
FEVAKRIRKFHSRSWPLIIALIASAEEHVREKCLLAGMNGLIQKPIVLHQIANELRTVLQRAGEKL*
>Glyma.U003300
MMFEYDTVMYWKQRALHFREAAGGKIANIERQSSPVEELSQILKRADNFLHFILQNAPVVIGHQDKELRYCFIYNHFPSLQEEDIIGKTDVEIFTGAGVK
EAQEFKREVLEKGLPAKREITFETELFGSKTFLIYVEPVFSKAGETIGINYMGMDITDQRIFIFLNKMQVRKRERMAKIREEIAVQKAKETELNKTIQIT
EETMRAKQMLATMSHEIRSPLSGVVSMAEILSNTKLDWEQRQLLDVMLSSGDLVLQIINDILDLSKVESGVMKLEATKFRPREVVKHVLQTAVVSLQKIL
TLEGHVADDVPIEVIGDVLRMRQILTNLISNAIKFTHEGRVGINLYVVPKPNFAKAEDIQMMTPNQSTMSVNGVKEEQHLSKPQSGNDGNLLDGCQKHDD
HPSQNHAFNDECGSPAKSECSMNGDTEEQPYSAETTVWIRCDVYDTGIGIPEDAIPTLFKRYMQVSADHTRKYGGTGLGLAICKQLVELMGGQLTVSSKE
HYGSTFTFILPYKVSIACDHSDDPDELSDLENNDVASDDTIESFFQFQPRTLGSLFSSNGSSRTQNSHKLGGFSESLYSFPSNDIMSKGTCSVDDASSVV
DAPETSESASSSGHSLETKNKSLVRRDKQHQDKARAWSFNGYADSSEVTVSNGEMAGATKSSEPQQTCQGQGKANTTTQCVTSSSTSEVTKSTIKPKILL
VEDNKINVMVTQSMMKQLGHSIDVVNNGVEAVRAVQRHTYDLILMDVCMPVMDGLQATKLIRTFEETGNCDAARSAGIEESLPDQDYECYVPFTKRVPIV
AMTANALSESAEECFANGMDSFVSKPVTFQKLKECIEQYLVNFS*
KIAHGQASAEMYGNISHWHTPILAMTADVTQASSEEWRECGMDGYVSKPFDEEQLYTVMAQFFEVPCL
>C.cajan_29353 
MGLSLKMQSHHPVALRLHDQMGSKRKYTFIQAHRACLPKFLLLWILLMALISWCIYSKMDDDTKVRRKEVLGSLCDQRAR
MLQDQFSVSVNHVHALAILVSTFHYYRYPSAIDQETFAEYTARTAFERPLLSGVAYAQRVVNSERERFEKEHGWVIKTMK
RESSLVRDEYAPVIFAQETVSYLESIDMMSGEEDRENIFRARATGKAVLTSPFRLLGSHHLGVVLTFPVYKSKLPQEPTV
EERIEATAGYVGGSFDVESLVENLLGQLAGNQAILVNVYDITNYTNPLIMYGNQYEEGSDMSLAHESKLDFGDPYRKHQM
ICRYHQKAPANWIALTTAFLFFVILLLVGYILYGAGNHIVKVEDDFHEMQELKVRAEAADVAKSQFLATVSHEIRTPMNG
ILGMLALLLDTELSSTQRDYAQTAQACGKALITLINEVLDRAKIEAGKLELEAVPFDLRSILDDVLSLFSEKSRHKGLEL
AVFVCDKVPDIVMGDPGRFRQIITNLVGNSVKFTEQGHIFVKVHLAENRKSIMNGKHETFINGESDEVFHICGDYHFKTL
SGCEAADERNCWDNFKHLIAVEEFCFDSSGETADGCESSEQVTLRVCVEDTGIGIPFSAQDTIFMPFVQADSSTSRNYGG
TGIGLSISKCLVELMGGQINFISRPQVGSTFSFTAVCGTFKKSTVSDLKNNLEDLPSSFRGLKAIVVDGKPVRAAVTRYH
LKRLGILVKVANSISKAVALCGKSGSLTSGMFQPDIIMIEKDAWISREDGIFDMWKPDWKKNDHMFEMPKMILLATNISN
TEFDKAKAAGFTDTVIMKPLRASMVAACLQQILGMGKKRKLGKDMPNGSSFLHSLLYGKKILVVDDNGVNRRVAAGALKK
FGADVKCAESGKAALEMLQLPHNFDACFMDIQMPEMDGFEATSRIRMMESKANEEMNNGSEWHVPILAMTADVIHATYDE
CVKCGMDGYVSKPFEEENLYQEVAKFFKSKSISDS
>C.cajan_27186
MSVNRRLSASNGRLPPNMKSWKVNEPLHGTNYLKTCRRKLLLLWFFGFVAVGTVWFILSFNSKYLVSKENEAICEERARV
LLQRYNVSRKEIHALASLFYGSDQILSNCIDERRLKMLLSSGMISTPQLTCPGNQESQKEYICVAETVETIEQCPILDDY
DQTRLELSFPSKNHVSLASHSALSTDLTLLLCLCNNCENVCSSNFVRGCWVLIGIIMSCFCLLWRSQKQKLVQGHPAAQK
KQMQGLARGPSKSAGRWRKKLLVIFVSLGIIGSFWLFWHLNMDIMQRREEMLANMCDERARMLQDQFNVSMNHVHALAIL
VSTFHHGKHPSAIDQKIFGEYTESTAFERPLTSGVAYALKVLHSDRMHFEEQHGWTIKKMETENEALVQDCIPENLDPAP
IQDEYAPVIFAQETVSHIVSIDMMSGKEDRENILRARASGKGVLTSPFKLLKSNHLGVVLTFAVYDTNLPLDATPEQRIE
ATVGYLGASYDVPSLVDKLLHQLASKQTIVVNVYDTTNASAPITMYGTDVTDTGLLHISSLDFGDPLRKHEMHCRFKQRP
PLPWTAINASVGVLVITLLLGHIFYAAINRIAKVEDDYRQMSELKGRAEAADVAKSQFLATVSHEIRTPMNGVLGMLQML
MHTELDENQMDCAQTAHNSGKDLISVINEVLDQAKIEAGKLELEAVTFDPRAILDEVLSRFSEKSKEKEIELAVYASNQV
PEVVIGDPKRFRQIITNLVGNSLKFTHDKGHVFVSVHLANEVKNPLHIMNALSSTNEPEIIQLLVIVEDTGIGIPTDAQS
CIFAPFMQADSSTSRTYGGTGIGLSVSKCLVDLMGGEIGFVSEPGIGSTFSFTGTFRKGGRTSLDAMWQNNLSGSEFLGL
RALVVDRRKIRAEVTRYHLQRLGMSVDVTYSLNSACSCLSNTCNMSIPTQLAMILIDKDAWSWDKEGSFLYAIKKHRKNG
IKGDPINLPKIFLLATHLSANEHDELNSFGIIDDILMKPLWLSSLIRSYRESLGIVKKQVNRKNVMKLGNLLMHKQILLV
DDNAVNRKVAEGVLQRYGTIVTTVESGKAALKFLKPPHNFDACFMDLQMPEMDGFEATRQIRNLESEANEKIACGQASAE
MFGNISYWHIPVLAMTADATQGSNEECRKCGMDDYVSKPFDEEQLYMAMERVFNSDS
>C.cajan_24266 
MGTKMGFLGGGGGKMWHKWWEKISGQGCKIHQQYYQYIGSKKVKRALWRKLLLTWVVGWTVVSLWIFCYMSLQGTEKRKE
TLASMCDERARMLQDQFNVSMNHIQAMSILISTFHHAKNPSAIDQNTFARYTERTAFERPLTSGVAYAVRVLHSEREQFE
KQQGWTIKRMDTLEQNPVHKDDYAPEALEPSPIQEEYAPVIFAQDTIAHVISVNVLSGKEDRENVLRARESGKGVLTAPF
RLLKTNRLGVILTFAVYKRELPSNATPNERIQATDGYLGGVFDVESLVEKLLQQLASKQTVIVNVYDTTNHTHPIVMYGS
NESGDVFYHVSTLNFGDPFRKHEMHCRFKQKPQWPWLAITTSIGILVIALLVGHIFHVTVNRIADVEDDCLKMMELQKRA
VAADIAKSQFLATVSHEIRTPMNGVLGMLHMLMDTDLDVTQQEYVRTAQESGKALVSLINEVLDQAKIEFGKLELEAVLF
DIRAILDDVLSLFSEKSKEKGVELAVYVSDQVPELLIGDPGRFRQIITNLMGNSIKFTDKGHIFVTIHLVEEVVHSIEVD
KESNSENTLSGSPVADSRRSWEGFKAFSQEGPLGSFSSPSNDLVNLIVSVEDTGEGIPLESQPLIFTPFMQVGSSTSRKH
GGTGIGLSISKCLVGLMNGEIGFVSIPKIGSTFTFTAVFTNGFRSSNECKIQQINDQPQSASSEFEGMTALIIDPRPVRA
KVSRYHIQRLGIRVEMVSDLNQGLSTISNGNIVINMVLIEQEVWDRDFGLSFHFVNNTRKNDHEVPPKLFILVNSSSSFK
ASMNLGVHTPTVITKPLRASMLAASLQRAMGVQNQGAPRNRELQSLSLRHLLRGRKILIVDDNSVNRAVAAGALKKYGAD
VVCVSSGKDAISSLKPPHQFDACFMDIQMPEMDGFEATKRIREMEDKVNREVSMDDTENITNWHVPILAMTADVIQATHE
KCLENGMVGYVSKPFEAEQLYREVSRFFQSS
>C.cajan_15537 
MGLGLKMKSLGHHPVTSKLHEQAGSNRKYTFIQAHRAWLPKFLMLWILLMALIGCCIYSEMDADTKVRRKEVLGSLCDQR
ARMLQDQFSVSVNHVHALAILVSTFHYYRTPSAIDQETFAEYTARTAFERPLLSGVAYAQRVVNSERETFEKQHGWVIKT
MERDPSQVRDEYAPVIFAQETLAYLESLDMMSGEEDRENILRARATGKAVLTSPFRLLGSHHLGVVLTFPVYKSKLPPKP
TMQERIKATAGYVGGSFDVETLVENLLGQLAGNQAILVNVFDITNSTDPLIMYGNQNEEGDKSLIHESKLDFGDPYRKHT
MICRYHQKAPTNWIALTTAFLFFVILFLVGYILYGAGNHIVKVEDDFHAMEVLKVRAEAADVAKSQFLATVSHEIRTPMN
GILGMLGLLLKTELSSTQLDYAQTAQACGKALIALINEVLDRAKIEAGKLELEAVPFDLRSILDDVLSLFSQKSRKKGLE
LAVFVSDKVPDIVMGDPGRFRQIVTNLVGNSVKFTERGHIFVKVHVAEKRMSTINGKMETFLNGGSDEVVHMSSGYNFKT
LSGYEAADERNIWDNFKHLIADEEFFIDASVKKVASNEYSEQVTLVVSVEDTGIGIPVSAQDRIFMPFVQADSSTSRHYG
GTGIGLSISKCLVELMGGEISFISRPQVGSTFSFTADFGTVKKNSITDMKKHNLEELSSGYRGLKAIVVDGKPVRAAVTG
YHLKRLGIQAKVANNIYKAVSLCGKNGSLTSGLFQPDIIFVEKDSWVCGEDGSFNVWQLDWKQNGHMFKIPQMILLATKI
DNAEYDKVKAAGFSDTVIMKPLRASMVAACLQQVLGTGKKRQLGEDMKPNGSSFVRNLLCGRKILVVDDNVVNRRVAAGA
LKNFGADVKCADSGKAALEMLQLPHSFDACFMDIQMPEMDGFEATRRIRTMERRANEQQINGEGSGWKNEYHIPILAMTA
DVIQATYDECVKCGMDGYVSKPFEEENLYQAVAKFFNPKPSSDSLQNGTT
>AT5G35750.1_AHK2 
MSITCELLNLTSKKAKKSSSSDKKWLKKPLFFLILCGSLVIVLVMFLRLGRSQKEETDSCNGEEKVLYRHQNVTRSEIHD
LVSLFSDSDQVTSFECHKESSPGMWTNYGITCSLSVRSDKQETRGLPWNLGLGHSISSTSCMCGNLEPILQQPENLEEEN
HEEGLEQGLSSYLRNAWWCLILGVLVCHKIYVSHSKARGERKEKVHLQEALAPKKQQQRAQTSSRGAGRWRKNILLLGIL
GGVSFSVWWFWDTNEEIIMKRRETLANMCDERARVLQDQFNVSLNHVHALSILVSTFHHGKIPSAIDQRTFEEYTERTNF
ERPLTSGVAYALKVPHSEREKFEKEHGWAIKKMETEDQTVVQDCVPENFDPAPIQDEYAPVIFAQETVSHIVSVDMMSGE
EDRENILRARASGKGVLTSPFKLLKSNHLGVVLTFAVYDTSLPPDATEEQRVEATIGYLGASYDMPSLVEKLLHQLASKQ
TIAVDVYDTTNTSGLIKMYGSEIGDISEQHISSLDFGDPSRNHEMHCRFKHKLPIPWTAITPSILVLVITFLVGYILYEA
INRIATVEEDCQKMRELKARAEAADIAKSQFLATVSHEIRTPMNGVLGMLKMLMDTDLDAKQMDYAQTAHGSGKDLTSLI
NEVLDQAKIESGRLELENVPFDMRFILDNVSSLLSGKANEKGIELAVYVSSQVPDVVVGDPSRFRQIITNLVGNSIKFTQ
ERGHIFISVHLADEVKEPLTIEDAVLKQRLALGCSESGETVSGFPAVNAWGSWKNFKTCYSTESQNSDQIKLLVTVEDTG
VGIPVDAQGRIFTPFMQADSSTSRTYGGTGIGLSISKRLVELMQGEMGFVSEPGIGSTFSFTGVFGKAETNTSITKLERF
DLAIQEFTGLRALVIDNRNIRAEVTRYELRRLGISADIVSSLRMACTCCISKLENLAMILIDKDAWNKEEFSVLDELFTR
SKVTFTRVPKIFLLATSATLTERSEMKSTGLIDEVVIKPLRMSVLICCLQETLVNGKKRQPNRQRRNLGHLLREKQILVV
DDNLVNRRVAEGALKKYGAIVTCVESGKAALAMLKPPHNFDACFMDLQMPEMDGFEATRRVRELEREINKKIASGEVSAE
MFCKFSSWHVPILAMTADVIQATHEECMKCGMDGYVSKPFEEEVLYTAVARFFEPC*
>AT2G01830_AHK4_CRE1 A new nucleotide sequence entered manually
MRRDFVYNNNAMFNPLTTHYSSDMNWALNNHQEEEEEPRRIEISDSESLENLKSSDFYQLGGGGALNSSEKPRKIDFWRS
GLMGFAKMQQQQQLQHSVAVKMNNNNNNDLMGNKKGSTFIQEHRALLPKALILWIIIVGFISSGIYQWMDDANKIRREEV
LVSMCDQRARMLQDQFSVSVNHVHALAILVSTFHYHKNPSAIDQETFAEYTARTAFERPLLSGVAYAEKVVNFEREMFER
QHNWVIKTMDRGEPSPVRDEYAPVIFSQDSVSYLESLDMMSGEEDRENILRARETGKAVLTSPFRLLETHHLGVVLTFPV
YKSSLPENPTVEERIAATAGYLGGAFDVESLVENLLGQLAGNQAIVVHVYDITNASDPLVMYGNQDEEADRSLSHESKLD
FGDPFRKHKMICRYHQKAPIPLNVLTTVPLFFAIGFLVGYILYGAAMHIVKVEDDFHEMQELKVRAEAADVAKSQFLATV
SHEIRTPMNGILGMLAMLLDTELSSTQRDYAQTAQVCGKALIALINEVLDRAKIEAGKLELESVPFDIRSILDDVLSLFS
EESRNKSIELAVFVSDKVPEIVKGDSGRFRQIIINLVGNSVKFTEKGHIFVKVHLAEQSKDESEPKNALNGGVSEEMIVV
SKQSSYNTLSGYEAADGRNSWDSFKHLVSEEQSLSEFDISSNVRLMVSIEDTGIGIPLVAQGRVFMPFMQADSSTSRNYG
GTGIGLSISKCLVELMRGQINFISRPHIGSTFWFTAVLEKCDKCSAINHMKKPNVEHLPSTFKGMKAIVVDAKPVRAAVT
RYHMKRLGINVDVVTSLKTAVVAAAAFERNGSPLPTKPQLDMILVEKDSWISTEDNDSEIRLLNSRTNGNVHHKSPKLAL
FATNITNSEFDRAKSAGFADTVIMKPLRASMIGACLQQVLELRKTRQQHPEGSSPATLKSLLTGKKILVVDDNIVNRRVA
AGALKKFGAEVVCAESGQVALGLLQIPHTFDACFMDIQMPQMDGFEATRQIRMMEKETKEKTNLEWHLPILAMTADVIHA
TYEECLKSGMDGYVSKPFEEENLYKSVAKSFKPNPISPSS*
>AT1G27320.1_AHK3 
MSLFHVLGFGVKIGHLFWMLCCWFVSWFVDNGIEDKSGLLVGSVGDLEKTKMTTLKKKNKMWFWNKISSSGLKIPSFSYQ
FLGSVKFNKAWWRKLVVVWVVFWVLVSIWTFWYFSSQAMEKRKETLASMCDERARMLQDQFNVSMNHVQAMSILISTFHH
GKIPSAIDQRTFSEYTDRTSFERPLTSGVAYAMRVLHSEREEFERQQGWTIRKMYSLEQNPVHKDDYDLEALEPSPVQEE
YAPVIFAQDTVSHVVSLDMLSGKEDRENVLRARSSGKGVLTAPFPLIKTNRLGVILTFAVYKRDLPSNATPKERIEATNG
YLGGVFDIESLVENLLQQLASKQTILVNVYDITNHSQPISMYGTNVSADGLERVSPLIFGDPLRKHEMRCRFKQKPPWPV
LSMVTSFGILVIALLVAHIIHATVSRIHKVEEDCDKMKQLKKKAEAADVAKSQFLATVSHEIRTPMNGVLGMLHMLMDTE
LDVTQQDYVRTAQASGKALVSLINEVLDQAKIESGKLELEEVRFDLRGILDDVLSLFSSKSQQKGVELAVYISDRVPDML
IGDPGRFRQILTNLMGNSIKFTEKGHIFVTVHLVDELFESIDGETASSPESTLSGLPVADRQRSWENFKAFSSNGHRSFE
PSPPDINLIVSVEDTGVGIPVEAQSRIFTPFMQVGPSISRTHGGTGIGLSISKCLVGLMKGEIGFSSTPKVGSTFTFTAV
FSNGMQPAERKNDNNQPIFSEFRGMKAVVVDHRPARAKVSWYHFQRLGIRVEVVPRVEQALHYLKIGTTTVNMILIEQEI
WNREADDFIKKLQKDPLFLSPKLILLANSVESSISEALCTGIDPPIVIVKPLRASMLAATLQRGLGIGIREPPQHKGPPA
LILRNLLLGRKILIVDDNNVNLRVAAGALKKYGADVVCAESGIKAISLLKPPHEFDACFMDIQMPEMDGFEATRRIRDME
EEMNKRIKNGEALIVENGNKTSWHLPVLAMTADVIQATHEECLKCGMDGYVSKPFEAEQLYREVSRFFNSPSDTES*
>GSVIVG01010502001_VvCHK3
MSFLHVLGFGLKVGHLLLMLCCWIISVIPVNWFINGGVMETKAGLLSDGGKIWMRLWEKMFGNSGKIPHHWYQKFWSKKV
GKTWWRKLLFTWVLMWIMVSLWIFSYLSLQASEKRKETLGSMCDERARMLQDQFNVSMNHVQAMSILISTFHHGKNPSAI
DQGTFARYTERTAFERPLTSGVAYAVRVLHSEREQFEKQQGWTIKRMDTPEQTPVHEDNHASENLEPSPVQEEYAPVIFA
QDTVSHVISLDMLSGKEDRENVLRARASGKAVLTAPFRLFKTNSLGVILTFAVYKSDLLSNATPNERIQATHGYLGGVFH
IESLVEKLLQQLASKQTILVNVYDTTDTDHPISMYGSNVSDDGLQHVSALNFGDPFRKHEMRCRFKQKAPWPWLAITTST
GILVIALLVGHIFHATVNRIAKVEEDYRDMMMLKKRAEAADVAKSQFLATVSHEIRTPMNGVLGMLHMLIDTDLDVTQQD
YVRTAQASGKALVSLINEVLDQAKIESGKLELEELQFDLQAILDDVLSLFSGKSQEKGVELAVYISDRVPKMLIGDPGRF
RQIITNLMGNSIKFTEKGHIFVTIHLVEELMDSIEVETESSSKNTLSGLPVADRRCSWEGFRTFNQEGLTSPFSSSSSDL
IHLIVSVEDTGVGIPEEAQSRVFTPFMQVGPSISRIHGGTGIGLSISKCLVGLMNGEIGFVSRPNVGSTFTFTAVFSGGC
SKSNEYKCQPTNNQSNAVSSEFQGMAALVVDPNPVRAKVSRYHIQRLGIRVEVTSDLNQVFSSISSGNTAINMVLVEQDV
WDKDSNLSALFGNKLKKLDLEVPPKLFLLANSISSTRNSAAISGVYNPTVIMKPLRASMLAASLQRALGVGNKGVCQNGE
HPSLSLRNLLRGRKILVVDDNNVNLRVAAGALKKYGADVVCADSGKSAIPLLKPPHDFDACFMDIQMPEMDGFEATGIIR
EMERNVNSRIQHGEVSVEAYANISNWHLPILAMTADVIQATHEECLRCGMDGYVSKPFEAEQLYREVSRFFQPPPEQNQ
>GSVIVG01011612001_VvCHK4
MLQDQFSVSVNHVHALAILVSTFHYYKNPSAIDQETFAEYTARTAFERPLLSGVAYAQRVAYSERERFEKQHGWTIKTMK
REASPIRDEYAPVIFSQETVSYIESLDMMSGEEDRENILRARATGKAVLTSPFRLLGSHHLGVVLTFPVYKSKLPPNPTV
EQRIEATAGYLGGAFDVESLVENLLGQLAGNQAILVNVYDVTNSSDPLVMYGRQYQDVDMSLLHESKLDFGDPFRKHQMI
CRYHQKEPTSWTSLTTAFLFFVIGLLVGYILYGAAIHIVKVEDDFHEMQELKVRAEAADVAKSQFLATVSHEIRTPMNGI
LGMLALLLDTDLSSTQRDYAQTAQACGKALITLINEVLDRAKIEAGKLELEAVPFNLRSILDDVLSLFSEKSRHKGLELA
VFVSDKVPEMVIGDPGRFRQIITNLVGNSVKFTERGHIFVQVHLAEHTKALMDAKAETSSEKVTLMVSVEDTGIGIPLRA
QGRVFTPFMQADSSTSRNYGGTGIGLSISKCLVELMGGQIKFISRPQIGSTFSFTADFGRFDGRPVRAIVTKYHLKRLGI
LVEVANSIKKAVAITGKNGSLTSGSGNQPDMILVEKDSWISEEDADLNLRLLDWKQNRHTLKLPKMILLATNISSAEFDK
AKAAGFADTVIMKPLRASMVAACLQQVLGLGKKRQQGKDMLNGSAFLQSLLCGKKILVVDDNKVNRRVAAGALKKFGADV
ECAESGKAALQLLQLPHNFDACFMDIQMPEMDGFEATRRIRLIESKANEQMNGGCTPEGAATKGEWHVPILAMTADVIHA
TYDKCLKCGMDGYVSKPFEEENLYQAVAKFFKSKPISES
>GSVIVG01030058001_VvCHK2
MSLNCKLSGFSGRLPANLKLKKSKEPLHGSNCVRKWRRKFLLLWLLGVIIGLICFLSVLNAGALSRKEKTPDLCEEKARI
LLEHFNVSKNQLHSLASLFAESDQIASLECTKEAGFEMPPGNAIACALKVPCSQNQEFEKQHDQAAESLEPNDQCPVRDE
NIPGKLDLSLLGDQSASFSSQSTSSSVSLDGQSGEKIRALANCTKEHCENFSLCLVKVGWWVLVGMVVSCKLSGSHVKLW
GNRKQKLVEQQKLVEQQSQVQQQRQLRPKQQQPAQSSSKVAGKWRKKLLIIFVLLGVIISIWLFWHLNKDINLRRRETLT
NMCDERARMLQDQFNVSMNHVHALAILVSTFHHGKHPSAIDQKTFGEYTERTAFERPLTSGVAYALKVLHSEREHFEKEH
GWTIKKMETEDQTLVQDCILENLDPSPIQDEYAPVIFSQETVSHIVSIDMMSGKEDRENILRARASGKGVLTSPFKLLKS
NHLGVVLTFAVYNADLPPDATPEQRIEATVGYLGASYDVPSLVKKLLHQLASKQTIVVNVYDTTNASAPINMYGTNVTDT
GLLRISNLDFGDPARKHEMHCRFKQKPPPPWTAITASVGVLVITLLVGHIFHAAINRIAKVEGDYRQMMELKVRAEAADV
AKSQFLATVSHEIRTPMNGVLGMLKMLMDSGLDANQQDYAETAHASGKDLISLINEVLDQAKIESGRLELEAVPFDLRAA
LDNVLSLFSGKSHEKGIELAVYISDQVPEFVIGDPGRFRQIITNLVGNSIKFTHDKGHIFVSVHLADEVKFKKLSCTDSM
EETSIIKLLVTVEDTGVGIPSEAQSRIFMPFMQADSSTSRTYGGTGIGLSISKRLVDLMGGEIGFESEPGTGSTFSFTVA
FTKGETSLLDTKQQPHDPAGSEFQELRALVVDCRSIRAEVTRYHLQRLGISVDKTFSLISACSYLSNNSDPSASTSVAMV
LVDKEVWDKEAGLVFHHMLKELRPNGTVEVQEKRPKIFLLDTSLSSAERNELKSAGFVDNVLMKPLRLSVLISCFQEVFG
IGKRKQANRGKPLTLGNLLREKRILVVDDNAVNRRVAEFALKKYGAIVTCVDSGKAALLMLKPPHNFDACFMDLQMPEMD
GFRATQEIRRMESKVNERIKSGEVSIEMFANVAYWHTPILAMTADVIQANNEECMKCGMDGYVAKPFEEDQLYSAVAHFF
ESG
>AT2G17820.1_AHK1
MRGDSFSMSIENLPDSPMGSRKKKMQIRKVFDKMTEWVTPWRSNLESPREMMILRGDVEQDEFQYASSHCLSSYYSVFVV
RLAIMVMLAILIGLLTVLTWHFTRIYTKQSLQTLAYGLRYELLQRPVLRMWSVLNTTSELTTAQVKLSEYVIKKYDKPTT
QEELVEMYQAMKDVTWALFASAKALNAITINYRNGFVQAFHRDPASSSTFYIFSDLKNYSISGTGPEDVSGWNNKSIHGN
MSAIWYQQQLDPVTGENLGKPLKIPPDDLINIAGISQVPDGEASWHVTVSKYMDSPLLSAALPVFDASNKSIVAVVGVTT
ALYSVGQLMRDLVEVHGGHIYLTSQEGYLLATSTDGPLLKNTSNGPQLMKATDSEEWVIKSGAQWLEKTYGSKRPHVVHA
ENVKLGDQRYYIDSFYLNLKRLPIVGVVIIPRKFIMGKVDERAFKTLIILISASVCIFFIGCVCILILTNGVSKEMKLRA
ELIRQLDARRRAEASSNYKSQFLANMSHELRTPMAAVIGLLDILISDDCLSNEQYATVTQIRKCSTALLRLLNNILDLSK
VESGKLVLEEAEFDLGRELEGLVDMFSVQCINHNVETVLDLSDDMPALVRGDSARLVQIFANLISNSIKFTTTGHIILRG
WCENINSLHDEMSVSVDRRKPWAPMKTKQVQHRNHLQKSCKNANKMVLWFEVDDTGCGIDPSKWDSVFESFEQADPSTTR
THGGTGLGLCIVRNLVNKMGGEIKVVQKNGLGTLMRLYLILSTPDTVDQNIQPDFSKYGLVVMLSMYGSTARMITSKWLR
KHGIATVEASDWNELTQIIRDLLETGSRDNSFDSQHNISDPLRAELSNIVEIKNPVFVIVVDIGVLDLTTNIWKEQLNYL
DRFSNKAKFAWLLKHDTSNTVKTELRRKGHVMMVNKPLYKAKMIQILEAVIKNRKRGLCNDLRNRGNGSDESHDCLEIDP
TQFDTCSSDDSSETSGEKQVDKSVKPSTLHSPVLKNYLIDATTSNDDSTSASMTQKNPEEEDWKDRLYSGIALDGKNQKS
LEGIRILLAEDTPVLQRVATIMLEKMGATVTAVWDGQQAVDSLNYKSINAQAPTEEHKSFEEETANKVTTRETSLRNSSP
YDLILMDCQMPKMDGYEATKAIRRAEIGTELHIPIVALTAHAMSSDEAKCLEVGMDAYLTKPIDRKLMVSTILSLTKPSA
FQTSLSA*
>C.cajan_12521 
MAESKDEIHFESSECSPASTSPMGGKHRYLFHRLCSSWDKSISLKGRRIFHRDVEKEEFQYASSHCLTSYYSVFVVRLAI
MIMLAILIGLLTILTWHFTKIYTTKSLNSLAYGLRYELLQRPVLRMWNILNSTSEITTAQVKLSQYVIRRYSNPANQAEQ
VELYEAMRAITWSLFASRKALNSITINYKNGFVQAFHRDLKDNNTFYIYSDLANYSMGASNSNEINSFSTHQAWDDKALH
GNYSAIWYREPLDPVSGEKIGKAMKIAPEDLINIAGFSQVPDGVASWHVAVSKFTDSPLLSAALPVWDSSNKTIMAVVGV
TTALYSVGQLMRELVELHSGHMYLTSQEGYLLATSTSAPLLANSTKPKLKMAVDCEDDVIRHGAEWLQRTYGNNFPPSHE
VHVENVKLGHQRYYIDSFFLKLKRLPLVGVIIIPRKYIMGQVDERAFKTLVILISASLCILVIGCVCILILTNGVSKEMN
LRAELINQLEARRKAEASSNYKSQFLANMSHELRTPMAAVIGLLDILISDDCLTNEQYSTVTQIRKCSTALLRLLNNILD
LSKVESGKLVLEDAEFDLGRELEGLVDMFSVQCINHNVETVLDLSDDMPKVVRGDSARVVQIFANLINNSIKFTPSGHII
LRGWCGNRNSSVGSPNFHLDQKKSRSLQKCREKPNANHSKKTSLKDNKVILWFEVDDTGCGIDPSKWDSVFESFEQADPS
TTRLHGGTGLGLCIVRNLVNKMGGDIKVVKKEGPGTLMRLCLILSAPMDVIEQQCAVDLTENGLVVLLAQQGNMGRLITS
KWLQKNGVCTMEASDWNGLTQVLRELFHARSSVHNTDFDAHYPAKEELKSKLLNIRDMRNPVFVIVVDMGLLDLSTDIWK
EQLNFLHRYFGRAKFVWVLNHDTSNTIKMEIRRKGHVLMVNKPLYKAKMIHILDAVIKERNLELQRKNMTAPRMKEGDLH
EFLEIDSTHFEAASSDDSDISEVGESSSPSSSYGTEDNQPKSHSSKAVDGKKSLEGLKILLAEDTPVLQRVATIMLEKMG
AAVVAVGDGQQAVEALGCMFPAEDRRRESLQKGITPYDLILMDCQMPKMDGYEATKAIRKSEVGTGLHIPIVALTAHAMS
CDEAKCLEVGMDAYLTKPIDFKMMVSTILSLTKRTS
>C.cajan_47696 
MGTNCRHVFDRLHNFATCWKKRSTPTGRRIFHRDVEKEEFQYASTQCLSSYYSVFVVRLAIMAMLAILIGLLTFLTWHFT
KIYTTKSLNSLAYDLRYELLQRPILRMWNILNSTSEITTAQVKLSQYVIRSHTNLATHADQVEMYDAMRAVTWALFASKR
ALNSITVKYKNGFVQAFHRDLKDNNTFYIYSDLANYSMAAGGYNEINSLSPHEAWNDKDIHGNKSAIWYREPLDPVSGEK
TGKVMPIAPEDSINIAGLSQVPDGVASWHVAVSKFTDSPLLSAALPVWDSSNKSIVAVVGVTTALYSVGQLMKELVELHS
GHMYLTSREGYLLATSTNAPLLSNSTKPPKLKMAVDCENEVIREGAQWLQKTYGNNSPQSHEVHVENVKLGHQQYYIDSF
FLNLKRLPLVGVIIIPRKHIMGQADERAFKTLVILISASLCIIVIGCVCILILTNGVSKEMKLRAELISHLEARRKAEAS
SNYKSQFLANMSHELRTPMAAVIGLLDILISDDHLTNEQCATVTQIRKCSTALLRLLNNILDLSKVESGKLILEDAEFDL
GRELEGLVDMFSVQCINHNVETVLDLSDDMPKLVRGDSARVVQIFANLINNSIKFTISGHIILRGWCENPNSCSDDTNFP
LEQKKSRCSQKTKAKQHENNAKRISNRDNKMKLWFEVDDTGCGIDPSKWESVFESFEQADPSTTRLHGGTGLGLCIVRTL
VNKMGGEIKVVKKEGPGTLMRLYLRLSAPVDTTEQHCQEDFANKGLVVLLALHGNMGRLVTSKWLQKNGVVTMEASEWNG
LTQTLRVLFHARSSAHHNGFDGNYSIHDNLKSKLLSIQELRNPVFVIAVDIGLLDLSTDIWKEQLNFLHKYFGRAKFVWI
LNHDSSNTIKMELCKKGHTLTVNKPFYKTKMIHILEAIIKERNDELQKKNMTTPRATLKEGDLHESLEIDYTQCDVASSD
GSDISEVGGSNPVSVKLSQSSLNSNDVTTNAIPKSSSTKQTSFATGAQGEDSESSEARRASSSSRAVSGKKSLEGLRILL
AEDTPVIQRVATIMLEKMGATVVAVGDGQQAVDALNGMSGVEDCRRESLLKERNTRSSQPEILSYPPYDLILMDCQMPKM
DGYEATKAIRKSEVGTDMHIPIVALTAHAMSCDEAKCLEVGMDAYLTKPIDFKLMESTILSLTRRTS
>XP_004509375.1
MATKCMHVFDRFLCFVTSWKKSNTPTSRRNFQRDVEKEEFQYTSTQCLSSYYSVFVVRLAIMVMLAILIGLLTFLTWHFT
KIYTTKSLNSLAYDLRYELLQRPILRMWNILNSTAEITSAQVKLSEYVIRSHSNLANQAEHVEKMYEAMRAVTWALFASR
KALDSITVKYSNGFVQAFHRDLKDNNTFYIYTDLAYNETNSLTAHKVLNDKDIHGNKSTIWYREQLDPVSGEKIGNAMQI
APEDSISIAGLSQVPDGVASWHVAVSKFTDSPLLSAALPVWDSSNKTIVAVVGVTTALYSVGQLMMELVDKHSGHMYLTS
QKGYLLATSTNDPLLTNSTKPPKLKMAVDCDNKVIREGARWLEKTYGNNSPPSHEVRVENARLGHQQYYIDSFFLNLKRL
PLVGVIIIPRKHIMGQADQRAFKTLVILISASLCIIAIGCVCILILTNGVSKEMKLRAELISHLEARRKAEASSNYKSQF
LANMSHELRTPMAAVIGLLDILMSDDHLTNEQCATITQIRKCSTALLRLLNNILDLSKVESGKLVLEDAEFDLGRELEGL
VDMFSVQCINHSVETILDLSDDMPKLVRGDSARVVQIFANLINNSIKFTLSGHIILRGWCENSNSYDDIESFTREQKKLG
CSQKIRTKQHENHAKKSSNSDNKMILWFEVDDTGCGIDPSKWDSVFESFEQADPSTTRLHGGTGLGLCIVRSLVNKMGGE
IKIVKKDGPGTLMRLYLCLNAPVDATEQHCQVDFANNGLVVLLALHGNMSRIITSKWLQKNAVVTIEASEWNGLTQILRE
LFNARTSTHNNDFDSHYASHEVMKSKFLSIQELTNPTFLIAVDIDLLDLSTDIWKEQLNFLHKYSARARFVWLQNYDSGN
TIKTELRKKGYILTVNKPLYKTKMIHILEDVIKERNFGLQKKNMIIPRTTTKEGDLHESFEIDYSHCDAASSDGSDIYED
KQKEEVVRFHPSSQYQINNCFLGLTHENKEHNDPRKEVTFSIGEKGEDSGCGETSCRVSGSSKAVNGKKSLEGLRILLAE
DTPVIQRVATIMLEKMGAIVVAVGDGQQAVDALNSMFGVEDCRKESLLKERNTRTSQTEILCLPSYDLILMDCQMPKMDG
YEATKEIRKSEEGTGFHIPIVALTAHAMSCDEAKCLEVGMDAYLTKPIDFKLMESTILSLTKKETLTSEK
>XP_004512150.1
MGNKCIYMFKRLFRFATSLKKSITPKGRRILHRDVEKEEFQYASSHCLSSYYSVFVVRLAIMVMLAILIGLLTILTWHFT
KIYTAKSLSSLAYGLRYELLQRPILRMWNILNATSEITTAQVKLSQYVIRRYSNSASQAEQVELYEAMRAVTWALFASRK
ALNSITINYKNGFVQAFHRDLKDNNTFYIYSDLSNYSMVATTSNIVKPLSSHQSWDDKSLHGNFSAIWYREPLDPVTGEK
IGKAMKIAPEDLINIAGLSQVPDGLATWHVAVSKFTDSPLLSAALPVWDSSNKSIMAVVGVTTAFYSVGQLMRELVEMHS
GHMYLTSQEGFLLATSTSAPLLTNSTKPPKLKMAVDCEDGVIRLGAEWLQRTYGNHLSSTHEVHVENAKLGHQQYYIDTF
YLNLKRLPLVGVIIIPRKYIMGQVDQRAFKTLVILISASLCIFVIGCVCILILTNGVSKEMNLRAELISQLEARRKAEAS
SNYKSQFLANMSHELRTPMAAVIGLLDILISDDCLTNEQYSTVTQIRKCSTALLRLLNNILDLSKVESGKLVLEDAEFDL
GRELEGLVDMFSVQCINHNVETVLDLSDDMPKVVRGDSARVVQVFANLINNSIKFTTSGHVILRGWCENLNSCNDSPNFY
LDQKKSRTLHKSKEKPNANHAKRISMRDNKMILWFEVEDTGCGIDPSKWDSVFESFEQADPSTTRLHGGTGLGLCIVRNL
VNKMGGEIKIVQKEGQGTLMRLCLLLSAPMVVTEQHCEVNLTDNGLVVLLALQGNMGRLITSKWLQKKGVCIMEASEWNG
LTQILRELFHHARSSINNNNFDAHYPINLEGFKSKLLSIKDMRNPIFVIVVDIGLLDLSTDIWKEQLNFLHKYFGRAKFV
WLLNHDTSNTIKMELRRKGHILMIIKPLYKAKMVHILEAVIKERNLEPQKKNMNGPKGDLHEFLEIDSTHFDAASSDDSD
ISEKPFDSNPVNSINGEKPFVKDHMSNCLARLTNENEHLEEESLSTKETNFTTKAQNEDSECEGTYRVTRPSKAVNDKKS
LEGLRILLAEDTPVIQRVATIMLEKMGAVVVAVGDGQQAVDALNYMVSGEDCRRESLLKERNTRSQTEILSCHPYDLILM
DCQMPKMDGYEATKAIRKSEEGTGKHIPIVALTAHAMSCDEAKCLKVGMDAYLTKPIDFKKMVSTILSLTKSTT
>Medtr5g022470.1
MAKNIDKTSSDSENSLCSSSSSPPMSNKYRYMFNRLFRFANSWKKSNSPRGRRIFHRDVEKEEFQYASSHCLSSYYSVFV
VRLAIMVMLAILIGLLTILTWHFTKIYTKKSLSSLAYGLRYELLQRPILRMWNILNSTSEITTAQVKLSQYVIRRYSNPA
SQAEQVELYEAMRAVTWSLFASRKALNSITINYKNGFVQAFHRDLKDNNTFYIYSDLSNYSMVATTSNMLKSISTHQAWD
DKTLHGNFSAIWYREPLDPVTGEKIGKAMKIAPEDLINIAGLSQVPDGVATWHVAVSKFTDSPLLSAALPVWDSSNKSIM
AVVGVTTAFYSVGQLMRELVEMHSGHMYLTSQQGYLLATSTSAPLLTNSTKPPPKLKMAVDCEDEIIRLGAEWLQRTYGN
HFPNSTHEVHVENAKLGNQQYYIDSFYLNLKRLPLVGVIIIPRKYIMGQVDERSFKTLVILISASLCIFVIGCVCILILT
NGVSKEMNLRAELISQLEARRKAEASSNYKSQFLANMSHELRTPMAAVIGLLDILISDDCLTNEQYSTVTQIRKCSTALL
RLLNNILDLSKVESGKLVLEDAEFDLGRELEGLVDMFSVQCINHNVETVLDLSDDMPKLVRGDSGRVVQVFANLINNSIK
FTTSGHVILRGWCEYPNSCNDSPNFYLDQKKSRNLHKSKEKPNASHAKRISMRDNKVILWFEVEDTGCGIDPSKWDSVFE
SFEQADPSTTRLHGGTGLGLCIVRNLVNKMGGEIKVTKKEGQGTLMRLCLLLSAPVDVTEQHALNLTDNGLVVLLALQGN
MGRIITSKWLTKKGVCTMEASEWNGLTQILRELFHARSSIHNSNNFDAHYPINLEGFKSKLLSIKDMRNPIFVIVVDIGL
LDLSTDIWKEQLNFLHKYFGRAKFVWMLNHDTSNTIKTELRRKGHLLMVNKPLYKAKMIHILEAVIKERNHELQKKNMKE
GDLHEFLEIDSTHFDAATSSDDSDISEISEKPIVKLTNENEHLEENNSRKEESCSSEEKKAKETNFATQGYDRVTRTRKE
VNDKKSLEGLRILLAEDTPVIQRVATIMLEKMGAVVVAVGDGQQAVDALNYMASAEDCRRESLQKDRNTRSQTEILTCHQ
YDLILMDCQMPKMDGYEATKEIRKSEEGTGKHIPIVALTAHAMSCDEAKCLKVGMDAYLTKPIDFKLMVSTILSLTKPTN
*
>Medtr8g075340.1
MATKCMHVFDRLLLWFATCWKKNSTLTGRRKFHKDVEKEDFQYSTTQCLSSYYSVFVVRLAIMVMLAILIGLLTILTWHF
TKIYTTKSLNSLAYDLRYELLQRPILRMWNILNSTAEITTAQVKLSEYVIRSHGNLATQAEQVEMYESMRAVTWALFASR
KALNSITVKYRNGFVQAFHRDLKDNNIFYIYTDLSYHETNSFAAHEDTHSNKSAIWYREQLDPVNGEKIGKAMKIAPEDS
ISIAGLSQVPDGVASWHVSVGKFTDSPLLSAALPVWDSSNKSIVAVVGVTTALYSVGQLMKELVDKHSGHMYLTSQEGYL
LATSTNDPLLTNSTKKPKLKMAVDCDNEVIREGAMWLKKTYENNFPPSHEVHEENARLGHQQYYIDSFFLILKKLPLVGV
IIIPRKHIMGQADERAFKTLVILISASLCIIVIGCVCILILTNGVSKEMNLRAELISHLEARRKAEASSNYKSQFLANMS
HELRTPMAAVIGLLDILLSDDRLTNEQCATVTQIRKCSTALLHLLNNILDISKVESGKLVLEEAEFDFGRELEGLVDMFS
VQCINHNVEIILDLSDDMPKLVRGDSARVVQIFANLINNSIKFTLSGHIILRGWCENPNSYGDSENFTLEQKPFGCSRKT
KMKQHENHSKKASNIDNKMILWFEVDDTGCGIDPSKWDSVFESFEQADLSTTRLHGGTGLGLCIVRSLVNKMGGEIKIVK
KEGPGTLMRLYMQLTAPVDATEQHCQVDFANNNLMVLLALHGNMSRLITSKWLQKNGVLTMEASEWNGLTQILKELFEAK
TSTHNNDFDTHFPAPEGLNSKFISIQELPNPTFVIVVDIDLLDLSTDIWKEQLNFLHKYYARAKFVWLQNHDSSNTVKTE
LRKKGHILTVNKPLYKAKMIHILEDVIKERNVEVQKKNMKEDDLHESLEIEYTHHCDVASSDGSDISEIGSSNLVTANGE
KQREEVVRINPSSLYQKSNCLLGLSNGYMEHKEAFISTRAKGEDSKGGETSRVSGSSKAMNGKKSLEGLRILLAEDTAVI
QRVATIMLEKMGATVVAVGDGQQAVDALNGMPGVERNTITSQTEILSFPSYDLILMDCQMPKMDGYEATKEIRKSEIGTS
FHIPIVALTAHAMSCDEAKCLEVGMDAYLTKPIDFKLMESTILSLTKRETLTS*
>Phvul.002G107100.1 
MLMASAGTRSLVMAENKDETYSETSECSSALTMPMATKCRYLFHRLCGSTNSWNKSTPPKGRRIFHRDVEKEEFQYASSH
CLSSYYSVFVVRLAIMVMLAILIGLLTILTWHFTKIYTAKSLNSLAYGLRYELLQRPVLRMWNILNSTSEITTAQVKLSQ
YVIRRHSNPATQAEQVELYEAMRAVTWALFASRKALNSITINYKNGFVHAFHRDLKDNNTFYIYSDLSNYSMGASNSNEV
NSVSTHQAWDDKALRGNYSAIWYREPLDPVSGEKIGKAMKIAPEDLINIAGFSQVPDGVASWHVSVSKFTDSPLLSAALP
VWDSSNKTIMAVVGVTTALYSVGQLMRELVELHSGHMYLTSQEGYLLATSTSAPLLANSTKPKLKMAVDCEDDIIRQGAE
WLQRTYGNNFPPSHEVHVENVKLGQKTYYIDSFFLHLKRLPLVGVIIIPRKYIMGQVDERAFKTLVILISASLCILVIGC
VCILILTNGVSKEMNLRAELISQLEARRKAEASSNYKSQFLANMSHELRTPMAAVIGLLDILISDDCLTNEQYSTVTQIR
KCSTALLRLLNNILDLSKVESGKLVLEDAEFDLGRELEGLVDMFSVQCINHNVETVLDLSDDMPKIVRGDSARVVQIFAN
LINNSIKFTPSGHIVLRGWSEIPNSSVGSPNFPLDQKKLWSLQKCREKPNANHSKKASIKDNKVILWFEVEDTGCGIDPS
KWDSVFESFEQADPSTTRLHGGTGLGLCIVRNLVNKMGGHIKVVKKEGAGTLMRLCLLLSAPMDITEQQCAVDLTDSGLV
VLLGLHGNMGRLITSKWLQKNGVCTMEASDWNGLTQILRELFHARSSVHNTDFDAHYSAKEELKSKLLNIRDMRNPVFVI
VVDIGLLDLSTDIWKEQLNFLHRYFGRAKFLWMLNHDTSNNIKMELRRKGHILMVNKPLYKAKMIHILESVIKERNFELQ
KKNMIVPRTAMKEGDLHEFLEIDSTHFDAASSDDSDLSDIAGSNPVSANGDKPVEKLDKSHPSSPYHMNNCLDRLTNANE
CLEENNLRKEESSSPSSNYATEDNQPKSLSTKESPSISTGDQDEDSECRETHRVTSSSKAVDGKKSLEGLKILLAEDTPV
LQRVATIMLEKMGADVVAVGDGQQAVEALSCMFTAEDCRRESLQKERNTRSQTEILTSRPYDLILMDCQMPKMDGYEATK
EIRKSEVGTSLHIPIVALTAHAMSCDEAKCLDVGMDAYLTKPIDFKMMVSTILSLTKTTS*
>Phvul.003G264600.1 
MGANCRHVFHRLQSLSFATYWKKSTTPTGRRIFHRDVEKEEFQYASTQCLSSYYSVFVVRLAIMAMLAILIGLLTFLTWH
FTKIYTTKSLNSLAYDLRYELLQRPILRMWNILNSTAEITTAQVKLSQYVIRSHTTNLATQADQVEMYDAMRAVTWALFA
SKKALNSITVKYKNGFVQAFHRDLKENNTFYIYSDIANYSMAASDHKEINIHGNKSAIWYREPLDPVSGEKIGKVMPIAP
EDSINIAGLSQVPDGVASWHVAVSKFTDSPLLSAALPVWDSSNKSIVAVVGVTTALYSVGQLMKELVELHSGHMYLTNQE
GYLLATSTNAPLLSNSTKPPKLKMAVDCENEVIREGAQWLQKTYGNNFPQSHELHVENVKLGPQQYYIDSFFLNLKRLPL
VGVIIIPRKHIMGQADERAFKTLVILISASLCIIVIGCVCILILTNGVSKEMKLRAELISHLEARRKAEASSNYKSQFLA
NMSHELRTPMAAVIGLLDILISDDRLTNEQCATVTQIRKCSTALLRLLNNILDLSKVESGKLVLEDAEFDLGRELEGLVD
MFSVQCINHNVETVLDLSDDMPKLVRGDSARVVQIFANLINNSIKFTLSGHIILRGWCENPNACSDDTNFPLEQKKSRCS
QKNRAKQHENHAKRTSNRDNKIVLWFEVDDTGCGIDPSKWESVFESFEQADPSTTRLHGGTGLGLCIVRTLVNKMGGEIK
VVKKEGPGTLMRLYLRLSAPLDATEQHCQVDFANKGLVVLLALHGSMGRSVTSKWLQKNGVISMEASEWNGLTQILRVLF
HARSSAHNNGFDANYSVHENLKSKLLSIQELRNPVFVIAVDIGLLDLSTDIWKEQLNFLHKYFGRAKFVWILNHDSSNTI
KTELCRKGHTLTVNKPLYKTKMLHILETIIKERSDELQKKIMTTPRATVKEGYLHESLEIDYTQCDVASSDGSDISETGG
SNPVCESEDKQREKVVRSESSSQHQINNLVGLANGYMEDNNPRKKELCQSSLNSNDVTANDTPKSSSTKQALCAKGTQDE
DSEYGETRRASSSSRTVSGKKSLEGLRILLAEDTPVIQRVATIMLEKMGAIVVAVGDGQQAVDALNSTPGLEDCRRESKE
RNTRSSQNEILSFPPYDLILMDCQMPKMDGYEATKAIRKSEVGTGLHIPIVALTAHAMSCDEAKCLEVGMDAYLTKPIDF
KLMESTILSLTRRKF*
>GSVIVG01018749001_VvHK1
MGSHLRRVFNRISGFVSPWRRNQAPHGRRIFHREVQQEEFQYPSNSCLSSYYSVFVARLAIMVMLAILIGLLTILTWHFTRIYTTKSINSLAYGLRYELLQRPILRMWNILNSTVEITTAQVKLSEYVIKRYSKPTTQAQQVELYEVMRDVTWALFASRKALNAITINYRNGFVQAFHRDHRSNNTFYIFSDLVNYSISGSYNSNTLSSHQGWNDQSIHSNISAIWYHVPLDPVSGERIGKPKAIPPDDQINIAGLSQVPDGVASWHVAVSKYTDSPLLSAALPVWDPSNQSIVAVVGVTTALYSVGQLMKELVEVHSGHIYLTSQEGYLLATSTNAPLLTNSSTGPKLMLAIDSEDRVIRLGAEWLQRTYGYKFPPSHVVHVENAKLGHEHYYIDSFFL
NLKRLPMVGVIIIPRKYIMGKVEERALKTLIILISASLCILVIGCVCILILTNGVSKEMKLRAELISHLDARRRAEASSNYKSQFLANMSHELRTPMAAVIGLLDILICDDCLTNEQYATVTQIRKCSTALLRLLNNILDISKVESGKLVLEDAEFDLGRELEGLVDMFSVQCINHNVETVLDLSDDMPKLVRGDSARVVQIFANLISNSIKFTTSGHIILRGWCENSNAYGNSGKFPLNQKASRSALKAKFKQHRNHAKRACKKNNKMTLWFEVDDTGCGIDPSKWESVFESFEQADPSTTRTHGGTGLGLCIVRTLVNKMGGEIKVVKKNSPGTIMQLYLLLNTPIEGAGQHCQLEFGEHSLVVLLALSGSMGRLIMSQWLRKNGVFTWEASEWNELT
QILGQLFRARSSVPNGGLVMQCLPSEPLKTEAPNIQDTRASVFVIIVDIGLLDWSTDIWREQLNFLDKYHGKARFAWILNHDTSNFIKMELRRKGHLLMVNKPLYKSKVVHILEAVIKGRDLEMQGRILNGLKSTRIEGNLHESLEIDSTHFEEVPSSDDSDRSEMGIEFTQSTSPLTEAECENCRGQEQHLISTCPKEHGNSYSGKTVNGQKSLEGLRILLAEDTPVLQRVATIMLEKMGATVIAVGDGLQAVDALKCMPGAEESRGKCLLQDGRTRCQTQIHDSLPYDLILMDCQMPKMDGYEATKTIRKSEEGTSLHIPIVALTAHAMSSDEAKCLEVGMDAYLTKPIDYRLMVSTILSLTKRMA*
>AT2G47430.1_AtCKI1
MMVKVTKLVASRPIVVFCVLAFLVVVFECIWISNWRTTTENLVKEVASFTEDLRTSLVSEIENIGKFTYAKTNLSTIGLA
RVIDSYITNNDTGFTEIQTQIAPLLFVAYSTILQVSQVSYISRDGLMFSYIAESNTSVAVFANSSSNSSRGDYTWYTQTV
DQLTGRLNGNSTKSQSLDVTHTDWFQAAQSNNYTTAFVGTSLGGEDNETLIQSVVSLYSKKGLVSLGFPVKTLTEVLNSL
NLHGEELYMWTKDGTVLVREGSLNDSFFISNGSICFGRESNSLWSQCIPENCSSSGYEVEIKRLRYQAFCSVIEVSGVPL
RYTLMFPNKGGATRIKHQAEKAKYQLIVVMIFLGFGWPVWFVWFMMQATRREMHMRATLINQMEATQQAERKSMNKSQAF
ANASHDIRGALAGMKGLIDICRDGVKPGSDVDTTLNQVNVCAKDLVALLNSVLDMSKIESGKMQLVEEDFNLSKLLEDVI
DFYHPVAMKKGVDVVLDPHDGSVFKFSNVRGDSGRLKQILNNLVSNAVKFTVDGHIAVRAWAQRPGSNSSVVLASYPKGV
SKFVKSMFCKNKEESSTYETEISNSIRNNANTMEFVFEVDDTGKGIPMEMRKSVFENYVQVRETAQGHQGTGLGLGIVQS
LVRLMGGEIRITDKAMGEKGTCFQFNVLLTTLESPPVSDMKVRQEIEAGGDYVSTPNLGLTINTSLGGSMNIRNLSPRFN
NCLSSSPKQEGSRVVLLLKNEERRRVTEKYIKNLGIKVTVVEKWEHLSYALERLFGFSPQSSMGRAECSLSCPSSRELPF
IGMDGIDSRSQLPKRRSISFSAVVLLVIDAKTGPFFELCDIVKQFRRGLPHGISCKVVWLNESSTRVSERGDISCSRPLH
GSRLMEVLKMLPEFGGTVLKEPPTELQRESLLRHSFVAERSPKHKVQEEGPSSMFNKKLGKRIMASTDSESETRVKSVRT
GRKPIGNPEDEQETSKPSDDEFLRGKRVLVVDDNFISRKVATGKLKKMGVSEVEQCDSGKEALRLVTEGLTQREEQGSVD
KLPFDYIFMDCQMPEMDGYEATREIRKVEKSYGVRTPIIAVSGHDPGSEEARETIQAGMDAFLDKSLNQLANVIREIESK
RH*
>C.cajan_01249
LTPCWYYMFIHMENHVNLNSRNIVSQLQSEIKHSAELLNPMKSSSTNLARFLSSTLDTTYISFSDIEGKAFSALTILIFL
TPCWYYMFIHMENHVNLNSRNIVSQLQSEIKHSAELLNPMKSSSTNLARFLNSTLDTTYISFSDIERKVAPSLFQAFETV
PYLAEISYVGTEGLFFSYYTDHDRALAMYSNLSSSWGASNKTYIQPVNRETGEVYGEVLDIISNPFLNASWIEEGIDESN
GFASLGTKWDNDDVLLFLSSARITSKGVISMGFSAKAISDFVTRIDQQGVRSYLATKDGNVLVQGFQHTHFVDFYNDTVF
FKSLNANDDLTSNDATLSCKDEAATSSLNIWDTKYLVKCYTMDIMGIESVYVLAFPQKGFASFDLNYKKEGLILFVATMV
TAFIALFSFLCITCKAMRRDMHLCASLIEKSEATQRAEKKNKNKSNALASASHDVRASLAGITGLIDISYELVVPGSELE
TNLKQMSSCTHDLLGLLNSILDTSKIESGKMPLEEEEFNVFLLLEDVVDFYYPVAMKKGVDIVLDPCDGSVMRYSRVKGD
RGKLKQVLSNLLSNAVKFTNEGHIAVRAWTKKPRLQNSTVTFREEPRFMDFIFDVDDTGKGIPKENYKSVFEDYVQVKET
ALGQGGTGLGLGIVQSLVCLMHGDIEIIEKDTGEKGTCFRFNVLLTCENETMIDGSTMDDIEYIGATPGFILIVIDSLAP
QFVELYKIVSSFKREFCNTCKVVLLDKPFARNTNFNVIDQNDIVISKPFHGSRLFHTIKLLPEFGGECQLSSTKGEIQEC
GDSSGCKKPLSGKKFLVAEDSDLLRKLASVTLISLGATIEQCENGQQAVQLVREALSRNFSNPPYDYILMDCQMPVVDGL
EATKEIRKMEKRYGVHIPIIALTACTEKMAVETGIDYHIVKPIKRELLLEAIKCIHANTS
>C.cajan_06732 
YYNKISKNFNFQIMEYCFFSLMIFQVYVLAFPQKGFASFDLNYKKEGLILFVATMVTAFIALFSFLCITCKAMRRDMHLC
ASLIEKSEATQRAEKKNKNKSNALASASHDVRASLAGITGLIDISYDLVDSGSELKTNLKQMSSCTHDLLGLLNSILDTS
KIESGKMPPEEEEFDVFLLLEDVVDFYYLVAMKKRVDIVLDPCDGSVKRYSRVKGDRGKLKQVLSNLLSNAVKFTNEGHI
AVRAWTKKPRLQNSTVTCSQWSFKKSLSHLFRDKKEARGDMETLHSIREEPRFMDFIFEVDDTGKGIPKENYKSVFEDYV
QVKETALGQGGTGLGLGIVQSLVRLMHGDIEIKEKDTGEKGTCFRFNVLLTCENETMIDGSTMDDIEYIGATPGFILIVI
DSLAPQSFELYQNVSSFKRKLCNHCKVVWLVKPFARNTNFNVIDQNDIVISKPFHGSRLFQTIKLLPEFIERNSLRTCED
SSMSKYRSPTNNGSTFQSGEQIWKGSRPYQGEIQECGDSSGCKKPLSGKKFLVADDSDLLRKVASATLNSLGATIEECEN
GQQAEQLVAEALSRNFRNPPYDYILMDCQMPVMDGLQATERIREMEKRYGVHIPIIALTACTEKMAVETGIDYHIVKPIK
GENLLEAIKCIHANTS
>Lj2g3v2925240.1
MNHPFSMALRPSSFMILLAYGALIALVTLTPCWYVMVTHMAKRANLNSEIMVSHLQSEIEYSVELLQPMKSSSTNLARLL
SSALDSTNTSSSDIGTKVAPLLFQAFETVPHLTQISYIGLEGLFFSFYNDHDQTLAMYSNSSSSLASSGGVSNKTLYYIQ
PVNNETGEVYGEAVISNSSINTSWIAEALNASHGYASLGTKWGNDHDLLFLSSARITRTGVISLGFSAKAITDFITRLDH
QGITSYLATKNGKVLAEGIQHRSLVISNQSGNANGDPIRNEGSVSCKEEAVGSILNFQDANYLIHCYPIDIMGIESVYVL
AIPQNGFLSFDLNYQKKGLTLLIVMMVMTFVAIFSFLFINVKTTRREMHLCALLIKHMEATQQAERKNMNKSLAFASVSH
DVRTSLAGLTGLIEMANELADHGSELETNLKQMQDCTQDLLGLLNSTLDASKIESGKMQLEEEEFDIFHLLEDVVDLYHP
VAMKKKNEAHEDLEAAMNSTQQDLNYMDFMFEVDDTGKGIPKENYKSVFENYVQVKYTQGGTGLGLGIVQSLVRLMHGDI
GIMDKDIGEKGTCFRFNVLLTLFESETVNDASAREYLQQGSGDKTQASVRTIHTTSSASSIFSVSPRLHMCSSSPRPEAS
RVVLLIGDEERRRTCQRFMESLGIKVKVVKNWKNLSNTLEKIKQKCYRYNGQSSSDSSSLSSRSTPHNSSAKARGVPLSS
MDGIEYLPSVFKKTEIGVAPGFILIVIDANAGPFSELDMIVSNFKKNISNPCKVVWLDKPLMRSINLETHNQDDIISKPF
HGSRLFQVIKLLPEYGGTWKTNLSKAQRERTPDIAGSTCSRDSSLSRYHSPQLMDRSQVSPPDESPCPSVEQVCKGTQKS
YGGKSIVNQGEMQECGDSSNDNQPLRGKKFLVVEDTKALRHLALFKLKSLGAATEECDNGEKAVQLVKKGLAKPPYDCIL
MDCQMPVMDGFEATRQIREMEKTYSVHIPIIALSADKITTETGMDFHLVKPFDREDLIEAIRYIQRKELCAS
>Lj5g3v1599620.1
MALRPSSLLILLAYGALIGVVLLMPCWYVMVTHVEKHMNLNSENIMSQLQSETEVLHPLKSSSTNLARLLTSNLHTNSTS
FSDIQTKVAPILFQEFETLPYLTQISYMGMEGLFFSYYNDDDQVIALYSNSSSSPSSSWGASRTNKTLYYTQPVNRENGE
VYGEAMLSNFSINASWIQEALNFSHGFSSLATKWSNGHDLLFLCSSRIKRTGGVISLGFSANAITDSVTRINRQGTSSYL
ATKDGKILVEGIQHTNLVISNDTVSFQSVNANGNLTSNEGTVSCKGEAAAATSLNIQDTEYLIHCYPIDIMGIESVFVLA
VPQNGSVSFDLSNMKKGLALMIVMMVMVFIAMFSFLFINGRALRREMHLCASLIKQMEATQQAERKNMNKSLAFASASHD
IRNSLACLTALIEMSHELVDPNSELETNLKQMEGCTQDLIGLLNSTLDTSKTEAGKMELQEEEFDVSNLLEDVVDFMARL
SDIHAGRVTGNAVKFTDEGHVTVRAWVQKQMQHDTRSMDFMFEVDDTGKGIPKEKYISVFENYVQVKETGSGQGGTGLGL
GIVKSLVHLMHGDIGIMDKDIGEKGTCFRFNVHLTLSDSETMLNYGSSAISKEDLEYGPSDMNQANTSVAASNICSISPR
LHVCSFSSRPEASQVILLLANEERRRTSQRFMESLEIKVKVVKQWKNLFDTLIKIKGHNSDGQCSPIESSDSSCWSTPHD
SFLKARGVPMAGVKYMMSSVLKKTGNGAAPGFILIVIDANAGRFSELYRIVSNFKKELPNPCKVVWLDNPLQRSINSKAI
DENDDVISKPFHGSHLFQVIKLLPEYGGALESRSSKAKTEGTLHVCSKAPVHQGETQECGDSSNRKPLSGRNFLLVEDNK
LARKVAKATLERLGATIDECENGKHAVRLVYECLNQKSPYDYILMDCHMPDMDGFQATRRIREMEMEMEKEKSYVVPIPI
IALTGLTENITAEAGNGIDFHIVKPINRENLLEAIRHIHTRKSGIKVCKNRTSQLVSHMEYLITCWHCQKNKLKNYVHFC
GGKMEEERKEGEGLSAAVHRKKMKPFTLQPSNEENELYFACMLRNVVNRKQVKEQDDNGVIVSEDTLSSHASNTVSCELV
DWTNSFVIIRDPPMKQCGLQGYFEAKGCMWAHEDGKRKDVVISGRSYCKRKLGNSPCATGLNR
>Medtr1g087140.1
MALLRPSSFMILLAYGALIVLASLTPCWYLMVTHIEKSVNLHSANIVSQLQSEIEYSAELLHPMKSSSTNLSTLLSSTLN
STNITFSDVHTKVAPLLFQALKTIPHLTQISYIGMEGLFFTHYNDGDQVLAMYSNSSSGGASNKTLYYIQHVNHDTGMVF
GEAIISNNTINIDASWINGTNNNISHEFASLGTKLNNVSDLLFMNSARINKIGGISLGFSTKVITDYITRIVDRQGTKSY
LATKDGKVIVKGIQNIRLMIFNDSVSIQAVNGNGDLIRNEGAVSCKDQAVGSSLNIHDTPYLIHCYPIDIMGIESVHVLA
VPQNGSLIFNPSHKGKGLTLLIVMMVMIFIAILSFLFLNLGVTKREMHLCASLMQQKEATEQAERKNTNKSLAFATASHD
LRAYLAGLIGLIEMSSKLVVTNSKLETNLKPSSELETNLKQMDNCAQDLLGLLNSILDTSKIEAGKMQLEEEEFDLSNLL
EDVVDLYHPMAMKKGVEVVLDSCNGSVIKHSRVKGDRRKLKQVLCNLLSNAVKFTDEGHITVRAWTQKAKLQNSKTKTNH
KSVMKHLSWLFNKKDKECEDIEAVNLAQQDPCLMDFVFEVDDTGKGIPKENHKSVFENYVQVKENSVGQVGTGLGLGIVQ
SLVRLMHGDIGIVDKEVGKRGTCFKFNVLLTLCENETVNYEYGSTAGDKSQTLEKKLTIRTASSGSSICSLSPKLHVSPS
QRPEPSHVILYITDEERRRTSQLFIESLGIKVKVVKSRNHLVHTLKKIKKEKGDHLSDQSSPESSEMSSRCTSYSSSCSR
RVPFKAMDHGNEYLSSMFKKNNGAAPSFVLIIIDANAGPFSKLCKIVSNFKKDLLNPSKVVWLEKPFESSVDYQAIDQDD
NVISKPFHGSRLFQVIKLLPEFGGSWISNSSKPRNELRSQEPTNDESVCLSVGQCWKGTQKSYVKMGRKGSVHQGEIEES
GGESSNPEPLSGKKFLVVDDSPMLRKICMATLRSLGVTTIDQCENGEEAVRTVQEGLTKDFTNPPYDYILMDCQMPVKDG
FEATREIREMEKQYGLHISIIALSAEIDKLTTETGMDFHITKPIKKEHLLKAITYIENSDIL*
>Medtr1g090850.1
MALQPLSIVILLAYGALITLISLTPCWYVMVTHIEKQANLSSENIVTQLQSEIKYSAELLHPMKSSSTNLARLLSSRLDS
TNISFSDIETKVAPLLFEAFETIPHLTQISYIGMEGLFFSYCSDHDQALAIYSNSSSNKILYYVHPVNNETGKVFGEAII
SNSSISTSWIKKAANISNEFASLGTRWTNGHDLLFLNSARVNKIGVISLGFSAKAITDSVTRVNRLGTGTYLATKDGQIL
VEGIQHIRLVISNDSVSFQSVNANGDVIKNYEGTVTCKDEANASSLNIQNTQYLIRCSPIDILGIESVNVLAVPRNGFDV
SYKKMGLALLNVMLVMILVAVLGFLFIDGRAIRREMHLCASLIKQKEATHQAERKNMNKSLAVASASHDVRTSLAGITAL
IKISSKLVPPGSELASNLIQMEDCTQDLLGLLNSILDTSKIEVGKMELVEEEFDLSHFLEEVVDIYHLVAMEKGVDLVLD
PCNGSVIKYSRVKGDRGRLKQVLCNLLNNAVKFTNEGHITVRVWARKQTLSSSIIKTNQNSFMKQLSWLFSKKKNEADED
IEKTMNSIQQDPPRSMDFTFEVDDTGKGIPKENYKSVFENYVQVKETNPVQEGTGLGLGIVQSLVRLMHGDIEIVDKNIG
EKGTCFRFNVLLGLCEGETVTDFSTKEGLEYGTSNGTQARGRTTHATSSSSNICSMSPMYHMCNSSPRLEPSRVVLFIGN
VERRRTCKRFMKSLGIKVKVVKCQKDLFDTLEEIKQKGRRSNGPSSPESSSNLSSSHNSFSRAKGVPLSFMDGTEYMSPV
FKKTNFGTVACFVLIVIDANAGSSFSELFGIVSKFKKGLSNSCNVVWLDNPHMHRIDSRIIDQNDIVISKPFHGSRLFQV
IMLLPEYDNGSVWQSIKKPHTRNSPVHQGEIQECEDSSCYKPLHCKKFLVVEDTKILRVIATNILGSLGATVEQCENGKE
AVMLVVEGLKRDDPNPPYDYILMDCQMPVMDGFEATRRIREMEKPFGVRIPIIALSADIDRSTTVTGMDFYIEKPLRKEH
LLEAIRILNS*
>Phvul.007G215000.1 
MNSKNSVPQLQSEIEHLAQMLHPMKSSSTNMARFLSSVLDDITNVSFSHIKTKVAPLMFEAFQTVPYLVQISYIGVEGLF
FSYYTHNDEALAMYSNSSSSSWGAFNKIYTQPVNRETGEVHGEATNIVSNPFMNASWIGEALNVTSGFSSLGTKWDNGDL
LFLTSAGIMTRGVISLGFSATPITDFVTRIDQQHGTTSYLATKDEKIVVEGIQLTHFLISNDTVSFQSVDANGDPTSNEG
TVSCKDGAVASFFNIRDTAYSIHCYTIDIMGIESVYVLGVPEERYGRIYQNYKKKGLIVFVITMVTIFVAFFSFLYINCE
AFRREMHLCASLIKQCEATQQAEKKNMNKSAAFASASHDVRASLAGITGLIELSSELVAPGSELETNLKQMNGCTQDLLG
LLNSILDTSKIEAGKMQLEEEEFDVFHLLEDVVDFYHPVAVKKGVDLVLDPCNGSVVGYSRVKGDRGKLKQVLCNLLSNA
VKFTDEGHIAVRAWTRKPKLLQNSTVTFNQLGSKKYLSCLFCNETEARSDVESTRSIQEDPHFMDFIFEVDDTGKGIPKE
NYKSVFENYVQIKNTALGQGGTGLGLGIVQSLVRLMHGDIEIVEKDIGEKGTCFKFNVLLTVCENEAPSDGSRREGIGCG
SGDRMQGQEQTMHASCSGSSRICTMSPRLRICSSSPKPEASLVVLLIVDEERQRTSRRFLERLGIKVKVVTTEKSLFYTL
RKIKQKAKHSSGHNSPGSSDLSYCSTPHSSLDIATRVSLEGTELMPLVFKKTDMGASPCFILIVIDANAGPFSELYTIVS
NFKKDLRNPCKVVWLDKPFMRRINLKALNQDDIVTSKPFHGTRLFQTIKLLPEFGGAWESNSSRAKREMTNERATLKTCK
DPGLSKYTFPLLDRSQVSSTDKSTFQTTEQIRKGKRPFKAKITLVHRGETQEVGNSSGCHKPLRGKKFLVADDTSFLRNI
ASATLISLGATVEQCENGEQAVRLVDEGLPREFPHPPYDYILMDCQMPIMDGLEATKWIRRIEKAYDIHIPIIALTAGTE
RITIESGMDYHMVKPINREELLKAITYIDGKG*
>XP_004496043.1 
MGLLRPSSFIILLAYGVLIVLASLTPCWYVMDTHIQKSVDLLSENIVSQLQSEIEYSTELLNSMKSSSANFTTLLNSTLN
STKISFSNVDTKVAPLLFQALVTIPYLTQISYIGMEGLFFTYYNVDGQTLAMYSNSSSNGSASNKTLYYIQPVNSENGEV
YGEAIIYNNTINASWINGTKNISHDFTSLGTKWNHDYDLLFINSARIEIGVISLGFSTNAIMDYISRIDDRQGTRWYLIT
KDGKVIVQGFQNISLMINNDDSVSFQHVDANGVLIRNEGNVSCKDEVDGSTLNLEDTQYLIHCYPIDLMGIKSVYVSAIP
QDGFLSFDLTYKEKGLILVIVMIVMIFMAVMSCVFMNVGVTRREMHLCASLIKQMEATEQAERKNMNKSLALASASHDVR
AYLAGLVGLIEMSYKLVVSASDLDTNLKPHSELETNLKQMENCTQDLLGLLNSILDTSKIEAGKMQLDEEEFDISYLLED
VVDLYHPMAMKKGVDLILDPCNGSVIKYSRVKGDRRKLKQVLCNLLSNAVKFTDEGHITVRAWTQKAKLQNSIMKSSKQF
GFMKHLSCLFKKVNNKECEDIEAVNSIQQDPCFMDFIFEVDDTGKGIPKENYKSVFENYVQVKKNALGQVGTGLGLGIVQ
SLVRLMHGDIGIVDKEVGEKGTCFKFNVLLTLCETETVTYGLREGLDYGSTSWDRNQILTKTIHTATSAGSSFCSLSPKL
QQFCNSPRPEPSHVVLYIGDEERRRTSQLFIESLGIKVEVVKHRKHLIHVLKKIKQKVHQISDQTSPESSDLSSRWTSYN
SYSTRATRVPFRAMDGTTEYVSSVFKKTNIGAAPGFVLIIIDSNAEPFSKLCKIVSYFKKDLINPSKVVWLEKPFESNVD
FKKLDQDDIVISKPFHGSRMFQVIKLLPEFGGNWRSNSSSKVIREFISQASLNDERLCVNVEQCCKGNQKIKAKKNSGNQ
GEIQECGGDSSYNQPLSGKKFLVVDDSDILCKIAKATLISLGVTSIDQCENGEEAVRLVDEGLIENSPYDYILMDCQMPV
MDGFEATRKIREMEKHYGLHICIIALSAEIDKRTTETGMDFHITKPIKRDHLLKAIAYIENNHIM
>XP_004496150.1 
MALQSLSFVTLLAYGSLITLVALTPCWYVMVTHMEKRANLNSQNIVSHLQSEIEYSADLLHPMKSSSTNLARLLNSPLDS
STNISFSDIKTKIAPLLFQAFVTVPHLTQISYIGMEGFFFSYSSDHNQTLAMYSNSSSMSSNGIASNKTLYYIQPVNNET
GEVFGEAIISNSSINTSWIKRAANLSDGFVSLGTKWNNGSDILFLSYARVTKVGVISLGLSAKAITDFVTRVDRLGTSSY
LATKDGKILVEGIQHINLIISNDSVNLQSVNANGDFIKNEGTVSCKDEAIATSLNIQDIKYLIQCYPIDIMGIESVYVLA
VPRNGFDVSYKKKGLALLNVMMVMILVAVFAFLFIDSRAIRREMHLCASLIKQKEATHQAEKKNMNKSLAVASASHDVRA
SLAGIIALIKLSSKLVVPGSELSSNLIQMEDCTQDFLGLLNSILDTSKIEVGKMLLNEEEFDLSHLLEEVVDIYHLVSME
KGVDLILDPCNGSIIKYSQVKGDKQRLKQVLCNLLSNAVKFTKEGHITVRVWAQKPTLSNSIIKTNQHSITKHLSCLFSK
KNEPEEDLEKTMNSVKQELHSMDFVFEVDDTGKGIPKENYKSVFENYVQVKETDPVQEGTGLGLGIVQSLVRLMHGDIGI
VNKNIGEKGTCFRFNVLLSICEGETVTDFSTREALECGPSNRNQAQGRTFHPITSGSSICSMSPMLNICSSSPRLEASRV
VLFIRNEERRRTCHRFMKSLGIKVKVVNSQEDLFDTLEEIKQKGRRSGGPSSPESSNLSSYSASHNSFARARGVPLSAMD
GTEYISSVFKKTNTGAVPGFILIVIDTNAGPSFPQLCEIVSTFKKGLHNRCNVVWLDNPHIHRIDSKAIDQNDIVISKPF
HGSRLFQVIMLLPEYGNVWQQNIKRETTHDRSSLSKHRLSDRSDSEVFSFDGSPCLSVWKGIQKSCIRKSPVHQGEIYEI
GDSSSSKPLHCKKFLVVDDTKTLRMLATSILVSLGATVEQCENGEEAVRLVHEGLSRDLPNLPYDYILMDCQMPVMNGFE
ATRRIREMEKSYGVCMPIIALTADIDSSTAVTGMDFHIEKPLRKEHLLEAIRYLNRSDIM
>GSVIVG01028113001_VvHK2
MQAFLVLLLPSVVIPLWYDTIKKIEHDAKLSSQKLHTELLSEIKSTAELVHPMNASAMNLARVLNASVSGMKLPFSEIKNRVAPMLFQALSITPHVSQISYIGIDGLLFSYYAHGSEIFALYSNSSISVNSSSPNATAYTWYIQRADSDTGKLYGKVITSPPLVVVNASWFEEAMNSTNGYSSLGTEWNSVQDLFLNTAKVDGRGAVSLGFPVKEVTDFLSVIDLHDGSLCLATEDNKVLIEGLPNTQIMVSNDSISFKVVENQDGDQISHVGNVSCKADDRTPKASVLNISNKDYVVYCSQLEIMGVKSVYALAFPYRGLESRVHKSSRSALILHIVMVVIMVILVSMFMFLLVGAARREMYLRAKLIKQMDATQQAERKSMNKSLAFASASHDVRASL
AGLTGLIDISKDEVAPGSEIETNLIQMEGCTKDLLGILNSILDTSKIEAGKMQLEEEEFNLEELLEDVVDLYHPVGMKKGVDVVLDPHDGSVAKFSRVKGDRMKLKQVLCNLLSNAVKFTSEGHVSIRAWAKKPIQKNPNCMEFVFEVDDTGKGVPKEKQKSVFENYVQVKETALGTGGTGLGLGIVQSLVRLMGGDIGIVDKEIGAKGTCFRFNIFLTTCDTVPSDHGKEEDIEAQGHATGTPRFILILIEATAGPFPELCRAVAEFRKDLQNTCCRAVWLDKPTLRSVNFRDVPEEMISPNDLVGKAGPEPSLSSLPTTNRTTPRKSRSRVRLVKEPEIQEVGTSSNQNPLRGKRVLIAEDSMVLCKLATAHVTRLGGTVEACDNGAKAVELVCNGLR
NNTKNNASIILPYDYILMDCEMPEMDGYEATKRIREEEQQYGVHIPIIALTAHANGEEAKRTIEAGMDYHLSKPLKRETLMGAIEYTNSR*
>AT5G10720.1_AHK5/CKI2
MVCEMETDQIEEMDVEVLSSMWPEDVGTEADKQFNVEKPAGDLDTLKEVTIETRTIADMTRLPNLLNSTHQGSSQLTNLV
KQWEYMQDNAVRLLKEELKNLDRQREEAEAKELKIIEEYKFESNEPENVPVLDETSDLFRRFRQKKRDALVDSKKIEIYE
EFDTVAYWKQKALSLEKMLEASTERERRLMEKLSESLKTMESQSAPVQELTQNLKRAEGFLHFILQNAPIVMGHQDKDLR
YLFIYNKYPSLREQDILGKTDVEIFHGGGVKESEDFKREVLEKGKASKREITFTTDLFGSKTFLIYVEPVYNKAGEKIGI
NYMGMEVTDQVVKREKMAKLREDNAVRKAMESELNKTIHITEETMRAKQMLATMSHEIRSPLSGVVGMAEILSTTKLDKE
QRQLLNVMISSGDLVLQLINDILDLSKVESGVMRLEATKFRPREVVKHVLQTAAASLKKSLTLEGNIADDVPIEVVGDVL
RIRQILTNLISNAIKFTHEGNVGIKLQVISEPSFVRDNALNADTEEHEQNGLTETSVWICCDVWDTGIGIPENALPCLFK
KYMQASADHARKYGGTGLGLAICKQLVELMGGQLTVTSRVSEGSTFTFILPYKVGRSDDYSDDQDEFSDMADQQSEPDDT
AEGYFQFKPLLGSIYSNGGPGISNDFLPHKVMLTSPIKLINGFVADPSNNTGQSEMLQLENGGYMDESKLETSSGHCPES
AHQYENGNGRCFSKESESCSSSQASSEGGTLEMESELTVSSHREEEKAETEVKETSKPKILLVEDNKINIMVAKSMMKQL
GHTMDIANNGVEAITAINSSSYDLVLMDVCMPVLDGLKATRLIRSYEETGNWNAAIEAGVDISTSENEQVCMRPTNRLPI
IAMTANTLAESSEECYANGMDSFISKPVTLQKLRECLQQYLH*
>C.cajan_09255 
MENDCIEDMDIEAVPSMWPEDIGTEVGKQFNIEKPGRDQDMLEEEERYGGDKRPVSILDDVYDGIWHDIPCRKSDVVVQS
KRSEIDAEYDTVMYWKQRALHLEKQLEASIQREQILEDKLLESIANIERQSSPVEELSQILKRADNFLHFILQNAPVVIG
HQDKELRYCFIYNHFPSLQEEDIIGKTDVEIFTGAGVKESQDFKREVLEKGLPAKREITFETELFGSKTFLIYVEPVFSK
AGETIGINYMGMDVTDQVRKRERMAKIREEIAVQKAKETELNRTIHITEETMRAKQMLATMSHEIRSPLSGVVSMAEILS
NTKLDWEQRQLLDVMLSSGDLVLQLINDILDLSKVESGVMKLEATKFRPREVVKHVLQTAAASLQKMLTLEGQVADDVPI
EVIGDVLRMRQILTNLISNAIKFTHEGKVGINLYVVPEPTFAKAECIQKMTPNQSTISMNEEQPHSAETTVWIRCDVYDT
GIGIPEDAIPTLFKRYMQVSADHARKYGGTGLGLAICKQLVELMGGQLTVSSKEHHGSTFTFILPYKVSIACDQSDDPDE
LSDVENNDAASDDTIESFFQFQPRTLGSLFSSNGSSRTQKEMVVATKSSEHQQTCQGQGKANTTTKCVTSSSTSEVTKST
LKPKILLVEDNKINVMVTQSMMKQLGHSIDVVNNGVEAVRAVQRCTYDLVLMDVCMPIMNGLQATKLIRSFEETGTWDAA
RNAGIEQCLPDSDYECSVLSTKRIPIVAMTANALSESAEECFANGMDSFVSKPVTFQKLKECIEQYL
>C.cajan_38212 
MVCEMESECIEDMDIEVLSSMWPEDIGTDVGKQFNIEKPGMDQDMLEEEENYGGDKRPVSILDEVYYTWQDLPVPLRKSD
VIVQNKRIEIDAEFDTVVYWKQRAMQLERQLEASVQREQILMDKLQESIKNLERQSSPVEELSQILKRADNFLHFILQNA
PVVIGHQDKELRYRFIYNHFPSLQEEDIIGKTDVEIFTGSGVKESQDFKREVMEKGLPAKKEITFETELFGSKTFLIYVE
PVFSKAGETIGINYMGMEITDQVRKRERMAKLREEIAVQKAKETELNKTIHITEETMRAKQMLATMSHEIRSPLSGVVSM
AEILSTTKLDREQRQLLGVMISSGDLVLQLINDILDLSKVESGVMKLEATKFRPREVVKHVLQTAAASLQKMLTLEGNVA
DDIPVESNTCMVFYQTKILHCCCLTYSVIGDVLRIRQILTNLVSNAVKFTHHGKVGINLYVVPEPPFAKEEGHQKMSTEH
ECSMNGDTEEQTHSTETTVWIRCDVYDTGIGIPEKAIPTLFRRYMQVSADHARKYGGTGLGLAICKQLVELMGGHLTVAS
KEHCGSTFTFILPYKVSTACDNSDDPDELSDVDDTDDDTTEGFFQFQPRTLGSLFSSNGPTRPQNILPDSSQHKEGMTLG
TMSSEPQQTCHQVKTDLTSQWVSSTNNNDTSSEVTKSALKPKILLVEDNKINVMVTQSMMKRLGYSMDVVHNGVEAVRAV
QRHSYDVILMDVYMPVMNGLQTTKLIRSYEETGNWEAASKAGIEPCLPTSHECSVLPKNRIHIIAMTANTLSESAEECYA
TGMDSFVSKPVTFQKLKDCLEQYLR
>XP_004498825.1
MVCEMESDCIEDMMDIEILSSMWPDDVGTDVGKQFNIEKPGRDQDMLKEVTILEEPTIADFQRLMELTNYTDKGSSQLAY
LMKHWEYKQANAVRLLREELDNLSKQRKEVELRKLEILKDSNRFEEESYGGDKRPVSILDDVYYTWQDLPVAIRKSDIVV
QSKRIEIEAEYDTVIYWKQQAVDLERRLEASIRREQTLMEKLQESIETIERQSSPVEELSQILKRADNFLHFILQNAPVV
IGHQDKELRYRFIYNHFPSLQEEDIIGKTDVEIFTGSGVKESQDFKREVMEKGLPAKKEITFETELFGSKTFLIYVEPVF
SKAGETIGVNYMGMEITDQVRKREKMAKLREEIAVQKAKETELNKTIHITEETMRAKQMLATMSHEIRSPLSGVVSMAEI
LTTTKLDKEQRQLLDVMISSGDLVLQLINDILDLSKVESGAMKLEATKFRPREVVRHVLQTAAASLQKMLTLEGNVADDI
PIEVTGDVLRIRQILTNLISNAVKFTHQGKVGINLYVVPEPQFAKEEECHQKVTEDQSTISANGLKEEKHISSPRSRCDQ
NLIDDKKQHDDHPIQNHALSNECRSSFNSECSMNDDDVTDEQTHSTETTVWIRCDVYDTGIGIPEKAIPTLFRRYMQVSA
DHARKYGGTGLGLAICKQLVELMGGRLTVTSKENCGSTFTFILPYKVSTACDNSDDPDELSYVNDNEDDTTEGFFQFQPR
TLGSLFTSNGSTRPQNILPGYRIAHKFNGFPDNPYSNLSSNIISNGTNSLEDASSVIVDALDMPESTSSSSCSPETKHES
LVNGNKENRDFKAHAMLQNCSANGNSSQYKEESREMNLARTSSEPQQTCQGQGKEESTSQCVISSSCSTSSTITSSSSEV
TESTLKPNILLVEDNKINIMVTKSMMKQLGYSMDVVNNGVEAIRAVQNHSYDIILMDVFMPVMNGLQTTKLIRCYEETGS
WDAAKEAGIEQSLLASDECSIPPKKRIHIVAMTANTMSESAEECFANGMDSFVSKPVSFQKLRDCVEQYLK
>XP_004501404.1
MDIEVLNSMWPEDIGTDAGKQFNIEKPGNDQDMLEEVTIIEEPTIADFKRLIELTNFTEKGSSQLAYLMKHWEYKQANVA
RLLREELDNLSKQRQDVELRKLEILEEHRFEEERYGGDKRPVSILDDIYDIWQQDVPCRKSNVVVQNKRIEIDAEYDTVV
YWKQRAMHLEKLLEASVQREETLEQKLLESIKNIERQSSPVEELSQILKRADNFLHFILQNAPVVIGHQDKELRYRFIYN
HFPSLQEEDIIGKTDVEIFTGSGVKENQDFKREVLEKGLPAKREITFETELFGSKTFLIYVEPVFSKAGETIGINYMGMD
VTDQVRKRERMAKIREEIAVQKAKETELNKTIHITEETMRAKQMLATMSHEIRSPLSGVVSMAEILSTTKLDREQRQLLD
VMLSSGDLVLQLINDILDLSKVESGVMKLEATKFRPREVVKHVLQTAAASLQKILTLEGHVADDVPIEVIGDVLRIRQIL
TNLIGNSIKFTHEGKVGINLYVVQEPTFTKDEAMNGDTEDQHHSTETTVWIRCDVYDTGIGIPENAIHSLFKRYMQVSVD
HARKYGGTGLGLAICKHLVELMGGRLTVSSKEQHGSTFTFILPYKVSIACDSSDYSDELSDMEHNDAASDDTTECFFQFQ
PPTLGSLFTSNGTNRTHKLLPHKFTGFSESSFSFPSTSNDIISKGSYMCESASSSSHTPEIKHKFLKKHPYNAHGNADTT
NQCVSSSSNSEVTKSISKKPKILLVEDNKINVMVTQSMMKQLGHNIDVVNNGAEAVRAVQRCTYDLVLMDVCMPVMNGLQ
ATKLIRTFEETGNWDAARNAGIKQSLSDQDYECFVPSTKRIPIVAMTANALSDSAEECYANGMDSFVSKPVSFQKLRDCV
EQYLK
>Medtr1g013360.1
MVCEMESDCIEDMMDIEELSSMWPEDVGTDVGKQFNIEKPGRDQDMLEEVTILEEPAIADFQRLMELTNYTDKGSSQLAY
LMQHWEYKQANAVRLLREELDNLSKQRKEVEQRKLEILKENNRFEEEISYGGDKRPVSILDDAYYTWQDLPAAIRKSDIV
VQNKRIEIEAEYDTVVYWKQRSQDFEKQLEASIRREDILKEKLQESIETIERQSSPVEELSQILKRADNFLHFILQNAPV
VIGHQDKELRYRFIYNHFPSLQEEDIIGKTDVEIFTGAGVKESQDFKREVMEKGVPAKKEITFETELFGFKTFLIYVEPV
FSKAGETIGVNYMGMEITDQVRKRERMAKLREEIAVQKAKETELNKTIHITEETMRAKQMLATMSHEIRSPLSGVVSMAE
ILTTTKLDKEQRQLLDVMLSSGDLVLQLINDILDLSKVESGAMKLEATKFRPREVVRHVLQTAAAPLQKMLTLEGNVADD
IPIEVTGDVLRIRQILTNLVSNAVKFTHQGKVGINLYVVPEPAFAKEEESHQKVTEDQSTISANGLKEDKHTPSPRSMRC
DQNLIDDRKHADHPIQNHAFSNECRSSVNSECSMNDDDTEEQTHSIETTVWIRCDVYDTGIGIPEKAIPTLFRRYMQVSA
DHARKYGGTGLGLAICKQLVELMGGRLTVTSKEHCGSTFTFILPYKVSTACENSDDPDDLSDVDNNEDDTTEGFFQFQPR
TLGSLFTSNGSTRPHRISHKFNGFPDNDSYSNHSSNIISNGTNSIEDASSVIVDASDMSESTNSFSHSLETKHESLCNGN
KQNHDNNKAHDRLQNGSANSIHWKEASREMNLETKSNEPQQTCQGQGKEDSTTSNSTSSEVTKSTLKPNILLVEDNKINI
MVTKSMMKQLGYSMDVVNNGVEAIRAVQSHSYDIILMDVYMPVMNGLQTTKLIRSYEETGNWDAAREAGVEQSLSASDEC
SVPPKKRIHIVAMTANTMSESAEECFANGMDAFVSKPVTFLKLKECLEKYLS*
>Medtr1g014670.1
MDQNILEEVTVLEEPIIADFQRIVELTDYTDIGSSQLANLVKHWEYKQANAVCLLREELDNLSKQKEEVELKKCEILEDN
NRFEEGSYGGEKHPDSISDYVAIRENDVIQNKRVEIEAEYDSVVYWKHRAIELERQLEASYRREEILKEKLQESIEAIQR
QSSPVEELSQILKRADNFLHFILQNAPVVIGHQDKELRYRFIYNHFPSLQEEDLIGKTDVEIFTGAGVKESQDFKREVME
KGVPAKREITFETELLGSKTFLLYAEPVFSKAGETIGVNHMGMEITDQVRKREKMAKLREEIAVQKAKETELNKTIHITE
ETMRAKQMLATMSHEIRSPLSDVVSMAKILTTTKLDREQRQLLDAMISSGDLVLQHITDILDPSKAESG*
>Medtr3g105590.1
MEKECVEDIMEIEVLPSMWPEDIGADVGKQFNIEKPGNDQDVLEEVSIIDEVTTIADFKRLIELTNFTEKGSSQLAYLMK
HWEYKQASVARLLREELDNLNKQRQDVELRKLEILEEHRFEDERYGGDKRPVSILDDIYDIWQQDVPCRKSNVVVQNKRV
EIDAEYDTVVYWKQRAMHLEKLLEASIQREETLEQKLKESIKNIERQSSPVEELSQILKRADNFLHFILQNAPVVIGHQD
KELRYRFIYNHFPSLHEEDIIGKTDVEIFTGSGVKENQDFKREVLEKGLPAKREITFETELFGSKTFLIYVEPVFSKAGE
TIGINYMGMDVTDQVRKRERMAKIREEIAVQKAKETELNKTIHITEETMRAKQVLATMSHEIRSPLSGVVSMAEILSTTK
LDKEQRQLLDVMLSSGDLVLQLINDILDLSKVESGVMKLEATKFRPREVVKHVLQTAAASLQKILTIEGHVADDVPIEVI
GDVLRIRQILTNLTSNAIKFTNEGKVGINLYVVQEPSFTKSGSVQKISSGYSTISVNVVKEERYGVNDECISLVKSECSM
NGDTEDQHHSNETTVWIGCDVYDTGIGIPENAIHSLFKRYMQVSVDHARKYGGTGLGLAICKQLVELMGGRLTVSSKEQN
GSTFTFILPYKVSIACDSSDYSDEFSDMEHNDATSDDTTTEGFFQFQPPNLGHIVSSGGANRTHNKLLSHKFCGFSESSF
SFPSTSNDNISKGTCSVDDSSSLVDDSDMSESASSSSHKHHLYNAHAWFQNGIADSSQHMVVNSTTQCASSNSKSEVTKS
ISKPKILLVEDNKINIMVTQSMMKQLGHNIDVVNNGAEAVRAVQRCTYDLVLMDVCMPIMDGLQATKLIRSFEETGNWDA
AKNAGIEQSLPNRDYEYSAPSKKRVPIVAMTANALSESAEECFANGMDSFVSKPASLRKLKECIEQYLR*
>Phvul.001G043600.1 
MVCEMESDCIEDMDVEVLSSMWPEDIGSDVGKQFNIEKPGRDQDMLEEVTILEEPTIADFQRLMELTNYTDKGSSQLAYL
MQHWEYKQANAVRLLREELDNLSKQRKEVELRKLEILKDNRFEEENYGGDKRPVSILDEIYYTWQDVPVPLRKSDVVVQN
KRIEIDAEYDTVVYWKQRALQLERQLEASVNREQILTDKLQESIKNFERQSSPVEELTQILKRADNFLHFILQNAPVVIG
HQDKELRYRFIYNHFPSLQEEDIIGKTDVEIFTGSGVKESQDFKREVMEKGLPAKKEITFETELFGSKTFLIYVEPVFSK
AGETIGINYMGMEITDQVRKRERMAKLREDIAVQKAKETELNKTIHITEETMRAKQMLATMSHEIRSPLSGVVSMAEILS
TTKLDREQRQLLNVMISSGDLVLQLINDILDLSKVESGVMKLEATKFRPREVVKHVLQTAAASLQKMLTLEGNVADDIPI
EVIGDVLRIRQILTNLVSNAVKFTHEGKVGINLYVVSEPPFAKAEGHQKMTIEQSTNSAQGVKEEKNCLVGQKHNDHPSQ
NHSFNDECRTSVKSECSMNGDTEEQTHSTETTVWIRCDVYDTGIGIPEKALPNLFRRYMQVSADHARKYGGTGLGLAICK
QLVELMGGRLTVSSKEHCGSTFTFILPYKVSTACDNSDDPDELSDVDDNDDDTTEGFFQFQPRTLGSLFSSKGPTRPQNL
LPGFRSSNKFNGFSENSYSFPTTDIKSKGTSLAEDASSIIVDAPEMSESTSSSNHIPETKNESAVNTNQQSQDKEHALLQ
NGSVDSSQHKEAMALGTMSNEPQQTCQQVKTDTASQCVSSSNNNTSSEVTKSSLGPKILLVEDNKINIMVTQSMMKRLGY
SMDVVNNGVEAVRAVQRHTYDIILMDVYMPVMNGLQTTKLIRSYEETGNWDAARKDGIEQCLPISHEGSLPPKNRIHIIA
MTANTMSESAEECYAYGMDSFVSKPVTFQKLKDCLEQYLR*
>Phvul.009G084900.1 
MENDCIEEMDIEALPSMWPEDIGTDVGKQFNIEKPGRDQDMLEEVTIIEEPTIVDFKRLMELTNFTEKGSSQLAYLMKRW
EYKEANVVRLLREELDNLSKQRQDVELRKLEILEEHRFEEERYGGDKRPVSILDDVYDGIWPDIPCRKSDAVVQNKRNEV
DAENDTVMYWKQRALQLEKQLEASIQREQILEEKLQESIANIERQSSPVEELSQILKRADNFLHFILQNAPVVIGHQDKD
LRYCFIYNHFPSLQEEDIIGKTDVEIFTGAGVKESQEFKREVLEKGLPAKREITFETELFGSKTFLIYVEPVFSKAGETI
GINYMGMDITDQVRKRERMAKIREEIAVQKAKETELNKTIHITEETMRAKQMLATMSHEIRSPLSGVVSMAEVLSNTKLD
WEQRQLLDVMLSSGDLVLQLINDILDLSKVESGVMKLEATKFRPREVVKHVLQTAAVSLQKILTLEGHVTDDVPIEVVGD
VLRMRQILTNLISNAVKFTHEGKIGINLYVVPEPTFAKAECIQKMTSKHSTISVNGLKEEKYLSTPQCGSDRNLLGGCQK
HDDCPSQNHAFNDECRSPVKSECSMNGDTEEQPYSAGTTVWIRCDVYDTGIGIPEDAIPTLFKRYMQVSANHARKYGGTG
LGLAICKQLVELMGGRLTVSSKEHYGSTFTFILPYKVSIACDNSDDQDELSDVENNDVASDDTIESFFQFQPCTLGSLFP
SNGSSRTQMLLPNKIGYTSSHKPGGFSESLYSILSNDIMSKETCSVDDSSSVIDGPETSESASSYGHSSETKNRSLFGRD
KLQQDKAHTWSMNGYADSSEATVASGETQQTCQGHGKTNPIVQSSNSTPGVTKSSLRPKILLVEDNKINIMVTQSMMKQL
GLSIDVVNNGVEAVRAVQRSTFDLILMDVCMPVMNGLQATKLIRSFEETGTWDAARNAGIEQSLPDSDYECSEPSKKRIP
IVAMTANAFSESAEECYANGLDSFVSKPVTFQKLKECIEQYLR*
>AT1G04310.1_ERS2 
MLKTLLVQWLVFFFFFLIGSVVTAAEDDGSLSLCNCDDEDSLFSYETILNSQKVGDFLIAIAYFSIPIELVYFVSRTNVP
SPYNWVVCEFIAFIVLCGMTHLLAGFTYGPHWPWVMTAVTVFKMLTGIVSFLTALSLVTLLPLLLKAKVREFMLSKKTRE
LDREVGIIMKQTETSLHVRMLTTKIRTSLDRHTILYTTLVELSKTLGLKNCAVWIPNEIKTEMNLTHELRPRIDDENENE
HFGGYAGFSIPISESDVVRIKRSEEVNMLSPGSVLASVTSRGKSGPTVGIRVPMLRVCNFKGGTPEAIHMCYAILVCVLP
LRQPQAWTYQELEIVKVVADQVAVAISHAVILEESQLMREKLAEQNRALQVARENALRANQAKAAFEQMMSDAMRCPVRS
ILGLLPLILQDGKLPENQTVIVDAMRRTSELLVQLVNNAGDINNGTIRAAETHYFSLHSVVKESACVARCLCMANGFGFS
AEVYRALPDYVVGDDRKVFQAILHMLGVLMNRKIKGNVTFWVFPESGNSDVSERKDIQEAVWRHCYSKEYMEVRFGFEVT
AEGEESSSSSSGSNLEEEEENPSLNACQNIVKYMQGNIRVVEDGLGLVKSVSVVFRFQLRRSMMSRGGGYSGETFRTSTP
PSTSH*
>AT1G66340.1_ETR1 
MEVCNCIEPQWPADELLMKYQYISDFFIAIAYFSIPLELIYFVKKSAVFPYRWVLVQFGAFIVLCGATHLINLWTFTTHS
RTVALVMTTAKVLTAVVSCATALMLVHIIPDLLSVKTRELFLKNKAAELDREMGLIRTQEETGRHVRMLTHEIRSTLDRH
TILKTTLVELGRTLALEECALWMPTRTGLELQLSYTLRHQHPVEYTVPIQLPVINQVFGTSRAVKISPNSPVARLRPVSG
KYMLGEVVAVRVPLLHLSNFQINDWPELSTKRYALMVLMLPSDSARQWHVHELELVEVVADQVAVALSHAAILEESMRAR
DLLMEQNVALDLARREAETAIRARNDFLAVMNHEMRTPMHAIIALSSLLQETELTPEQRLMVETILKSSNLLATLMNDVL
DLSRLEDGSLQLELGTFNLHTLFREVLNLIKPIAVVKKLPITLNLAPDLPEFVVGDEKRLMQIILNIVGNAVKFSKQGSI
SVTALVTKSDTRAADFFVVPTGSHFYLRVKVKDSGAGINPQDIPKIFTKFAQTQSLATRSSGGSGLGLAISKRFVNLMEG
NIWIESDGLGKGCTAIFDVKLGISERSNESKQSGIPKVPAIPRHSNFTGLKVLVMDENGVSRMVTKGLLVHLGCEVTTVS
SNEECLRVVSHEHKVVFMDVCMPGVENYQIALRIHEKFTKQRHQRPLLVALSGNTDKSTKEKCMSFGLDGVLLKPVSLDN
IRDVLSDLLEPRVLYEGM*
>AT2G40940.1_ERS1 
MESCDCFETHVNQDDLLVKYQYISDALIALAYFSIPLELIYFVQKSAFFPYKWVLMQFGAFIILCGATHFINLWMFFMHS
KAVAIVMTIAKVSCAVVSCATALMLVHIIPDLLSVKNRELFLKKKADELDREMGLILTQEETGRHVRMLTHGIRRTLDRH
TILRTTLVELGKTLCLEECALWMPSQSGLYLQLSHTLSHKIQVGSSVPINLPIINELFNSAQAMHIPHSCPLAKIGPPVG
RYSPPEVVSVRVPLLHLSNFQGSDWSDLSGKGYAIMVLILPTDGARKWRDHELELVENVADQVAVALSHAAILEESMHAR
DQLMEQNFALDKARQEAEMAVHARNDFLAVMNHEMRTPMHAIISLSSLLLETELSPEQRVMIETILKSSNLVATLISDVL
DLSRLEDGSLLLENEPFSLQAIFEEVISLIKPIASVKKLSTNLILSADLPTYAIGDEKRLMQTILNIMGNAVKFTKEGYI
SIIASIMKPESLQELPSPEFFPVLSDSHFYLCVQVKDTGCGIHTQDIPLLFTKFVQPRTGTQRNHSGGGLGLALCKRFVG
LMGGYMWIESEGLEKGCTASFIIRLGICNGPSSSSGSMALHLAAKSQTRPWNW*
>AT3G04580.1_EIN4 
MLRSLGLGLLLFALLALVSGDNDYVSCNCDDEGFLSVHTILECQRVSDLLIAIAYFSIPLELLYFISFSNVPFKWVLVQF
IAFIVLCGMTHLLNAWTYYGPHSFQLMLWLTIFKFLTALVSCATAITLLTLIPLLLKWKVRELYLKQNVLELNEEVGLMK
RQKEMSVQVRMLTREIRKSLDKHMILRTTLVELSKILDLQNSAVWMPNENRTEMHLTHELRANPMRSFRVIPINDPDVVQ
VRETKVVTILRKNSVLAVESSGCGGSEEFGPVAAIRMPMLHGLNFKGGTPEFVDTPYAIMVLVLPSANSRVWTDKEIEIA
EVVADQVAVAISHASVLEESQLMREKLGIQNRALLRAKQNAMMASQARNTCQKVMSHGMRRPMHTILGLLSMFQSESMSL
DQKIIVDALMKTSTVLSALINDVIDISPKDNGKSALEVKRFQLHSLIREAACVAKCLSVYKGYGFEMDVQTRLPNLVVGD
EKRTFQLVMYMLGYILDMTDGGKTVTFRVICEGTGTSQDKSKRETGMWKSHMSDDSLGVKFEVEINEIQNPPLDGSAMAM
RHIPNRRYHSNGIKEGLSLGMCRKLAQMMQGNIWISPKSHGQTQSMQLVLRFQTRPSIRRSILAGNAPELQHPNSNSILR
GLRITLADDDDVNRTVTKRLLEKLGCEVTAVSSGFECLNALSNVEMSYRVVILDLQMPEMDGFEVAMKIRKFCGHHWPLI
IALTASTEDHVRERCLQMGMNGMIQKPVLLHVMASELRRALQTASE*
>AT3G23150.1_ETR2 
MVKEIASWLLILSMVVFVSPVLAINGGGYPRCNCEDEGNSFWSTENILETQRVSDFLIAVAYFSIPIELLYFVSCSNVPF
KWVLFEFIAFIVLCGMTHLLHGWTYSAHPFRLMMAFTVFKMLTALVSCATAITLITLIPLLLKVKVREFMLKKKAHELGR
EVGLILIKKETGFHVRMLTQEIRKSLDRHTILYTTLVELSKTLGLQNCAVWMPNDGGTEMDLTHELRGRGGYGGCSVSME
DLDVVRIRESDEVNVLSVDSSIARASGGGGDVSEIGAVAAIRMPMLRVSDFNGELSYAILVCVLPGGTPRDWTYQEIEIV
KVVADQVTVALDHAAVLEESQLMREKLAEQNRALQMAKRDALRASQARNAFQKTMSEGMRRPMHSILGLLSMIQDEKLSD
EQKMIVDTMVKTGNVMSNLVGDSMDVPDGRFGTEMKPFSLHRTIHEAACMARCLCLCNGIRFLVDAEKSLPDNVVGDERR
VFQVILHIVGSLVKPRKRQEGSSLMFKVLKERGSLDRSDHRWAAWRSPASSADGDVYIRFEMNVENDDSSSQSFASVSSR
DQEVGDVRFSGGYGLGQDLSFGVCKKVVQLIHGNISVVPGSDGSPETMSLLLRFRRRPSISVHGSSESPAPDHHAHPHSN
SLLRGLQVLLVDTNDSNRAVTRKLLEKLGCDVTAVSSGFDCLTAIAPGSSSPSTSFQVVVLDLQMAEMDGYEVAMRIRSR
SWPLIVATTVSLDEEMWDKCAQIGINGVVRKPVVLRAMESELRRVLLQADQLL*
>C.cajan_02781 
MLKAVSFEVLLIWLLLLTCVFAAERCNCDDESSLWTIDAIVESQRVGDFLIAVAYFSIPIELLFFVSCSSVPFKWVLFQF
IAFIVLCGMTHLLNGWTYGPHTFQLMVAVTVFKILTALVSCATSITLLTLIPMLLKVKVRELMLKKKTFDLGREFGIIMR
QKEATTHVRMLTQEIRKSLDKHKILYTTLVELSEALGLQNCAVWMPNIEKTEVILTHELNGRNGPVAAIRMPMLRFCNFK
GGTPELRQTCYAILVLILPCNDLRSWSFQELEIIKVVADQVAVALSHAAIIEESQLMRDKLLEQNLALQAEKTNAMMASQ
ARAKFQKVMSDGMRRPMHSILMLLSMLQTCLAKFMSVYRSFGFVADVDKSLPDNVVGDEKRVFQVILHMIGNAINGNHGG
GVLVFRVFAETGNQGRDDQGWNTWRPSSSSGDVNIRFEIGINAGDPESVSSVPLGQFVGAKPSGDWIGGRLNFNICKRII
QLMQGNIWLVPNAQGFPQVMALFLRFQLRQSFAVAISEPGENSEPSNSNSFFRGLQVLLVDNIDIHRAVTQRLLHKLGCV
VTTVSSGYECLNVIGHGGSSFQVILLDLHMPELDGFEVATRIRKFGSRNWPMILGLTSSSIEDLKERCVQIGINGLIRKP
VLLHGIASELRRILMQGDGVM
>C.cajan_07004 
MEILLLFFFLLLCYLVAFASATDVEFDNCNCDDGEGIWSIHSILVGQKVSDFFIAVAYFSIPIELLYFVSRSNVPFKLLF
LQFIAFIVLCGLTHLLNAYSYHGAPSFQLLLSLTVAKFLTALVSCATALTLPPLIPLLLKIKVRELFLRQNVMELGQEVG
MMKKQEEASWHVRMLTREIRKSLDKHTILYTTLVELSKALKLHNCAVWMPNEDRREMHLTHELKTNSAKNFPTFIPVNDP
DVLEIRKTKGVRILRPDSALGAASSGGSGELGAVAAIRMPLLHVSNFKGGTPELVETCYAILVLVLPSSSSRAWTCHEME
IVEVVADQVAVALSHASVLEESQLMRQKLEERNRALQQAQKNAMMASEARKSFQKVMSHGMRRPMHSVLGMLSLFQEDNL
RSEQKIIAACIAKCLCVYEGFGFEIDVQKSLPEAVMGDEARTFQVILHMIGYLLNMNNKGILNFRVFLENDGGDKDDKSF
GMWRSSGQNEYVHIKFDFQITDRPRQDEATSTAHYSRRRQYYNNELKEGLNFSMCKKLVQMMQGNIWISPNSLGLVQGMT
LLLKFQIGPASLEKSIFASKDYSNSQLRGIKVVLADDDGVNRTVTKKLLEKLGCQVTAVSSGFECLSAVSGSGNSFRIIL
LDLHMPEMDGFEVAKRIRKFHSRSWPLIVALIASAEEHVREKCLLAGMNGIIQKPILLHQIADELRTVLQRAGEKM
>C.cajan_10804 
MLFLLVTVISVCAIDVEYSQCNCDEEGLGLWSTQNVLVCQKVSDFFIAIAYFSIPIELLYFVSCSNVPFKLVFLQFIAFI
VLCGLTHLLNAYTYYGPHSFQLFLSLTVAKFLTALVSCATAITFPTLIPLLLKIKVRELFLRKNVLELGQEVGMMKKQKE
ASWHVRMLTCEIRKSLDKHTILYTTLVELSKALDLHNCAVWMPDDCRREMHLTHELKPSSARTSSGGGSGDSGAIAAIRM
PILHVSNFKGGTPEMVETSYGVLVLVLPNSNSRAWTCHEMEIVEVVADQVAVALSHASVLEESQLISQKLAEQNQALQLA
QKNAMMARKARSSFEKVMSHGMRRPMHSILGLLSMFQEDNIRYEHKICLCIYKGFGLEVDVDKSLPNLVIGDEARSFQVI
LHMIGYLLSVYDKGTLIFQVYVESDGGDKDDRNFGIWRSSMQNDYINIKFNFQINGISSQSDESVSTRIYTGRSCKNEPE
EGLSFSMCKTLVQMMQGNIWISTNSLGLAQGVTLLLRFQTGSSQGRFILVPKEFSNSQFRGLKVVLADDDDVNRTVTKKL
LEKLGCQVTAVSSGFECLGAMTASGNSFRIILLDLHMPEMDGFEVARRIRKFQSHNWPLIIAFTASAEEHIKERCLQVGM
NGLIRKPILLREIADELRTVLERAGENL
>C.cajan_14834 
MESCNCVEPLQLGDEMFMKYQYISNFFIAIAYFSIPLELIYFVKKSIIFPYKWVLIQFGAFIICCGATHLINLWTCRTHS
KTLAMIMTATKILTSVVSCATALMLVHIIPDLLSAKTIELTLKKMVKELDTEMSVIRTQEEIGRHVSMLANEIRSTLDRH
TILKTTLVELSRTLALEECAIWMPTHTGLELQLSYTLPPQSPIGYTVPIHLPEFKQIFGSNKAIKISPKCPVVTLLPHVK
QYMPGEVIAISVPLLHLSNFQKHHWSDISTKSYALMVLMLPSNSARQWHAHELDLIEVVTDQMAVALSHATILEVSTTAR
EILIEQNAALELAREEVETTNRDYKDLWTTINHEIRTPLHAIITLSSLLLETKLTVEQRLMIEMILKKSNLLITLINDSF
DLSRLEEGSLQLETTTFNLHFVFKEIYNLIKHVAFVKKLSLTLNLASNLPTYVIGDEKCLMQTILNIVGNAVKFSIEGEI
CILAFVANLESFMDDRIENFHPKISDKHFYLQVQVKDSGLGINSQNIPRLFCNFAQSQSLVTGSSNKSVLGLTICKRFVN
LMGGHIWIESEGINKGSIVTFIVKLGIAN
>C.cajan_22542
IGSMLKAVASGLLIASIFTCVSATDNGFPRCNCDDEASLWTIESILECQRIGDFLIAVAYFSIPIELLYFISCSNVPFKW
VLIQFIAFIVLCGLTHLLNGWTYGPHTFQLMVALTVAKILTALVSCATAITLITLIPLLLKVKVREFMLKKKTWDLGREV
DNIMRQREAAMHVRMLTQEIRKSLDRHTVLYTTLVELSKTLGLQNCAVWMPNVDKTEMNLTHELNGRNFNLSIPIRPVAA
IRMPMLRVCNFKGGTPELRQTCYAILVLILPAGETRSWSNQELEIIKVVADQVAVALSHAAILEESQLMREKLEEQNRAL
QLARKNALMASQARNAFQKVMSDGMRRPMHSILGLLSMIQDDNLKNEQKLICMCVYRGFGFMVEVEKSLPDNVMGDERRV
FQVILHMVGNLLEHNHGGGILVFRVFAETGSQGRSDKGWTTWRPSSSSGDVNIRFEIGINSSDSEVGSSVSSGLGGRKYN
SDRVAGRLSFSICKKVVQTLVEGSLSSPSSSKAKFSFCWPLDDSSGWLFTHLMQGNIWLVPCTHGYPQSMTLLLRFQLRP
SITIAISEPGESSERTNSNSMLSGRQVLLVDNDDVNRAVTQRLLQKLGCVVTAVSSAFECLTVIGPAGSSVEVILLDLHM
PDLDGFEVATRIRKFRSANRPIIVALTASAGEDLWDRCMQVGINGVIRKPVLLQGIASELRRILMQGNNVL
>C.cajan_25020 
MMESCDCIDTQYPPDELLVKYQYISDVLIALAYFSIPVELIYFVQKSAFFPYRWVLMQFGAFIVLCGATHFINLWTFSPH
SKAVAVVMTIAKVSCAIVSCATALMLVHIIPDLLSVKTRELFLKNKAEELDREMGLILTQEETGRHVRMLTHEIRSTLDR
HTILKTTLVELGRTLGLEECALWMPSRSGLNLQLSHTLTYHVQVGSTVQTNNPIVNEVFNSPRAMRIPPTCPLARIRPLV
GRYVPPEVVAVRVPLLNLSNFQINDWPDISAKSYAIMVLILPTDSVRKWRDHELELVDVVADQVAVALSHAAILEESMRA
RDQLMEQNVALDLARREAEMAIHARNDFLAVMNHEMRTPMHAIIALSSLLLETELTPEQRVMIETVLKSSNVLATLINDV
LDLSRLEDGSLELEMGKFNLHGVLGEVVELIKPIASVKKLPISLILAPDLPTHAIGDEKRLTQTLLNVVGNAVKFTKEGY
VSIRASIAKPESLQDWRPPEFYPASTDGHFYIRVQVKDSGCGIPPQDIPHLFTKFAQSRSGPARPSSGAGLGLAICKRFV
NLMGGHIWIESEGLDKGSTATFIVKLGICGNPDPSDHQAANRGQAYSGSGGLARFKPFIKDEDDTGFSARRNQRSF
>C.cajan_38982 
MESCNCIDPQVPADDLLMKYQYISDFFIALAYFSIPLELIYFVKKSAVFPYRWVLVQFGAFIVLCGATHLINLWTFRIHS
RTVAVVMTTAKVLTAVVSCATALMLVHIIPDLLSVKTRELFLKNKAAELDREVGLIRTQEETGRHVRMLTHEIRSTLDRH
TILKTTLVELGRTLALEECALWMPTRTGLELQLSYTLRQQNPVGYNVPINLPVINEVFIVAVRVPLLHLSNFQIYDWPEV
STRNYALMVLVLPSDSARQWHVHELELVEVVADQVAVALSHAAILEESTRARDQLMEQNVALDLARREAETAIRARNDFL
AVMNHEMRTPMHAVIALSSLLQETDLTAEQRLMVETILKSSNLLATLINDVLDLSRLEDGSLQLEAATFNLHSLFREVLN
LIKPVASVKKLSLTSHLASDLPMYVIGDEKRLMQTILNVVGNAVKFSKEGFISITAFVAKPESFRDARIPDFLPVPSDSH
FYLRVQVKDSGSGINPQDIPKLFTKFAQNQSLTTRYPAGSGLGLAICRRFVNLMEGHIWIESEGIGKGCTVTFIVKLGIP
DRSNDFKLPFVTKVPGNHGSTNFTGLKVLVMDDNGVSRSVTKGLLMHLGCDVTTASSSDECLRAVSLEHGVVFMDVCTGL
DGYELAVRIHEKFTKHQDRPLIVALTGNTKKMTKENCMRVGMDGLILKPVSVDKMRGVLSELLERRVLFENV
>Lj0g3v0163479.1 
MLKAVVYGLWITSILICVSATDSGFSRCNCDDEASLWSIESILECQRVGDFLIAVAYFSIPIELLYFISCSNVPFKWVLV
QFIAFIVLCGLTHLLNGWTYGPHTFQLMVALTVFKILTALVSCATAITLITLIPLLLKVKVREFMLKKKTWDLGREVGII
MKQKEAAMHVRMLTQEIRKSLNRHTILYTTLVELSKTLGLQNCAVWMPNVERTEMNLTHELNERNFNFSIPITDPDVVNI
KGSDDVNVLGPESALAVASCGVSGGAGPVAAIRMPMLRVCNFKGGTPELRQLCYAILVLILPVGEPRSWSNQELEIIKVV
ADQVAVALSHAAILEESQLMREKLEEQNRALQQAKRNAMMASQARNAFQKVMSDGMRRPMHSILGLLSMIKDDNFNDEQK
LIVDAMLRTSNVLSNLINDAMDNSAKDDGRFPLEIRSFGLHSMIKEAACVTKCMCVYRGFGFMAEVDKSLPDNVMGDERR
VFQVILHMVGNLLHPNHGGSLVFRVFAETGSNGRNDKGWATWRPSSSSGDVNIRFELGINSSDSEVGSSVSSVLVARKYT
SDRVDGRLSFSICQRIVQLMQGNIWLVPYAHGFPQSMSLLLRFQLRPSIDIAISEPGESSERTGSNSMLSGLQVLLVDND
DVNRAVTQRLLQKLGCVVTSVSSGLECLTFIGHAGSPIQVILLNLQMDDLEGFEVATRIRKFRSRNWPVIVALTSSAEED
LWERCMQSGISGVIRKPVLLQGIAGELRRILMQGNNVL
>Lj0g3v0302209.1 
MLVHIIPDLLSAKTREMFLKNKAAELDREVGLIRTQEETGRHVRMLTHEIRSTLDRHTILKTTLVELGRTLGLEECALWM
PTRTGLELQLSYTLRQQNPVGYTVPIHHPVINQVFSSNRAVIISPNCPVARLRPHTGKYIAGSVVAVRVPLLHLSNFQIY
DWPEVSTRNYALMVLMIPSDSARQWHVHELELVEVVADQVAVALSHAAILEESMRARDLLMEQNIALDLARREAETAIRA
RNDFLAVMNHEMRTPMHAIIALSSLLQETELTSEQRLMVETILKSSNLLATLINDVLDLSRLEDGSFQLEAATFNLHSLF
REVLNLIKPVASVKKLSLTLHLASDLPVYTIGDEKRLMQTMLNVVGNAVKFSKEGSISITAFVAKPESFRDIRTPDFLPV
PSDGYFYLRVQVKDSGSGINPQDIPTLFTKFAQNQSPAAKSSAGNGLGLAISKRFVNLMEGDIWIESEGIGKGCTVTFVV
KLGIPDRSNEFKLPFAPKVPVNHGSANFAGLKVLVMDDNGVSRTATKGLLVHLGCDVTSVSSSEE
>Lj1g3v4865380.1 
MESCECIDTHYPPDELLVKYQYISDVLIALAYFSIPVELIYFVQRSAFFPYRWVLMQFGAFIVLCGATHFINLWTFTAHT
KAVAVVMTISKVSCAIVSCATALMLVHIIPDLLSVKTRESFLKHKAEELDREMGLILTQEETGRHVRMLTHEIRSTLDRH
TILKTTLVELGSTLGLEECALWMPSRSGLNLQLSHTLTYNVQVGSTVPTNLPIVNEVFNSPRATRIPHTCPLARIRPLVG
RYVPPEVVAVRVPLLHLSNFQINDWPDLSAKSYAIMVLILPTDSARKWRDHELELVDVVADQVAVALSHAAILEESMRAR
DQLMEQNVALDLARREAEMAIHARNDFLAVMNHEMRTPMHAIIALSSLLLETELTPEQRVMIETVLKCSNVLATLTNDVL
DLSRLEDGSLELEMGKLNLHGVLGEVVELIRPIASVKKLPITLILAPDLPTFAIGDETRLMQTLLNVVGNAVKYTKEGYV
SIRVSVAKPESLQDWRPPEFYPASSDGHFYMRVQVKDSGCGILQQDIPHLFTKFTQSRSGPVRSSNGAGLGLAICKRFVN
LMGGHIWIESEGLNKGCTATFIVKLGICGNPDPSDHQVANRGQAYSGSGGLARFKPFLKDDDDTGFSTRRNQRSF
>Lj1g3v5020740.2 
MAKGSLLFLLFLSVSTLFLSVSGIDVEYAHCNCDDDEGFWSIQSLLVSQKVSDFFIAIAYFSIPLELLYFVSYSNVPFKL
VFLQFVAFIVLCGLTHLLNAYTYYGPHSFQMFLSLTVAKFFTALVSCATAITFPTLIPLLLKIKIRELFLRQNVLELGQE
VGMMKKQKEASWHVRMLTREIRKSLDKHTILYTTLVELSKALELHNCAVWMPDEDRRVMHLTHELKPSSAKNFLDSIPVN
DLDVLEIRKSKGVRILRPDSALGAASNGGSGDSGNGGAVAAIRMPILHVSNFKGGTPEFIETSYAILVLVLPDSNSRAWT
PHEMELVEVVADQVAVALSHASVLEESQLMSQKLAEQNRALQQAQKNAMMASLARSSFEKVMSHGMRRPMHSILGLLSMF
QEDNIRPEQKIIIDTMLKVSNSLSRLINDVMEISANDKGSFRLEMKPFHLHYMLREASCIAKCLCVYKGFGLEIDVQRSL
PDLVIGDEARSFQVILHMVGYLLNLYDRGTLIFQVFLESDNGDKDDRSLGIWRSSVQNDYAYVKFNLQITGNSSHTDESS
LTRNHAGKRLSNIESKEGLSFSMCKTLVQVMQGNILVSPNSHGLAQGMTLLLRFQIGSAHGRFILPPKDFSNTQFRGLKV
VLADDDNVNRTVTKKLLEKLGCQVTAVSSGLECLAAISAAGNSFKIILLDLHMPEMDGFEVARRIRKFQSRNWPLIIALT
ASAEEHIKERCLQVGMNGLIRKPILLHEIADELRTVLLRAGEKL
>Lj3g3v0461750.1 
MLTHEIRSTLDRHTILKTTLVELGRTLGLEECALWMPTRTGLELQLSYTLRQQNPVGYTVPIHHPVINQVFSSNRAVIIS
PNCPVARLRPHTGKYIAGSVVAVRVPLLHLSNFQIYDWPEVSTRNYALMVLMIPSDSARQWHVHELELVEVVADQVAVAL
SHAAILEESMRARDLLMEQNIALDLARREAETAIRARNDFLAVMNHEMRTPMHAIIALSSLLQETELTSEQRLMVETILK
SSNLLATLINDVLDLSRLEDGSFQLEAATFNLHSLFREVLNLIKPVASVKKLSLTLHLASDLPVYTIGDEKRLMQTMLNV
VGNAVKFSKEGSISITAFVAKPESFRDIRTPDFLPVPSDGYFYLRVQVKDSGSGINPQDIPTLFTKFAQNQSPAAKSSAG
NGLGLAISKRFVNLMEGDIWIESEGIGKGCTVTFVVKLGIPDRSNEFKLPFAPKVPVNHGSANFAGLKVLVMDDNGVSRT
ATKGLLVHLGCDVTSVSSSEECLRAVPAEHKVIFMDVSTGLDGYELVVRVKERFPKRQDRPLIVALTGNTSKVTKENCMR
VGMDGLILKPVSVDKMRGVLSELLERGVLFETV
>Lj5g3v1329790.1 
MMMIMRRTLLVLLFLLSTHVLSGSPEFDHCNCDDDDDDGGFWSIHSILIGQKVSDFFIAIAYFSIPIEILYFVNRSNVPF
KLLFLQFMAFIILCGLTHLLTAYSSHAPPSFHLVLSLTVAKFLTALVSCATALTLPPLIPLLLRIKVREIFLKQNVMELG
LEVGMRKKLKEASLHVRMLTREIRKSLDKHTILYTTLVELSKALDLYNCAVWMPNEERREMYLTYELKPNNAKNFQNSIP
MNDLDVLEIRKTKWVKILRHDSALGAASSGGSGSRYFGAVAAVRMPLLHVSNFKGGTPEFVETCYAILVLVLPSSNSRVW
TNQEIGIVEVVADQVAVALSHASVLEESQLMRQKLEEQNRALQQSRQNAMMASLARKSFQTVMSHGLRRPMHSILGMLSL
FQEEDNIMRSEQKIIGDTMLKVGKVLSSLINDVMEISKNDNRGLWLEMKPFHLHSMLKEAVCVAKCLCVYEGLGFEIDVQ
RALPEQVIGDEARVFQVILHIIGYLLSLHGGNLTFRVFLGGDDGDKDDISFGMWMSNRQIQDVYIKFDFQIAGCSQSDES
TSTNHCTGRRHYNNEPEEGLSFNMCKKLVQIMQGNIWISTSQGLVQGMTLLLKFQKGPSLVKSMYAPKDSSNSQFRGLKV
LLADDDGVNRGVTKKLLEKLGCQVTAVSSGFECLSAVRGSGNSFRIILLDLHMPEMDGFEVAARIQNFNRPNWPLIVAFI
ASAEEHVKEKCLLAGMNGLIRKPIILHEIADELRSVLQRAGEKL
>Lj6g3v0056680.1 
MLKATASGVLIGMLFMCAYATTDHGYSKCNCDDESSWWTIETILESQKVGDFLIAVAYFSIPIELLYFISCTNVPFKWVL
IQFIAFIVLCGMTHLLNGWTYGPHSFQVMVALTVLKALTALVSCATAITLITLIPLLLKVKVREFMLKKKTRDLGREVGM
IMKQKETGMYVRMLTHEIRKSLDRHKILYTTLVELSKTLGLQNCAVWMPNVDKTEMNLTHELNERNRNFSISTTDPDVVR
IKETSGVNIIGYDSELAAASCGISSEAGAVAAIRMPMLRVRDFKGGTPEITPAIYAILVLVLPSGEPRSWSFQELEIIKV
VADQVAVALSHAAILEESQLMREKLEDQNRALQQEKMNAMMASQARASFQKVMSSGMRRPMHTILGLLSMLQDENLKSEQ
KLIVDSMLRTSIVLSNLMNDAMDSSDRDDGRFPLEMKPFGLHSMIKEAACLVKCLCVFRGLGFRVEIDKSLPDNVLGDER
RLFQVILHMVGNVIDGNHGGGILVLKVFAETGSQGRNDQGWTAWRPSSSNGDVHIRFEIGMSNSDSELNTSVTGQLVGWK
HFGDSVEERLSFSICKRIIQVMQGNIRLTPNSQGFPQVMTLSLRLQLRQSISVAIPEPGESSEPSNSNAFFRGLQVLLAD
SDDVNRAVTQRLLQKLGCVVTSVSSGFECLSVIGSSFKVILLDLHMPDLDGFEVAARIRKFRSRNWPMIVALTASAEEGL
WE
>Medtr1g044210.1
MYKGTASRFLIFLFLLGVSATVNGFSKCNCDDDTSWWTIEKILEWQKVGDFLIAVAYFSIPIELLYFISCANIPFKWVLF
QFIAFIVLCGMTHLFNSWTYGPHTFQIMLTLTVLKVLTALVSCATTITLITLIPMLLKVKVREFLLKRKARELGIEYGMI
MKQNEAGMHVRMLTQEIRKSLDRHEILYTTMVKLSETLGLQNCAVWMPNVDKTAMNLTHELNGRNVNSSIPITDLDVVRV
KGDNVVHMIDSDSLLAAASSGVSVDAGPVAAIRMPMLSVSDFKGGTPEVTEACYAILVLVLPSEEARSWSNQELEIIKVV
ADQVAVGLSHAAILEESQLMREKLEERNRALQQEKRNAMMASEARAVFQKVMSNGMGRPMHSVMGLLSMMQDENLKSEQK
LIVDSMVRTSGVVSNLMNDAMDNSDRDGRGGRFPLEMKCFGLHNMLKEAACIAKSMALCKGFGFKVEVDRSLPNYVIGDE
KRVFQVILHMVRNLIDGNNGGGILVFQVLAESGSRGRSEPGYATWRPSSSNGDVHVRFDIGINSSNSESETSVTSGRLAG
RMRTSDRALEESLSFSICKKIIQSMKGNICSVPNARGFPQLMTLALRFQLRRSTAVTISEPGESSESSDSNSLFRGLQVL
LADNDDVNRAVTQKFLRKLGCIVTSVSSGFECLSLVGHGGACPFEVVILDLHLPDLDGFEVTARIRKSKSRNWPIAVALS
ASSEEELREKCMHIGFNGVIRKPILLQGFAEELQKILKGK*
>Medtr1g073840.1
MVKAIVSVLLIASILLCVSATTDNEFPRCNCDDETSFWTIESILECQRVGDFLIAVAYFSIPLELLYFVSCSNVPFKWVL
VQFIAFIVLCGLTHFLNGWTYGPHTFQLMVALTIFKILTALVSCATAITLVTLIPLLLKVKVREFMLKKKTWDLGREVGL
IMKQKEAAMHVRMLTQEIRKSLDRHTILYTTLVELSKTLGLQNCAVWMPNEEKTVMNLTHELNARNLDISIPITDPDVVK
IKGSNGVNILSSESALAVSSVGVSGDAGPVAAIRMPMLRVCNFKGGTPELTQACYAILVLILPAEEPRSWSNQELEIIKV
VADQVAVALSHAAILEESQLMREKLEERNRALQLARRNAMMASQARNSFQKVMSDGMRRPMHSILGLLSMIQDDNLKNEQ
KLIVDAMLKTSNVLSNLINDAMDSSAKDDGRFPLEIRSFGLHSMIKEAACLAKCMCVYKGLGFMVEVDKSLPNHVMGDER
RVFQVILHMVGNLLDCNHGEGGILVFRVSADAGSQGRNEKGWATWRPSSSSGDVNIRFEIGINGSDSEVGSSVSSGPGGR
TYTSDRYEGRLSFSICKRIVQLMQGNLWLVPYTHGIPQSMTLLLRFQLRPSIAIAISEPGESSERNYSNSLLRGLQVLLV
DNDDVNRAVTQKLLQKLGCSVTSASTGFECLTVIGPVGSSIQVILLDLQMPDIDGFEVAARIRKFKSGNRPIIVALTASA
EEDLWEKCMQIGVNGVIRKPVLMQGIASELRRILMQGNL*
>Medtr1g079790.1
MKTLILLLLLFNLTLYASATDSDEYDHCNCDDEEALFSIHTILVGQKVSDFFIAIAYFSIPIELLYFVSRSNVPFKLLFL
QFIAFIVLCGMTHLLNAYSYHSHPSFQLLLSLTVAKFLTALVSCATALTLPPLIPLLLRIKVREIFLRQNVMELGQEVGI
MKKQKEASWHVRMLTREIRKSLDKHTILYTTLVELSKALDLHNCAVWMPNDDRREMYLTHELKSDSVKSFHHNSIPVIDP
DVLEIRKTKGVRILRPESKLGAASSGGGSTEELGAVAAIRMPMLHVSNFKGGTPELVDTCYAILVLVLPGSNSRVWTAPE
MEIVEVVADQVAVALSHASVLEESHLMREKLEEQNRALQQSQKNAMMASQARKSFQTVMSHGLRRPMHSVVGMLSLFQEG
NMRPEQKIIGDTMLKVGNVLSSLVNDVMDISENKKGGLQLEMKPFLLHSMLREAACIAKCLCVYQGFGFQIDVEKSLPEK
VLGDEARTFQVIMHIVGYLLNTRDRGNLVFRVFVTSESGDKDDKKFGVWRSSSPVEYVDIKFDFQITGSSQSDEPISTKQ
QIGRRLNHNSESKEGLSFNMCRRLVQIMQGNIWILPNSQGLVQGVSLLLKFQIGPSLERYMFAPKDYSNSQFGGLKILLA
DDDGLNRIVTKKLLERLGCLVTAVSSGFECLGAISGSGSNSFKIIMLDIHMPEMDGFEVAARIRKFNGPNWPLIIALIAN
AEEQVKDRCMLAGMNGVIRKPILLHQIADELRSVLLRAGEKL*
>Medtr4g031150.1
MIVSREFVLIIALAKWLMSFSKGQIDRDYTSSNSSYVITAELAEWFNSIMMESCNCIEPQWPADDLLMKYQYISDFFIAL
AYFSIPLELIYFVKKSAVFPYRWVLVQFGAFIVLCGATHLINLWTFTIHTRTVAIVMTTAKVLTAVVSCATALMLVHIIP
DLLSVKTRELFLKNKAAELDREMGLIRTQEETGRHVRMLTHEIRSTLDRHTILKTTLVELGRTLGLEECALWMPTRTGLE
LQLSYTLRQQNPVGYTVPINLPVINHVFSSNRAVKISSNCPVARLRPHAAKYMPGAVVAIRVPLLNLSNFQIYDWPEVST
RSYALMVLMLPSDSARQWHVHELELVEVVADQVAVALSHAAILEESMRARDQLMEQNVALDMARREAETAIHARNDFLAV
MNHEMRTPMHAIIALSSLMQETDLTAEQRLMVETILKSSNLLATLVNDVLDLSRLEDGSFQLEISTFNLHSLFREVLNLI
KPVASVKKLSLTLHFASDLPVHAIGDEKRLMQILLNVVGNAVKFTKEGSISITVVVVKPESFRDIRFPDFLPVPSDSHFY
LRVQVKDSGSGINPQDIPKLFTKFAQNQTLGTKNPVGSGLGLAICKRFVNLMEGHIWIESEGIGKGCTVTFIVKLGIADR
PNEFKLPYKPKASVNHGSTNISGLKVLVMDDNGVSRSATKGLLIHLGCDVTTVSSSEECLRVVSLEHKVVFMDVCAGLDG
YELAVRIQEKFTKRQDRPLIVALTGNTNKLTKENCLRAGVNGVVLKPVSVEKMNGVLTELLERRFVFETI*
>Medtr7g109150.1
MMESCECIDTPYPPDELLVKYQYISDVLIALAYFSIPVELIYFVQKSAFFPYRWVLMQFGAFIVLCGATHFINLWTFSAH
TKAVAVVMTIAKVSCAIVSCATALMLVHIIPDLLSVKTRELFLKNKAEELDREMGLILTQEETGRHVRMLTHEIRSTLDR
HTILKTTLVELGRTLGLEECALWMPSRSGLNLQLSHTLTYHVQVGSTVPTNLPIVNEVFSNPRAMRIPHTCPLARIRPLV
GRYVPPEVVAVRVPLLHLSNFQINDWPELSAKSYAIMVLILPTDSARKWRDHELELVDVVADQVAVALSHAAILEESMRA
RDQLMEQNVALDLARREAEMAIHARNDFLAVMNHEMRTPMHAIIALSSLLLETELTPEQRVMIETVLKSSNVLAALINDV
LDLSRLEDGSLELEMAKINLHGVLGEVIELIKPIASVKKLPITLILAPDLPTHAIGDEKRLMQTLLNVVGNAVKYTKEGY
VSIRASVAKPESLQDWRPPEFYPASSDGHFYIRVQVKDSGCGILPQDIPHLFTKFTQSQSGPVRSSSGSGLGLAICKRFV
NLMGGHIWMESEGHDKGSTATFVVKLGICGNADPSDHQAASRGQAYSGSGGLARFKHLVNDDDIGFSNRRNQRSF*
>Medtr7g116330.1
MDKGFSSSLLLLLLLMISSLVISVYGIDGEYVHCNCDDDDHGIWSVQSILVCQKVSDFFIAIAYFSIPLELLYFVSYSNV
PFKLVFLQFVAFIVLCGLTHLLNAYTYYGPHSFQLFLSLTVAKFLTALVSCATAITFPTLIPLLLKIKVREFFLKQNVLE
LGQEVGIMKKQKEASWHVRMLTREIRKSLDKHTILYTTLVELSKALELHNCAVWMPDEDRRVMHLTHELKPNPAKSFHSS
ISVNDLDVLEIRKSKGVTILRPDSALGAASSGESGDSGAVAATRMPILHVSNFKGGTPEFVETSYAILVLVLPKSNSRAW
THHEMEIVEVVADQVAVALSHASVLEESQLMRQELKEQNRALQQAQKHAMMARQARSSFEKVMSHGMRRPLHSILGLLSM
FQEDNIRSEQKIVVDTILKISNSLSRLINDVMEISANDKGSFQLELKHFHLHSMLREASCIAKCLCVYKGFGLEIDVQRS
LPDMVIGDEARSFQLILHMIGYLLNLYDRGTLIFRVSFESDTADKDDRSSGILRSSMQNDNVHIKFNFQITGTSSHSDGP
ILNSSCASRMPHSNEPKEGLSFSICKTLVQMMEGNIWISPNSLGLAQGMTLLLKFQLGSSHGRFVLANKDFSNQQFRGLN
VILADDDNVNRTVTKKLLEKLGCQVTAVSSGFDCLAAITASSIPFKIILLDLQMPEMDGFEVARKIRKFQSRNWPLIIAL
TASAEERIKERCLQVGMNGLIRKPILLHEIANEIRTVLLRAGEKF*
>Phvul.001G210200.1 
MMESCDCIDTQYPPDELLVKYQYISDVLIALAYFSIPVELIYFVQKSAFFPYRWVLMQFGAFIVLCGATHFINLWTFSPH
SKAVAVVMTIAKVSCAIVSCATALMLVHIIPDLLSVKTRELFLKNKAEELDREMGLILTQEETGRHVRMLTHEIRSTLDR
HTILKTTLVELGRTLGLEECALWMPSRNGLNLQLSHTLTYHVQVGSTVQTNNPIVNEVFNSPRAMRIPPTCPLARIRPLV
GRYVPPEVVAVRVPLLNLSNFQINDWPDISAKSYAIMVLILPTDSVRKWRDHELELVDVVADQVAVALSHAAILEESMRA
RDQLMEQNVALDLARREAEMAIHARNDFLAVMNHEMRTPMHAIIALSSLLLETELTPEQRVMIETVLKSSNVLATLINDV
LDLSRLEDGSLELEMGKLNLHAVLGEIVELIKPIASVKKLPITLILAPDLPAHAIGDEKRLTQTLLNVVGNAVKFTKEGY
VSIRASVAKPESLQDWRPPEFYPTSSDGHFYIRVQVKDSGCGIPPQDIPHLFTKFAQSRSGPARPSSGAGLGLAICKRFV
NLMGGHIWIESEGPGKGSTATFIVKLGICGNPDPSDHQATNRSQAYSGSGGLARFKPFIKDEDDSGFSTRRNQRSF*
>Phvul.006G106300.1 
MEKEMLLLLLLLVMVLSAFAIDVEYSHCNCDEEGLWSIHNVLVCQKVSDFFIAIAYFSIPLELLYFVSRSNVPFKLVFLQ
FIAFIVLCGLTHLLNAYTYYGPHSFRLVLSLTVAKFLTALVSCATAISFPTLIPLLLKIKVRELFLRQNVLELGQEVGIM
KKQKEASWHVRMLTCEIRKSLDKHTILYTTLVELSKALDLHNCAVWMPDDDRREMLLTHELKSNSADSFHNSIPISDPDV
LDIKKSKGVWILRPDSKLGAASSGGGSGDSGAVAAIRMPMLHVSNFKGGTPVFVETSYAILVLVLPNSNSRAWTSHEMEI
VEVVADQVAVALSHASVLEESQLMSQKLAEQNRALQHAQKNAMMARKARSSFEKVMSHGMRRPMHSILGLLTMFQEDNTR
PEQKIIIDSIFKVSNALSRLINDVMEICANDNGSFRLEMKPFSLHSMMRGVSCTTKCLCVYKGFGLEVDVDKSLPDLVIG
DEARSFQVILHMIGYLLNIYDRGTLIFHVYLESNSGDKDDKNIGMWRSNMQNDYVHIKFSFHINGISSQSDESFSTTNYN
VKRHFNNEPKEVLSFSMCKTLVQIMQGNIWISTNTLGLAQGMTLLLKFQTGSSHGRFNLAPKDFSNSQFKGLKVVLADDD
DVNRTVTKKLLEKLGCHVTAVSSGFECLGVLSVSGNLFKIIFLDLHMPEMDGFEVAKRIRKLQSHNWPLIIAFTASAEEH
IKERCIQVGMNGFIRKPILLHEIADELTNVLQRTGEKL*
>Phvul.006G106400.1 
MERGLLLFIFLLLVMVLSVFAIEVEYSHCNCDEEGLWSIHNVLVSQKVSDFFIAIAYFSIPLELLYFVSRSNVPFKLVFL
QFIAFIVLCGLTHLLNAYTYYGPHSFQLFLSLTVAKFLTALVSCATAISFPTLIPLLLKIKVRELFLRQNVLELGQEVGI
MKKQKEASWHVRMLTCEIRKSLDKHTILYTTLVELSKTLDLHNCAVWMPDDDRGEMLLTHELKPNSASSFHNSIPISDPD
VLDIKKSKGVWILRPDSALGAASRGGGSGDSGAVAAIRMPILHVSNFKGGTPELVETSYAILVLVLPNSNSRAWTSHEIE
IVEVVADQVAVALSHASVLEESQLMSQKLAEQNRALQHAQKNAMMARKARSSFEKVMSHGMRRPMHSILGLLSMFQEDNI
RPEQKIIIDSIFKVSNALSRLINDVMEISTNDNGNFRLEMKPFNLHSMMREVSCTTKCLCIYKGFGLEVDVDKTLPDLVA
GDEARSFQVILHMIGYLLNICDKGTLIFKVYLERSSGDKDDRSFGIWRSSMQNDYVHIKFNFRINDISSQSDESFSTANY
SGRRHHNNEPKAGLSFSMCKTLVQMMQGNIWMSTNSLGVTEGMTLLLRFPKGSSHGRSILAPKDFSNSQFRGLKVVLADD
DDVNRTVTKKLLEKLGCQVTAVSSGFECLGAISASGNSFKIILLDLHMPEMDGFEVARRIRKFQSRNWPLIVALTASAEE
HVKERCLQVGMNGLIQKPILLHEIADELRTVLQRAGEKL*
>Phvul.007G129500.1 
MLKTVASGLLITSVLICVSANDNGFPRCNCDDEASLWTIESILECQRVGDFLIAVAYFSIPIELLYFISCSNVPFKWVLI
QFIAFIVLCGLTHLLNGWTYGPHTFQLMVALTVSKILTALVSCATAITLITLIPLLLKVKVREFMLKKKTWDLGREVDNI
MRQREAAVHVRMLTQEIRKSLDRHTILYTTLVELSKTLRLQNCAVWMPNVDKTEMNLTHELNGRNFNLSIPINDPDVVRI
KGSDRVNILGPDSALALRSSGASGEAGPVAAIRMPMLRVCNFKGGTPELRQTCYAILVLILPIGEPRSWSNQELEIIKVV
ADQVAVALSHAAILEESQLMREKLEEQNRALQQAKRNALMASQARNAFQKVMSDGMRRPMHSILGLLSMIQDDNLKNEQK
LIVDAMLRTSNVLSNLINDAMDNSTKDDGRFPLEIRSFGLHSMLKEAACLSKCMCVYRGFGFMVEVEKSLPDNVMGDERR
VFQVILHMVGNLLEHNHGGGILVFRVFAETGSQGRSDKGWTNWRPSSSSGDVNIRFEIGINSSDSEVGSSVSSGPGGRKY
NSDRVGGRLSFNICKRVVQLMQGNIWLVPCAHGYPQSMTLLLRFQLRPSITIAISEPGEGSERTDSNSMLRSLQVLLVDN
DDVNRAVTQKLLQKLGCVVTPATSGFECLTVIGPAGSSIQVILLDLHMPDLDGFEVATRIRKFRSGNRPMIVALTASAEE
DLWDRCMQVGINGVIRKPVLLQGIASELRRILMQGNNVL*
>Phvul.007G271700.1 
MLKSVSFGVLLTWFLVLTCVFATDIQRCNCDDESSFWTIETILECQRVGDFLIAVAYFSIPVELLYFVSCSNFPFKWVLF
QFIAFIVLCGMTHLLNGWTYGPHTFQLMVAITVFKTLTALVSCATALTLLTLIPLLLKVKVREFMLKKKTWDLGREVGFI
MKQKEASVHVRMLTQEIRKSLDRHKILYTTLVELSKTLGLQNCAIWMPNDEKTEMNLTHELNGRNANCSIVITDPDVARI
KESDEVNVIDSDSALATASRGDSGVAGPVAAIRMPMLRVSNFKGGTPELRQTCYAVLVLILPVTEPKSWSTQELEIIKVV
ADQVAVALSHAAILEESHLMREKLEEQNRALQVEKINAMRANQARAAFQKVMSSGMGKPMHSILGLLSVMQEEKLKREQK
LIVDCMFRTSTVMSNLLNDDGRFPLEMKPFGLHAMVKDAACFARFMCVYRGLAFVVDADKSLPENVIGDEKRVFQVLLHI
VGSAINGNQGGGVLVFRVYAETGSQGRNEQGWTNWRPSSSSGDVNIRFEIGINIGDSEMENSVPSGQLPMRFSDRVEERL
SFSICKRIIQLMQGNIWYVPNSQGHPQVMAISLRFQLQRSIAVSISETGESSEPSSSNSFFRGLQVLLVDNDDVNRAVSQ
KLLQKLGCSVTSVSSGFECLSVIGTGGCSFQVIVLDLHMPELDGFEVASRIRKFGSRNWPVIVALTASTEDLWEKCMQVG
INGVIRKPVLLHGIATELRRILLQGNTVM*
>Phvul.011G216400.1 
MESCNCIDPQMPADDILVKYQYMSDFFIALAYFSIPLELIYFVKKSAVFPYKWVLVQFGAFIVLCGATHLINLWTFAIHS
RTVAIVMTTAKVLTAVVSCATALMLVHIIPDLLSVKTRELFLKNKAAELDREMGLIRTQEETGRHVRMLTHEIRSTLHRH
TILKTTLVELGRTLGLEECALWMPTRTGLELQLSYTLRQQNPVGYTVPIHLPVIDQVFSSNKAVKISHNCPVARLRSYAG
KYMPGTVVAVRVPLLHLSNFQIYDWPEVSTRNYALMVLMLPSDSARQWHVHELELVEVVADQVAVALSHAAILEESMRAR
DQLMEQNVALDLARREAETAIHARNDFLAVMNHEMRTPMHAVIALSSLLQETDLTAEQRLMVETILRSSNLLATLINDVL
DLSRLEDGSLQLEATTFNLHSLFREVLNLIKPVASVKKLSLTSNLASDLPMYAIGDENRLMQTILNVVGNAVKFSKEGCI
SITAFVAKPESFRDARIPDFLPVPSDSHFYLRVQVKDSGSGINPQDISKLFTKFAQNQSLTTRNPAGSGLGLAICRRFVN
LMEGHIWIESEGIGKGCTATFIVKLGIPDRSNELKLPFVPQVPGNPVHGCTHFAGLKVLVMDDNGVSRTVTKGLLMHLGC
DVTTASSSEECLGVVSVEHEVVFMDVCTGLDGYELAARLHEKFTKHQDRPLIVALTGNTKRVTKENCMRVGMDGLISKPT
SVDKMRGVLSELLERRVLFETV*
>XP_004494398.1
MMESCECIDTPYPPDELLVKYQYISDVLIALAYFSIPVELIYFVQKSAFFPYRWVLMQFGAFIVLCGATHFINLWTFSAH
SKAVAVVMTIAKVSCAIVSCATALMLVHIIPDLLSVKTRELFLKNKAEELDREMGLILTQEETGRHVRMLTHEIRSTLDR
HTILKTTLVELGRTLGLEECALWMPSRSGLNLQLSHTLTYHVQVGSTVPTNLPIVNEVFNSPRATRIPHTCPLARIRPLV
GRYVPPEVVAVRVPLLHLSNFQINDWPDLSAKSFAIMVLILPTDSARKWRDHELELVDVVADQVAVALSHAAILEESMRA
RDQLMEQNVALDLARREAEMAIHARNDFLAVMNHEMRTPMHAIIALSSLLLETELTPEQRVMIETVLKSSNVLAALINDV
LDLSRLEDGSLELEMGKINLHGVLGEVIELIKPIASVKKLPMTLILAPDLPTHAVGDEKRLMQTLLNVVGNAVKYTKEGY
VSIRASVAKPESLQDWRPPEFYPVSSDGHFYIRVQVKDSGCGIPPQDIPHLFTKFTQSQSGPVRSSSGSGLGLAICKRFV
NLMGGHIWMESEGHDKGSTATFIVKLGICGNPDSSDHQAARRGQAYSGSGGLARFKHLVKDDDDIGFSNRRNQRSF
>XP_004495309.1
MVKAIVSVLLITSILLCVSATTDNGYPRCNCDDEASLWTIESILECQRVGDFLIAVAYFSIPIELLYFVSCSNVPFKWVL
VQFIAFIVLCGLTHLLNGWTYGPHTFQLMVALTVFKILTALVSCATAITLVTLIPLLLKVKVREFMLRKKTWDLGREVGL
IMKQKEAAVHVRMLTQEIRKSLDRHTILYTTLVELSKTLGLQNCAVWMPNEEKTVMNLTHELNGRNFNFSIPITDSDVVR
IKGSNGVNILSSDSALAVASCGVSTDAGPVAAIRMPMLRVCNFKGGTPELTQACYAILVLILPAGEPRSWSNQELEIIKV
VADQVAVALSHAAILEESQLMREKLEERNRALQQARRNAMMASQARNSFQKVMSDGMRRPMHSILGLLSMIQDDNLKNEQ
KLIVDSMLSTSNVLSNLINDAMDSSAKDDGRFPLEIRSFGLHSMIKEAACLAKCMCVYKGLGFMVDVDKSLPNNVMGDER
RVFQVILHMVGNLLDCNHGEGGILVFRVSADAGSQGRNDKGWATWRPSSSSGDVNIRFEIGINNSSDSEVGSSVSSGLEG
RKYTSDRYEGRLSFSICKRIVQLMQGNLWLVPYTHGIPQSMTLLLRFQLRPSIAIAISEPGESSEHTYSNSMLRGLQVLL
VDHDDVNRAVTQKLLQKLGCAVTSASSGFECLTFIGPAGSSIQVVLLDLQMPDIDGFEVAARIRKFKSGNRPIIVALTAS
AEEDLWEKCMEIGVNGVIRKPVLMQGIASELRRILMQGNSVL
>XP_004495561.1
MKILLLLLLLFFNLTLYATATEAEYDHCNCDDEEALFSIHTILVGQKVSDFFIAVAYFSIPIELLYFVSRSNVPFKLLFL
QFIAFIVLCGMTHLLNAYSYHGPPSFHLLLSITVAKFLTALVSCATALTLPPLIPLLLKIKVRELFLRQNVMELGQEVGI
MKKQKEASWHVRMLTREIRKSLDKHTILYTTLVELSKAFDLHNCAVWMPNEDRREMYLTHELKSDSGKSFHNSIPVIDPD
VLEIRKTKGVKILRPESKLGAGSSGGGSGKELGAVAAIRMPMLHVSNFKGGTPELVDTCYAILVLVLPSSNSRVWTKQEM
EIVEVVADQVAVALSHASVLEESHLMRQKLEEQNRALQQSQKNAMMASQARKSFQTVMSHGLRRPMHSVVGMLSLFQDGI
TRPEQKIIGDTMLKVGNVLSSLVNDVMDISDNKKGGLQLEMKPFLLHSMLREAASIAKCLCVYEGFGFEINVQKSLPEKV
LGDEARTFQVIMHIIGYLLNTCDRGKLAFRVLLASDGGDKDDKKLGVWRSSSQVEYVNIKFDFQITGSSESDESISTKQH
SSRRLYHNSESKEGLSFNMCRKLVQIMQGNIWISPNSDGLVQGMSLLLKFQTGPSLERYIFAPKDSSNSQFRGLKILLAD
DDGLNRIVTKKLLEKLGCQVTAVTSGFECLSAISSSANSFKIIMLDIHMPEMDGFEVATRIRKFNGPNWPLIIAVIANAE
DQVKDRCVLAGMNGVIRKPILLHQIADELRTVLQRAGEKL
>XP_004497828.1
MLKSTSSGFLMFLLLLCVSATTRNGYSKCNNCDDETSWLTIENILECQKIGDFFIAVAYFSIPIELIYFITCSNIPFKWV
LFQFIAFIVLCGMTHLLNSWTYGPHTFQLMVTLTVLKVLTAMVSCATTITLMTFIPLLLKVKLREFLLKIKTKELGIEVG
MIMKKNEAGMHVRMLTQEIRKSLDRHKILYTTLVELSETLGLQNCAVWMPNDDKNEMNLTHELNGRTFCSSISMNDPDVV
RVKGNDGANVINCSSRLASASSGTSCDAGAVAAIRMPMLRVSNFNGDTPREACYAILVLVMHSGDVRIWSNQELEIVEVV
ADQVAVALSHAAVLEESQLMREKLEDQNHLLQNEKRKAIMASEARAAFQKVMSNGMGKPMHSIMGFLSMLQDKNLKREQN
LIVNSMVRTTKVLSNLMNDAMDDSDKDSGNGRFPLEMKSFDFHGMIREAACLAKCMSLCKGFGFKVDVDKTLPYYVIGDE
KRVYQVILHMVGKLIDSNHGGGTLVFRVFAESGNQGRSDQGRATWRPSSSNDVYIRFEIGINCNDSEFETSVSSGQLAGK
KLIDDRAFDERFEERLSFDICKKIIQSMQGSIWTVPNSKGSPQVMTLALRFQLRRSIGVTIIEPGESSEPIDS
>XP_004515179.1
MESCNCIEPQWPADDLLMKYQYISDFFIALAYFSIPLELIYFVKKSAVFPYRWVLVQFGAFIVLCGATHLINLWTFTIHT
RTVAIVMTTAKVLTAVVSCATALMLVHIIPDLLSVKTREMFLKNKAAELDREMGLIRTQEETGRHVRMLTHEIRSTLDRH
TILKTTLVELGRTLGLEECALWMPTRTGLELQLSYTLRQQNPVGYTVPINLPVINQVFSSNRAVKISSNCPVARLRPHAA
KYMPGAVVAIRVPLLHLSNFQIYDWPEVSTRSYALMVLMLPSDSARQWHVHELELVEVVADQVAVALSHAAILEESMRAR
DQLMEQNVALDLARREAETAIRARNDFLAVMNHEMRTPMHAIIALSSLLQETDMTAEQRLMVETILKSSNLLATLINDVL
DLSRLEDGSLQLETTTFNLHLLFREVFNLIKPVASVKKLSLTLHFASDLPVYAIGDEKRLMQTLLNVVANAVKFSKEGSI
SITAFLSKPESFKETRFPDFLPVPSDGHFYLRVQVKDSGSGINPQDIPKLFTKFAQNQSLTTKNPAGSGLGLAICRRFVN
LMEGHIWIESEGIGKGCTVTFIVKLGIADRSNEFKLPFISKALQNHGSTNIAGLKVLVMDDNGIATKGLLVHLGCDVTTV
SSSEECLRVVSPEHKVVIMDVCTGLDGYELAVRIQEKFTKRQDRPLIVALTGNTNKLTKENCIRAGVDGLILKPVSVEKM
RGVLTELLDRRFVFETI
>GSVIVG01038085001_VvETR1
MGLIRTQEETGRHVRMLTHEIRSTLDRHTILKTTLIELGRTLSLEECALWMPTRTGLELQLSYTLLFSSNRAVKISPNCPVARLRPLAGKYMPGEVVAVRVPLLHLSNFQINDWPELSTKRYALMVLMLPSDSARQWHVHELELVEVVADQVAVALSHAAILEESMRARDLLMEQNVALDLARREAETAVRARNDFLAVM
NHEMRTPMHAIIALSSLLQETELTPEQRLMVEAILKSSSLLATLINDVLDLSRLEDGSLQLENGTFNLHALFREVLYLIKPIASVKKLFVSSSLAPDLPEFAVGDEKRLMQIMLNVVGNAVKFSNEGNISIFAFIAKSESLRDSRAPDFFPVHSDNHFYLRVQVKDSGAGIDPQDISKLFTKFAQCQSLAARNSGGSGLGLAICKRFVNLMGGHIWIESEGLGKGSTAVFIVKLGIPEYSNESKLPFFPKVSANHCQTNFPGLKVLVMDDNGVSRSVTKGLLVHLGCDVTTVSSADDCLRVVSQEHNVVFLDVCMPGVDGYEVAIRIHEKFTTCRQGPLLVALMGNTDRVTKENYLRVGINGVVLKPVSVDKMRCVLSEVLEHRFLFETC*
>GSVIVG01028053001_VvETR2
MESCDCFDTQWPADELLVKYQYISDFFIALAYFSIPLELIYFVQKSAFFPYRWVLMQFGAFIVLCGATHLINLWMFSMHSKTVAVVMTIAKISTAVVSCATALMLVHIIPDLLSVKTREHLLKNKAEELDREMGLIMKQEETGRHVRMLTHEIRSTLDRHTILKTTLVELGRTLGLEECALWMPSRTGMTLQLSHTLSNQIPVGKDVQINLPMVNEVFNSAEAIRIPYSCPLARIRPIVGKYGPPDVVAVRVPLLHLSNFQINDWPELSAKSYAVMVLILPSDSGRKWREHELELVEVVADQVAVALSHAAILEESMRARDQLMEQNVALDLARREAETAIHARNDFLAVMNHEMRTPMHAIIALSSFLLETELTPEQRAMIETVLKSSNLLATLINDVL
DLSRLEDGSLELDIGTFNLHAVLREVVNLIKPISSIKKLSMTLILAPDLPECAVGDEKRLMQTLLNVTGNAVKFTKEGYVSVIASVAKPETLRDWRTPEFYPVPSDGHFYLRVQIKDSGCGITPQDIPLLFTKFAQSRNGSNRTNSGVGLGLAICKRFVSLMGGHIWIESEGPDKGCTVTFVVKLGIGNNPNEPSAQAAVPRGRTNHGSADLAGHRPVFRENARVASPFPRYQRSL*
>GSVIVG01027723001_VvETR3	
MLKRLAPGLLISSLLISASAVDNSFPRCNCEDEGFWSVENILECQKVSDFLIAVAYFSIPIELLYFVSCSNVPFKWVLFQFIAFIVLCGLTHLLNGWTYGPHPFQLMLALTIFKFLTALVSCATAITLITLIPLLLKVKVREFMLKKKTWDLGREVGIIKKKKEAGLHVRMLTHEIRKSLDRHTILHTTLVELSNTLDLQNCAVWMPNENKTEMNLTHDSGTSGEPGPVAAIRMPMLRVSNFKGGTPELVQACYSILVLVLKSGQARSWTSQELDIVKVVADQVAVAVSHAAVLEESQLMRDQLAEQNRALQQAKRNAMMASQARNSFQKVMSDGMRRPMHSISGLLSMMQDEKLNTKCLCVYRGFGFAIEVEKSLPDHVIGEERRVFQVILHMVGNLLNGTNGGGSVTFRVLSETGSQGRHDQRWATWKSNSSDGYVYIKFEIGINNADQQTSDQIDEGLSFTMCRRLAQLMQGNIWLVPNPQGFAKSMALVLRFQLQPSIGINISEPGESSEHPHSNSLFRGLQVLLADDDDTNRAVTRKLLEKLGCIVSVVSSGFECLGALGPAASSFQIVLLDLHMPELDGFEVAMRIRKFRSRSWPLIVALTASADEDVWERCLEIGMNGASKSLAAGKQCCVMIEMVSHRSHDSSKWF*
>GSVIVG01036213001_VvETR4
MLKALAPGLLLTTLILSVTASDNGFANCNCDDEGFWSIHNILECQKVSDLLIAVAYFSIPIELLYFISCSNVPFKWVLLQFIAFIVLCGLTHLLNVWTYYGPHSFQLMLALTISKFLTALVSCATVITLLTLIPLLLKVKVRELFLKQNVLELDQEVGMMKKQKEASWHVRMLTHEIRKSLDKHTILYTTLVELSKTLDLHNCAVWMPNENRTMMNLTHELKVRNSLNRAIAAIRMPMLRVSNFKGGTPELVETCYAILVLVLPFVNSRTWTYQELEIVEVVADQVAVALSHAAVLEESQLTREKLGEQNRALQQAKENAMMASQARNSFQKVMSHGLRRPMHSILGLLSMFQDETMSFKQKICLCVYKGFGFAVDIRNPLPDQVIGDEKRTFQVVLHMV
GYLLNIFDGSGSFIFRVSSESGSDGKNDKTWGIWRPDEYACIKFEIEISDGGSLSYGLSTAVEFAGRKHNSGENKEGLSFSMCKKLVQMMQGNIWISSNPQGLAQSMTLVLKFQLQPSFGRSIFGLGNSSEQPNSNSMFRGLRVILADDDNVNRTVTKKLLERLGCQVSAVSSGFECLSVLSPSEAPFQIILLDLQMPEMDGFEVAKRIRKFRSRSWPLIIALTASADEHLWERCIQVGMNGIIRKPVLLQGMADELRRVLKRANDGV*
