# Supplementary material for: Diversification of cytokinin phosphotransfer signaling genes in Medicago truncatula and other legume genomes
Source: BMC Genomics. 2019 May 14;20:373. doi: 10.1186/s12864-019-5724-z (PMC6518804; doi:10.1186/s12864-019-5724-z)
Supplement: Supplementary file 21 — Sequences of all Response Regulators (RR) proteins. Sequences are listed in the fasta format. (TXT 140 kb) [file 12864_2019_5724_MOESM21_ESM.txt]

>AT2G46790.1_APRR9 CCT
MGEIVVLSSDDGMETIKNRVKSSEVVQWEKYLPKTVLRVLLVESDYSTRQIITALLRKCCYKVVAVSDGLAAWEVLKEKS
HNIDLILTELDLPSISGFALLALVMEHEACKNIPVIMMSSQDSIKMVLKCMLRGAADYLIKPMRKNELKNLWQHVWRRLT
LRDDPTAHAQSLPASQHNLEDTDETCEDSRYHSDQGSGAQAINYNGHNKLMENGKSVDERDEFKETFDVTMDLIGGIDKR
PDSIYKDKSRDECVGPELGLSLKRSCSVSFENQDESKHQKLSLSDASAFSRFEESKSAEKAVVALEESTSGEPKTPTESH
EKLRKVTSDQGSATTSSNQENIGSSSVSFRNQVLQSTVTNQKQDSPIPVESNREKAASKEVEAGSQSTNEGIAGQSSSTE
KPKEEESAKQRWSRSQREAALMKFRLKRKDRCFDKKVRYQSRKKLAEQRPRVKGQFVRTVNSDASTKS
>AT3G04280.1_ARR22 A new protein sequence entered manually
MATKSTGGTEKTKSIEVKKKLINVLIVDDDPLNRRLHEMIIKTIGGISQTAKNGEEAVILHRDGEASFDLILMDKEMPER
DGVSTTKKLREMKVTSMIVGVTSVADQEEERKAFMEAGLNHCLEKPLTKAKIFPLISHLFDA
>AT5G02810.1_APRR7 
MNANEEGEGSRYPITDRKTGETKFDRVESRTEKHSEEEKTNGITMDVRNGSSGGLQIPLSQQTAATVCWERFLHVRTIRV
LLVENDDCTRYIVTALLRNCSYEVVEASNGIQAWKVLEDLNNHIDIVLTEVIMPYLSGIGLLCKILNHKSRRNIPVIMMS
SHDSMGLVFKCLSKGAVDFLVKPIRKNELKILWQHVWRRCQSSSGSGSESGTHQTQKSVKSKSIKKSDQDSGSSDENENG
SIGLNASDGSSDGSGAQSSWTKKAVDVDDSPRAVSLWDRVDSTCAQVVHSNPEFPSNQLVAPPAEKETQEHDDKFEDVTM
GRDLEISIRRNCDLALEPKDEPLSKTTGIMRQDNSFEKSSSKWKMKVGKGPLDLSSESPSSKQMHEDGGSSFKAMSSHLQ
DNREPEAPNTHLKTLDTNEASVKISEELMHVEHSSKRHRGTKDDGTLVRDDRNVLRRSEGSAFSRYNPASNANKISGGNL
GSTSLQDNNSQDLIKKTEAAYDCHSNMNESLPHNHRSHVGSNNFDMSSTTENNAFTKPGAPKVSSAGSSSVKHSSFQPLP
CDHHNNHASYNLVHVAERKKLPPQCGSSNVYNETIEGNNNTVNYSVNGSVSGSGHGSNGPYGSSNGMNAGGMNMGSDNGA
GKNGNGDGSGSGSGSGSGNLADENKISQREAALTKFRQKRKERCFRKKVRYQSRKKLAEQRPRVRGQFVRKTAAATDDND
IKNIEDS
>AT5G24470.1_APRR5
MTSSEEVVEVTVVKAPEAGGGKLSRRKIRKKDAGVDGLVKWERFLPKIALRVLLVEADDSTRQIIAALLRKCSYRVAAVPDGLKAWEMLKGKPESVDLILTEVDLPSISGYALLTLIMEHDICKNIPVIMMSTQDSVNTVYKCMLKGAADYLVKPLRRNELRNLWQHVWRRQTSLAPDSFPWNESVGQQKAEGASANNSNGKRDDHVVSGNGGDAQSSCTRPEMEGESADVEVSARDAVQMECAKSQFNETRLLANELQSKQAEAIDFMGASFRRTGRRNREESVAQYESRIELDLSLRRPNASENQSSGDRPSLHPSSASAFTRYVHRPLQTQCSASPVVTDQRKNVAASQDDNIVLMNQYNTSEPPPNAPRRNDTSFYTGADSPGPPFSNQLNSWPGQSSYPTPTPINNIQFRDPNTAYTSAMAPASLSPSPSSVSPHEYSSMFHPFNSKPEGLQDRDCSMDVDERRYVSSATEHSAIGNHIDQLIEKKNEDGYSLSVGKIQQSLQREAALTKFRMKRKDRCYEKKVRYESRKKLAEQRPRIKGQFVRQVQSTQAP
>AT5G60100.2_APRR3 CCT
MCFNNIETGDEVETERQVFGSSEEDEFRVEDTARNTNNVQISQQQQQPLAHVVKWERYLPVRSLKVLLVENDDSTRHIVT
ALLKNCSYEVTAVPDVLEAWRILEDEKSCIDLVLTEVDMPVHSGTGLLSKIMSHKTLKNIPVIMMSSHDSMVLVFKCLSN
GAVDFLVKPIRKNELKNLWQHVWRRCHSVRVLIWLPVLQKLLCVFFLLMRLLIYQSSGSGSESGIHDKKSVKPESTQGSE
NDASISDEHRNESGSSGGLSNQDGGSDNGSGTQSSWTKRASDTKSTSPSNQFPDAPNKKGTYENGCAHVNRLKEAEDQKE
QIGTGSQTGMSMSKKAEEPGDLEKNAKYSVQALERNNDDTLNRSSGNSQVESKAPSSNREDLQSLEQTLKKTREDRDYKV
GDRSVLRHSNLSAFSKYNNGATSAKKAPEENVESCSPHDSPIAKLLGSSSSSDNPLKQQSSGSDRWAQREAALMKFRLKR
KERCFEKKVRYHSRKKLAEQRPHVKGQFIRKRDDHKSGSEDN
>AT5G61380.1_APRR1 CCT
MDLNGECKGGDGFIDRSRVRILLCDNDSTSLGEVFTLLSECSYQVTAVKSARQVIDALNAEGPDIDIILAEIDLPMAKGM
KMLRYITRDKDLRRIPVIMMSRQDEVPVVVKCLKLGAADYLVKPLRTNELLNLWTHMWRRRRMLGLAEKNMLSYDFDLVG
SDQSDPNTNSTNLFSDDTDDRSLRSTNPQRGNLSHQENEWSVATAPVHARDGGLGADGTATSSLAVTAIEPPLDHLAGSH
HEPMKRNSNPAQFSSAPKKSRLKIGESSAFFTYVKSTVLRTNGQDPPLVDGNGSLHLHRGLAEKFQVVASEGINNTKQAR
RATPKSTVLRTNGQDPPLVNGNGSHHLHRGAAEKFQVVASEGINNTKQAHRSRGTEQYHSQGETLQNGASYPHSLERSRT
LPTSMESHGRNYQEGNMNIPQVAMNRSKDSSQVDGSGFSAPNAYPYYMHGVMNQVMMQSAAMMPQYGHQIPHCQPNHPNG
MTGYPYYHHPMNTSLQHSQMSLQNGQMSMVHHSWSPAGNPPSNEVRVNKLDRREEALLKFRRKRNQRCFDKKIRYVNRKR
LAERRPRVKGQFVRKMNGVNVDLNGQPDSADYDDEEEEEEEEEEENRDSSPQDDALGT
>Medtr1g067110.1_MtPRR1 
MTRGIQMSVNGDCKELGQRLRDGKNNLNEGVAGEDAEVKCNGVTDGVKVGEGGNGESSSVQQQVPQQQSQGAIICWERFL
HIRSLKVLLVEYDDCTRHIVTALLRNCSYEVIEAANGLQAWKVLEDLTNHIDLILTEVAMPGLSGIALLYKIMGHPTRKN
VPVIMMSSHDSMGLVFKCLSKGAVDFLVKPIRKNELKNLWQHVWRRCHSSSGSGSESGTQTQKSVKSRSLEKFDNNSGSN
DEQDNGSLGLNNGDGSDNGSGTQSSWTKRAVEVDSPKSGSQWDQIAECPDSTCAQVVHSNAEICREKMVPPVLKECLEKK
EQIGSKHINRFDVGPSKFNEQINRGQMDPNCENQSGKLRCKVLSLSDAVTSPSDSQMQSGEIEALNRRPNFSDIDNKGTN
NDEELPSLELSLKRPREVEEAGAAIQDERNVLRRSDQSAFSRYNATFNAKKSPTGCVGSNSPPNNSLEVTKKDSSRDIQS
HSSGNPPNQNSNDASNNIDMGSTTNNAFTKSAVIREPAEASTTKFLYQTSAFQPIKNSLMCTSQQVVSHNNEDTTTILAP
PKIDKGSATQDFHHHYENHSNVANMQHQLPPEHDAESSKEMTVVAPHCGSSNMVKGPVEGNTGNYSINRSASGSNHGSNG
QNGSSTAINAGGTNIDNNNGLAGNSGSGDASGNGSGNRVDQSKNFQREAALIKFRQKRKERKERCFHKQVRYQSRQKLAE
QRPRYRGQFVRQSSNGNASEATDS
>Medtr3g037390.1_MtPRR2 
MESEGFDLNNGKKIGDGFVDRSKVRILLCDTDSNTSQEVFTLLLRCCYQVISVKSARQVIDALNAEKETIDLILAEVGLP
KKKGMKMLKYIARDKELRRIPIIMMSAQDEVSVVVKCLRLGAADYLVKPLRTNELLNLWTHMWRRRRMLGLAEKNMLNYD
FDLVVSEPSDNNTNSTTLFSDDTDDKSKRSTIQETGISVQQEQESTIANAASVEEPRDDHASECQPDVHGIDDQQTASFS
SGPKKSELRIGVRESSAFFTYVKASMLKRNLEGIVQADNNAVACVRMEVMHQACAQQGVSDLEVCKNGETCDSQSQDDFP
SSNSIPDSLSIERSGTPPASLEASQQNRYEEENLHHSSLIHPGTGTHCSELEMSNMPAQNLHHNSLMHPRNGAHCPELER
SNMTAQPAYPYYMSSGVNHVMMPSSAQMYQKNVYDLQHHAGTSIIGHYNHVPQVGPHTTGMMSFPYYPMNMCLHPGQSWP
SYGGSSSSEAKLSKVDRREAALIKFRQKKKERCFDKKIRYVNRKQLAERRPRVRGQFVSKLNGVNVDLNGQPPSIEYDEN
EEDDQGARDYSPRDA
>Medtr3g092780.1_MtPRR3 
MGEVVMSGEKIVRVEEEEEKVREEEGSGGTESRGAGGGGEMKGLMRWEKFLPKMVLRVLLVEADDCTRQIITALLRKCNY
KVAAVADGLKAWEILKGRPRSIDLILTEVDLPAISGYALLTLIMEHDICKSIPVIMMSSQDSVSTVYKCMLRGAADYLVK
PIRINELRNLWQHVWRRQTQSAATAGINGPQDESDTQQKFEATAENNAASNRSGGDAACIQRNKDLIEKGSDAQSSCTRP
NMEAESGLVDNMHEFSQLKCAEAYPSEIKTRELDIHLGQAVIAQDSHAGGLSVANCNNGVASTNNCKNGETGANNCKDGD
DQEHFRNASISGEVHDNHYVQIYSTTKEAIDLIGAFRTDPNCSLKNSSIDCTGKFDHSPQLDLSLRSSHPSNFEKDLTEE
RHTLMHSNASAFKRYTNRQLQASPAVVINFSDQPREQKTNNENHNSDSSIPSMQKESELATSHSQQRHSLPIPVKGVRFN
DLCMAYGSTLPPGFRTQSGPPSMPGSVVFLEQNFQADAFYQSNVKQNNSEQLYEPRGPNGNSTPNQIMYTQEHKSEHPED
QRLISPTTDQSVSSSFCNNGNASNFNSIGYGSNCGSSGNVEQVATFRTAAVSEGKNEELTNSGYSHRAMLREAALNKFRL
KRKERCYEKKVRYESRKKLAEQRPRVKGQFVRQPNPDSLSGEKDC
>Medtr4g061360.1_MtPRR4 
MNNNVGKKSLAEQNHALNDRKSLNNRVVNEGPGSESSTGNDTRFSKVTKDGNSGLKGSIRINERLQISQQPPPRNPVTYW
EKFLPVTSIKVLLVDDDDSTRNVVCALLRNCGYEVNAVSNGLQAWKVLEDPGNHIDLVLTEIAMPFVTGIGLLCKIMSHK
TLKNIPVIMMSCHDSMGIVFKCLSKGAADFLVKPIRRNELKNLWQHVWRRCHSSSDSGSESGTNTRKFAKSRSICAFDNN
TGSSDENDYGSRGLSVQDGSDKGSGTQSSWTTNLAQVSSSSRPVSTHNQSHDAPDSTCAQVVHTKPENIRSMCVHATEKE
FHEPIDHPDDIAMGKDLAMGISLNTQQKHALQELSNNPMRKGVNKMSDIDGMQLNKGQSNVCEKVQLEEDSDKNRMQENQ
GTNFGVADSSSPHAESRDLNTSNGFSGFAKTKASCCFKQHPSLELTLERMGEVKDDEHVTGDECNVLRHSNLSAFSKYNT
ASAYQAQTGNVGSCSPLDNSSVAPITDTIHNFTSHSNATPPNQQSNGSNNINDLNSTNTYLSTKPENFDKKPKSAGGIDS
FISSEFQTVQNNSISAPQKKTSSQDEYAGIVKEQVRGSEQGFQVEHTHHQLQHCNRIADKAAVDLQSVHDLLLKSTTKDA
QQCTLSNALGGPAESNGTNYGLDGSAVESDHGSNGKGGSNTLTIRMINVENHDVAAGSIGVGAIDRINIGIVSYAERIAL
REAALTKFRQKRKERCFDKKVRYHSRKKLADQRPRVRGQFVKQIVSDTKEEEIKESEELVSMDNSSDVPQQYQSKC
>Medtr4g108880.1_MtPRR5 
MNEIEEKKKKEDGVFRWEMFLPRKNVTVLLVESDRATRRLITSLLNNCHYKVIAVSNGSKAWEMMKMKAIDVDLVLTEME
LPAISGFALLSLIMEHEIGRNIPVIMMSSRDSRSTVMKCMCRGAADFLIKPVRKNELTNLWQHVWRKHVISRPLQNTTSA
QSNLKIATEDNFPRSQSTDSASVASSQKNNECSEKLSKSQSTCAMPFSDAKNLYMDNMQKPCQMKSSVKLRNIDVLKHAE
SNKIERGSTKQNDETGDSRLEQDCSTAEIEPKCEIFKAESSRENPDIDTEIRECSNELIEPSSRAVDLISTFGNLHKRTK
EIHVTNGDKETKFDFEKELELSLRSDFSGSSCKQASETTEEWQRLNHSNASAFSRYDGSKMLQQLLQNSNWNSNKSQELS
VVTAGNCFQYAGSIKMENMTTAVMAQYEQLGLSADNVFHHMLTPKSNCQKESSPFPSSSSSQSNPESHNSEHDHNCCYDA
NYSFHNQNLTEKTDLDHAVHDSPSAGQGFGNDFCHASNHINSRGNVGEAISNAVTKNSRTSSDGRRYNHSNYDYDCDDDD
YEFRLSDSHRSRQREAALTKFRLKRKERCFEKKVRYQSRKKQAEQRLRVKGQFVRKVQNDDHPNVDSGDQ
>Medtr7g118260.2_MtPRR6 
MGDHNNKFVPPTMLRVLLVEPDDSTRHIISALLRNCGYKVAAVRDGLKAWETLKNKSLDIDLVLTEVDLPSISGFSLLTQ
IMDHHNCKNIPLIMMSSQDSVSTVFKFMLNGAVDFLIKPVRRNELRNLWQHVWRRNTTDNSIKYERESAEYKDVTGEKST
TIASKAAGCDKISTGLRLGQNYDYSETENRDEVLGTELSKAHPHINTKIHQSNNELEDHSAGAIDLMATFDKYPKNNHAN
CSFSGGNTAKFDFDTQFELSLQRDSPGSPPKPTTEERQILNHSNASAFSWYGSSMVLQPLFPTKSSHESQKLSENINTTH
HYDGKKQKQENITYLVIGQSGQVDTKCQLEFFPATGATSDNKSMEHNNVLHSMFNAQSGMHPTWTPKSVFQKESSPFPTS
ISSHSNPKSQNSEPHHWSDDATYTCDQSNNDFAMHESPSNGQSCTSFYHDAESHNASGVCEGLGSVSDGNAPSTIVGKNN
LESSMNNDHHDGLRDTSSHRTSQREAALTKFRLKRKDRCYDKKVRYESRKRQAENRPRVKGQFVRQVQGEVPVAETRGY
>Medtr8g024260.1_MtPRR7 
MDTEELIDLNSKELNCGGNNSKSGDGFIDRSKVRILLCDSDSKSSEEVFTLLINCSYQVTSVKSARQVIDALNAEGQYID
IILAEVDLPIKKGMKMLKYIARDKELRRIPIIMMSAQDEVSIVVKCLRLGAADYLVKPLRTNELLNLWTHMWRRRRMLGL
IENNILNYDFDLVASDPSDANTNSATFFSDDTDDKSKRSNNPEAGISIQQEQAEISIQQEEASIATAAAVIEEHPYVHVS
EYQPDVPGISDRRRTGSSAPHPPCNRVTNSSFDGPKKSELRIGESSAFFTYVKATTMKRNLEEIAHLDNSGTLLVRVEDM
NQACSQQGGNDLIRHENGETIESHSQDDLPRSNSIPDSFSVERSCTPPASMEVSQQNSNHKEKHPQGVVHPRNGSYGSEL
NQSGMPAQHAYPYYMPGVANHVMMQSATHMYQKNIQNLQSHVSSSMISQYNQLPQCPPHATGMAPYPYFPMSICLQTGQV
STVHPWPSLGSSTSCEANLRKVDRREAALMKFRQKRKERCFDKKIRYVNRKQLAERRPRVRGQFVRKLNGINVDLNGQPA
STDYDDEDEEEEENNDTRDSSPKDA
>GSVIVG01007965001 
MARNEIGSGGSNSKSSDSFIDRSNVRILLCDNDTKSSDEIFTLLCGCSYQVTSVRSARQVIDALNAEGHDIDIILAEVDL
PMTKGMKMLKYIMRDKELRRIPIIMMSAQDEVSVVVKCLRLGAADYLVKPLRTNELLNLWTHMWRRRRMLGLAEKNILNY
DFDVAASDPSDANTNSTMFSDDTDDKSRMSANPEMVVSVHQEDESNATIDSTDVAAEPPVVNQLECRPDVPGISDRRTGQ
LLSGPKKSELKVGESSAFFTYVKSSMIKTNSQGIPNINESAPQHSRMEERVQAWSEKGVNDTQEHENGEAWENYSQGDDF
PSKEFSQVPIHPRNEHQVDISGFPGHTAYPYCMSGVMNQVMMPSSAQLYPKSLHDMQNNATTSAMLPQYNHLPQCPPHVP
GVASFPYYPVSICLQPGQMSTTHPWPSYGNSSSTEVKLGKVDRREAALIKFRQKRKERCFDKKIRYVNRKRLAERRPRVR
GQFVRKMNGVNVDLNGRPASVDFDEDEEEKADGFSKILLKERRSMCGEGDWKF
>GSVIVG01027443001 
MVLRVLLVEPDDSTRQIIAALLRKCSYKVAAVSDGLKAWEALKGEPQNVDLILTEVELPSISGFALLSLIMEDDICKKIP
VIMMSSHDSISMVLKCMLKGAADFLVKPVRKNELRNLWQHVWRRHAPTSGHVSQNLSIAQNKVEVSSENNTASNHSSDYV
VSAQKKKECSEKGSDVQSSSTTPYLEAESAYMENMQGFSQLKCRSVSNLSNEEIRKHEDCIELDKEPDRLESLTGGKIIT
LGSEVAPGNEGYHSAAFRWEESHCRAKRVTSGDGVGPASHIENTDITGENHGCNEKWIEPSSGAIDLISTFDNYPKDRNQ
FSSSNDGISKDGFAPQLELSLRRFQPCSSKNHGSDERHTLNHSNSSAFSWYNNGKSLQPLFPTSAINCSELKEDASYSHE
RLFNQLPESTVGTSERCGAALSVTQGNMTTLVMGQSNQAGAAFPTSQLGLIPVQGENNLEPMEELSHGSPVAGQSASSSL
CNGVVSHLSSSVHGGICNRNDGNPTSNGAVVRTTAPESVNDEGLSNNDALKGMDSHHSTQREAALMKFRLKRKDRCFEKK
VRYQSRKRLAEQRPRVKGQFVRQVQTDTPTADG
>GSVIVG01032644001 
MRSFEMNVNGPWTKGSAELNHHAQDEQKNIRDKVVGEGHGLSEEDESRINEDVEDLNDGRIGSVQAVQGVLHGPQQQPQG
PIVRWERFLPLRSLKVLLVENDNSTRQVVSALLRNCSYEVTAVANGVQAWSILDDLTNHVDLVLAEVALPSLSGIGLLCK
IMNHKACKNIPVIMMSSHDSVGIVFKCLSKGAVDFFVKPIRKNELKNLWQHVWRKFHRFSGSESESESGIRTKKSAKSKS
VAGSDNNTGSNDEDNGSIGLNVRDGSDNGSGTQSSWTKMAVEVDSPKPMQPWDQSADPPDSTCAQVTQSWPEAFGNYQVP
MTSSKDYQEQDDELDNVEMGKDLKIGVPRNSNLQLQDDVVGANKDKFHELTLKKDDEKLENRQMDLNSNKPNDELDKEAV
DLMSVIANNTNPQKKSMGFKTPSGLSEVPETKDKAMYDKKEIPSLELSLKRLRDTGGTDTNPHDQIIWRHSDLSAFSRYN
SASTAIQASTGNVGSCSPLDNSSEAAKTESMQNFQSNSNGTPPNQSSNGSSNNNMGSTTDDFYTKPAAFDDKPDSKSAVK
HLQHSAFQPVQNTILADFANANTILAHPSAMPPQVQIQNHHYYYHHHVHNISQQQIRIHDDLALTNMAKSAPQCGSSNVL
NAPVEGYACNHSLNGSASGSNHGSNGQNGSTTAVNAQGTNMESDDGIAGKGGAGGGSGSGSGSRSGVDQNQYAQREAALN
KFRQKRKERCFEKKVRYQSRKRLAEQRPRIRGQFVRRVFHDINSEDADS
>GSVIVG01038647001 
MGEVVVSSEAGGGGMEGEVEKKEVGSGVVRWERFLPRMVLRVLLVEADDSTRQIIAALLRKCSYKVAAVPDGLKAWEVLK
ARPHNIDLILTEVELPSISGFALLTLVMEHEICKNIPVIMMSSHGSINTVYKCMLRGAADFLVKPVRRNELKNLWQHVWR
RQSSTVSGNGPQDESVAQQKVEATSENNPTSNHSSDHVACIQKNKEALNKVSDAQSSCSKPDLEAESAYMETMQDFSNPT
WSRSLVSDTKMQKNEECAKLGPKFLMHNKEAGGTLEAACRDVNTMTQPEAVEPENDGQGANAPSEACGNNAILGSSSREA
IDLIGVFDNSKKCTYGNSSSNNGTKKSDSIPQLDLSLRRSHPSSPENQVADERHTLNHSNGSAFSRYINRSLQPPHLPST
GVFNQQKNFGADSDKRLSQLVTGYNSDITSPTLSTQRSVISLATSPSGRVEIALCGPQQRAFPAPVPQNANNSTSQTNHK
PEHKLDSLEGQGHFSPATDQNSSSSFGNGGASNLNSFGCGSICGSNGNANTVAVVQAAAEGKNEEGIFSHEGHSQRSIQR
EAALTKFRLKRKDRCFEKKVRYESRKKLAEQRPRVKGQFVRQVHTIPPPAEPDTYYGSSFDVQPQRSRYLSAQPLRASSS
QLLYPTHTPLQESKYEGHEESNLLTASLVGTALPVAPSFGYEVGRDQTAGKLVLSLKLDGRVRWKVGTWVSGRYRLNVNC
VAVMAFGPSIPSGPLSSKEGTQCSTTV
>C.cajan_08715 
METEEINLNIESGVNSKSGDGFIDRSKVRILLCDNDSKSSEEVFTLLLRCSYQVTSVKSARQVIDALNAEGQHIDIILAE
LDLPMKKGMKMLKYIARDKELRRIPVIMMSAQDEVSIVVKCLRLGAADYLVKPLRTNELLNLWTHMWRRRRMLGLVEKNI
LNYDFDLVASDPSDANTNSTTLFSDDTDDKSKRNTNPEAGISVQQEQESTIAIAAAVEEPPNAHALEHQPDVDGVNDHRT
GHFSSGPKKSELRIGESSAFFTYVKASILKSNFEGVVNVDNGATHVRMEVTHQARAQQGVSDLQVHENGETCESQSQDDL
PSSNKNLHQGVMHPRNGTHCSELEVSGMTSQHAYPYYISGVVNHVMMPSSAQMYQKNIQDLQNHPNTAMLAQYNHLPQGG
PHGTGMTSFPYYPMSICLQPGQIPTPHSWPSYGSPSSSDAKLSKVDRREAALMKFRQKRKERCFDKKIRYVNRKRLAERR
PRVRGQFVRKMNGANVDLNGQPASTEYDDDDEEDEDDQGARDSSPEDV
>C.cajan_10962 
MGEVMQTQGEQSNNASAVRWERFLPRMVLRVLLVEADDSTRQIIAALLRKCSYKVATVRDGLKAWETLKDKASDIDLILT
EVDLPSISGFSLLTLIMEHDICKNIPVIMMSSHDSVSMVFKCMLKGASDFLIKPVRKNELRNLWQHVWRRHAISGPPQNL
TLPQIELGVAAENDAASTDSSGSVASTPKNNECSEETSEAQDISQLKSSSNLSNIDTVNHENSTKCERDSDKYNDEAGEK
SIFISEAARCNRTFKPTGLRVGRGYDFHEKKNQDEVLRIELSKANPQINTDIHECSDELVDPSTGAIDLIATFKNLPNRT
DEKCSGNTAKFDFDTQLELSLRQDFPGSSCKAASEERQILNHSNVSAFSRYSSSKLLQPLFPTPSTISDKLTNASQNSHE
SHKLSENAYTSLQYGGKNQNQEKFITLVIGQSGQADPKLQNSQLGSFPATGVTSDHNNLDCETHDSSAAGQCADTSNHNS
NGVYRSIGCKRDGNATSAKVVGDSHESFIDSGHRSYDGFLGTDSHRTSQREAALTKFRLKRKDRCYEKKVRYQSRKRLAE
QRPRVKGQFVRQVHNDHPVADAGGGS
>C.cajan_21442 
MNNNVGEGRRGLAEQNHMFIDEKSLNNGGVGSGSSNEGDTRFNKVAEDGNNGLRGLIQTHGSLQTSQPPPQGPVVCWERF
LPVRSIKVLLVEDDDSTRHVVRALLRNCGYEVTAVSNGLQAWKVLEDPGNHIDLVLTEVAMPILSGIGLLCKIMSHKSLK
NIPVIMMSSHDSMGIVFKCLSKGAVDFLVKPIRRNELKNLWQHVWRRCHSSSGSGSESATHTRKSAKSRSNDASENNSDS
SDENDYGSRGLSIRDGSDNGSGTQSSWTKCLVQVGSPHPVSPHKQLVDAPDNSTYAQVMHTKTEKVSSRWVPTTEKECHE
LIDHLDDVAMGKDLAMGISLNMQLEHPPEELSSNPTGKGENKMSDVDDKGQNNVCEKGLLKYNGDKTRTQENQAMNVIDV
TDSNSPQAESRDLNTPNGFSGFSETKVNCCSKQHPSLELTLKRLGDVRDANNVTGEECNILRHSDLSAFSKYNTATSANQ
ARTGNVGSCYLLDNGSAAPNTEAIHNFPSHSNGTPPNQQSNGSNNINDMASTNTYLGTKPDAFDKKPEFVRGIGSFNSSA
REEYTEFIKGQVGGSEHGFQVEHAHYQLHYNHISQKAAVDLRTDHDLLLKSATKAAQQCVSSNAFGGTAESNAANYAVDG
NAVDSDHGSNGQDGSNTLTIRTGNVENGNVAAGSIGAGGMDWKNIGNGADEGRLALREAALTKFRQKRKERCFEKRVRYH
SRKKLAEQRPRIRGQFVRRIVYVAGSFCIFILRYASAGLTSVQFCQVRSQRRKRSTK
>C.cajan_39146 
MGEVVTSGDKSVRVVREESESGNSMGLMRWEKFLPKMILRVLLVEADDSTRQIIAALLRKCSYKVAAVSDGLKAWELLKG
RPHGVDLILTEVDLPSISGYALLTLIMEHDICKNIPVIMMSSQDSISTVYKCMLRGAADYLVKPIRKNELRNLWQHVWRR
QSSTTGINGPQDESVAQQKVEATAENNAASNRSSGDAACIQRNKELIEKGSDAQSSCTKPDLEAESGPVDDMQEFSPLKG
GDEAYPSGTETQEVETCIRLGQTLMMHDSRDGGLTVGVSKNGEASTTKDKDADPEHFGNASISDEARDNHYVQINSSKEA
IDLIGTFRTHPNCTLKNSTVNCTGKFDFSPQLDLSLRRSRPSSFENELTEDRHTLMHSNASAFKRYTNRHLQASTPAVLI
NFCDQQREQRTNCEKNISHVATGCNSDSSTPSMQKCIMSPTTVQSKESELATSHSSEQLYEPCGPNGNNTQNHIVYTQEH
KSEHAEDRGHISPTTDQSVSSSFCNGNASHLNSIGYGSNCGSSSNVEQVTTVMAASEAKNEDLTNNGNSHRSIQREAALN
KFRLKRKERCYEKKVRYESRKKLAEQRPRVKGQFVRQVNPDPLVAEKDGKEYDHLQISDSLERRT
>C.cajan_39868 
MAELNGAMEEQKVTNNDRFAEVVRWERFLPRMVLRVLLVEADHSTRHIITALLRKCSYSVIAVPDGLKAWETLKRKAPDL
DLILTEVELPAISGFALLSLIMEHDTCKNIPVIMMSSHDSVSMVLKCMLKGAVDFLIKPIRRNELRNLWQHVWRRHAITA
PTHNTTFSPKKLQTASEDNSASNKSSGFVASSKKNNECSERLSEAQSTCTSPILEAESTYVDNMQDAYQLKSSKLSKIDM
VKHEEFTEFERESAKHNDDTGDKSITIVTEAAWCDKTFELTDLTLEQDHGCAESENKDEILKSESGRDNPSSSTEIHGCS
DERVEPSNGAIDLIATFGNPSKHPDENCCLKDGNTIKFDCDAQLELSLKSDFPGGSCKQASEATEESPRLNHSNTSAFSW
YTNSKSLQPLFPTPTIASAKVNNPNWDSHESYKLSVITSGNGCQYGGSNQNLENMISTVIGQNGQVKPKLSNSQCGLLPV
SGVISNLNSKGHGNVFPSVHDSPAAERSLCHETANHVSISAYGSMESANDGNATSAIVSNNNPEGFSDSGCHNYDGFRVT
DSHHSSQREAALTKFRLKRKERCFEKKVRYQKRKRLAEQRPRVKGQFVRQVHNDHPVAEAGGDS
>C.cajan_41432 
MPGLTGIGLLYKIMGHKTRKNIPVVMMSSHDSMGLVFKCLSKGAVDFLVKPIRKNELKNLWQHVWRRCHSSSGSGSESGT
QTQKSVKSRSLEKSDNNSGSNDEDDHGSVGLNNGDGSDNGSGTQSSWTKRAIEVDSPKPVSQWDQIAECPDSTCAQVVHS
NAEIGGNKVVPIAAKECPEQKEQLGISRRPISSIALALIRDIDLMVNYINGVPVKTAGSKHSNAPDVSPSKFNEQINRGQ
LDVNCENQSSKLRCKGLSLSDAITSTSDSQMHSGEFEALNRRPKSSDIENKGTNNDEDLPSLELSLKRLRGVKDAGITIQ
DERNVLRRSDQSAFSRYNAASNTKKSPTGCVGSNSPHNNSLEVTKKDSSRDLQSHSSGNPPNQTSNGASNNNDTGSTTNN
AFAKSAVVSEPAVASTTKCLYQTSSFQPMKNNLHQLPPDHDAESVKKMAIAAPHCGSSNVVELLVEGNVGNHSINRSVSG
SNNGSNGQNGSSTAVNAGGTNMESNNRLTGNSGSGDASGSGSANKVEPNKTTQREAALTKFRQKRKERKERCFHKKVMVH
RVYK
>XP_004494872.1 
MGEVAETEMLNNHVSLQEDLVSSETFLPPVMLRVLLVEADDSTRQIISALLRKCGYKVAAVRDGLKAWETLKNKSVNIDL
VLTEVDLPSISGFSLLTSIMEHASCKNIPVIMMSSHDSVSTAFKCMLNGAVDFLIKPVRRNELRNLWQHVWRRHTISRPS
QNITSPQTKLDVAPESNAPSNNSSGSVASTQKNNECSEKTSETQDMSQLKSSLSLSNTDKVKQESSIKFERESAEYNNET
GEKSTTLVSKVARYDKISTGLRLGQCYDHSETENQDQDEVLRTELSKADPHINRKIHRCNDELVEHCTGAIDLIATIENL
PKSSYANCSFNGGNTAKFDFDSQLELSLQRDFRGSSPQPTTEERHILNHSNASAFSWYGSSKLLHPLFPSNNFHESHKLS
QDTNTTQSGQVDAKLPNSLLEFFPATGSTFDNKSIGHGNVFHSMFYIESPKSVCQKESSSFPTSISSQSNPKNQNSERSD
DATYSTCDQNVNDQSTVDCAMHNSPASGQSSGTSFYHDAVNHNASGVCEGTGSGSDGNAPSVVGNNNFESSMNNDHYDGL
RGTNSHRTSQREAALTKFRLKRKDRCYEKKVRYESRKRLADNRPRVKGQFVRQVHSEHPAADAGGY
>XP_004497449.1 
MTRGIRMSVDGDSNELTQRLQDGKNNLKEGVDGKEHGLHEGDEVKCNGVAEGVKVGEGGNGESSSVQQQVLQQQPQGAII
CWERFLHIRSLKVLLVEYDDCTRHIVTALLRNCSYEVIVAANGLQAWKILEDLTNHIDLVLTEVAMPGLSGIALLYKIMG
HNTRKNVPVIMMSAHDSMGLVFKCLSKGAVDFLVKPIRKNELKNLWQHVWRRCHSSSGSGSESGTQTQKSVKLKSLEKFD
NNSGSNDEEDNGSTGLNNGDGSDNGSGTQSSWTKQAVEVDSPKPVSQWDQIAEGPESTCAQVIHSNAEVCRNKMVPPVIK
ECPEQKEQIVKTAGSKHISTLDVGPSTFNEQINRGQLDLNCENQSGKLRCKGLSLSDAVTSTSDSQMRSGEIEPLNRRSK
SSDIENKGTNNVEELLSLELSLKRLRGVEEAVTTVQDERNVLRHSDLSAFSRYNAAFNGKKSPTGCVGSNSPQNNSLEVT
KKNSSCDDQSHSSGNPPNQNSNDASNNNDMGSTTNNAFIKSAVISEPAVVSTTKFLCQTSAFQLIKNSLTCTSQQDVLHN
TEDMTTTMLAPPKVDTHKDSATQDFEDMTTTMLAPPKLDTHKDSATQDFHRHYENHNYIANMQHQLPPEHDAESLKKMTS
VAPHFGSSNVVEVLVEGNMGNYSINRSASGSNNGSNGQNGSSNAINAAGTNIESNNGLTGNSGSGDASGSGSANRVDQNK
NSQREAALAKFRQKRKEREERCFHKKVRYQSRKKLAEQRPRFRGQFVRQSSNDNASEATDS
>XP_004500013.1 
MESEGFNLNRETSGGNNGGKIGDGFVDRSKVRILLCDSDVNSSQEVVTLLLRCCYQVISVKSARQVIDALNAEGDHIDLI
LAEVGLPKKKGMKMLKYIARDKGLHRIPVIMMSAQDEVSVVVKCLKLGAADYLVKPLRTNELLNLWTHMWRRRRMLGLAE
KNMLNYDFDLVASEPSDANTNSTTLFSDDTDDKSKRSIVPETGISGQQEQESFQRKWDVKCDAATEVKLYSKKMLSTVAL
SAAVYETPDLHASECLPDVHGINDQLTAHFSSGPKKSELRIGVGETSAFFTYVKASMLKRNLEGIDHVDKDAASHMRDLE
GIDEACVQQGASDLKIRENRETCESQSQNDLPSSNIPDSLSIERSCTPPASMEGSQQNHYKEKNLHHGLMHPRNGTHYSE
LEISGVAAQHAYPYYLSGVINHVLMPSSAQMYQKNVQDLQNHDSTSMIGPQYNHLPQGGPHATGMMSFPYYPMSMCLQPG
QIPTAHSWPSFGGSRSSEAKLTKVDRREAALIKFRQKRKERCFDKKIRYVNRKQLAERRPRVRGQFVRKSNGANLDLNGQ
PPSIEYDDDEEDEDDRRARDYSPGDV
>XP_004502760.1 
MGEVVRRREKEDEKLREEEESGAESRGGEMKGLMRWEKFLPRMVLRVLLVEADDSTRQIITALLRKCNYKVAAVADGLKA
WEILKGRPGSIDLILTEVDLPSISGYALLTLIMEHDSCKSIPVIMMSSQDSVSTVYKCMLRGAADYLVKPIRINELRNLW
QHVWRRQSQSNTGVNGPQDESDAQQKVEATAENNAASNHSGGGAACIQRNKELIEKGSDAQSSCTKPNMEAESGSLVDIA
QEFSPTKCAEAYPSGIQTHEVDIQLGQASTPQDNHDRGLSVANCKNGETNTNNDKDGDDPSISGEVHDNHYDQTDSSKEA
IDLIGAFRSRPNCGLNNSSTDCTGKFEYSPQLDLSLRSSHHSNFEKELNEERHTLMHSNASAFKRYTNRQLQASPAVVLN
FPDQQREQKINNENHIAAGCNSDSSIPSKQKCIVSPATAQSKESELATSHSQQGHSLPIPVKGVRFNDLCMAYGSALPPG
FRTQSGPPSTPGSVTILEPNFQAEAFYQSNGKENNAEQPYEPRHSNGNNARNQIVYTQEHKSEHAEDQRLISPTTDQSVS
SSFCNGNASHLNSIGYGSNCGSNSNVEQVATFRTATVSEGKNEELTNSGYSHRSILREAALNKFRLKRKERCYEKKVRYE
SRKKLAEQRPRVKGQFVRQVNPESIAAEKDGNEY
>XP_004505939.1 
MNNNVGKKGLAEQNHMIIDRKNLNKRVVNEGLGSESSTENNTRFSKATKDGNNGLKGPIQIHERLQISQQPPQSPVVFWE
KFLPVQSIKVLLVDDDDSTRNVVCALLRNCGYEVTTVSNGLQAWKILEDPENHIDLVLTEVAMPVVSGIVLLCKIMSHQT
LKNIPVIMMSSHDSMGIVFKCLSKGAVDFLVKPIRRNELKILWQHVWRRCQNSSVSGSESGTHTRKFTKSTRNCAYENNS
DSSDENDYGSRGLSVQDGSDKGSGTQSSWTTCQAQVSSSPRPVSSHQQLLDAPDSTCGQVMHTKPENSSGMWVHSTDKEF
HEPIDHPDDIEMGKDLAMGISSNVPLKYQDEELSNNPILKGNNKIFDIDGMQLTKGQSNVGGKVQLEDDSDRTRMQENQA
MNVGVTDRSNPGAESRDLHTPNGFSGFAKSKASCCFKQHPSLELTLKRMGEVKDATHVTGDDCNVLRHSNLSAFSKYNTA
SAYQAQTGNIGSCSPLDNSSVAPPNTETIYNLTSHSNTTPPNQQSNGSNNINDLASTNTYRSTKPENFDKKPESARGIGS
FVSSELQTVQNNSISASQKQISAKEENAEFIEGHVGGSEQGFQGEHTHHQLQHCNHIDHKAAVDLRSVHDLLLKSTTRDA
QQCTSSNVFGGPAESNAENYGLDGSAAESGHGSNGQDGSNTLTIRMINMENSNVATGSFGVGGIDRINIGSGSYEGRNAL
REAALTKFRQKRKERCFEKKVRYHSRKKLAEQRPRVRGQFVKQIVYVAACLYLSFAYTYVSLYKYWFNLCPIFFPAGLIP
KKKIKKVRTVYLRKIIVMSHDNTNQNADFVPATASSFCELVGVLIT
>XP_004508720.1 
MDTEELIDLNSKESNFGGNNSKSGDGFIDRSKVRILLCDNDSKSSEEVFTLLVNCSYQVTCVRSARQVIDALNAEGQYID
IILAEVDLPIKKGMKMLKYVAHDKELRRIPIIMMSAQDEVSIVVKCLRLGAADYLVKPLRTNELLNLWTHMWRRRRMLGL
TENNILNYDFDLVASDPSDANTNSTTLFSDDTDDKSKRSNNPEAEISIQQEQEASIATAAAVIEELPYTHVSEYQPDVPG
ISDRRTGSSGQHPPCNRVTDGHFSSGPKKSELRIGESSAFFTYVKTTTTKNNFEESAHVDDSCTSQVRMEDINQACPQQG
GNDLKRHNDGETISSHVPDDLPSSNSIPDSLSIERSCTPPASMEVSQQKNYKEEHQQGVVHPRNGGYGSRLNPPDMPTQH
AYPYYMPGIVNHVMMPSSAQMYQKNIQDLQSHHVSSSMIAQYNHLPQCPPHATGMTPFPYYPMSICLQTGQVSTNHSWPS
LGSSTSCEANISRVDRREAALMKFRRKRKERCFDKKIRYVNRKQLAERRPRVRGQFVRKMNGINVDLNGQPASTDYDDDD
EEEEENNDPRDS
>Phvul.003G188400.1 
MDAETETEELINLNNKASNCGGNNSKSGDGFIDRSKVRILLCDNDSKSSEEVFTLLLGCSYQVTSVRSARQLIDALNAER
QYIDMILVEVDLPVKKGMKLLKYITRDKELCRIPVIMMSAQDEISVVVKCLRLGAADYLVKPLRTNELLNLWTHMWRRRR
MLGVVENNILNYEFELVASDPSDANTNSTTLFSDDTDDKSKRGTNPETGVSVQQEQEVSIAAAASIAMELPSALVSEYQP
DVPGISDRRTGHFSTGPKKSELKIGESSAFFTYVKATALKSNIEESAHVDNTTTEVRVEHVNQACGEQEGNDLKTHENGE
MFENHSQDDLPSSNSIPDSFSIERSCTPPASMEVSQQKHYREEHSQGVVHPRNGSHGSDPAQHVYPYYISGAVNHVMLSS
AQIYQKNIQDLQSHSSSSVIAQYNHLPQCPPHASGMTPFPYYPMNIYLQPGQISTTHSWPSLGSSSSCEVKLSKVDRREA
ALMKFRQKRKERCFEKKIRYVNRKRLAERRPRVRGQFVRKLNGVNVDLNGQPTSTDYDEEDDEEEEDNHVARDFSPEDA
>Phvul.007G162500.1 
MRRVVQMSVDGDSKELKELSQRLRDAKKIAGGEHELCEGDEVKCNGVNEEVKVGQGGTVESSSTQQHIPQPQGAIVCWER
FLHIRSLKVLLVENDDCTRHVVTALLRNCSYEVIDAANGLQAWKILDDLTNHIDLILTEVAMPGLSGIGLLYKIMGHKTR
KNIPVVMMSSLDSMGLVFKCLSKGAVDFLVKPIRKNELKNLWQHVWRRCHSSSGSGSESGTQTQKSVKSKSLGKSDNFGS
NDDDNGSGGLNNGDGSDNGSGTQSSWTKRAVEVDSPKPVSQWDQIAECPDSTCAQVVHSNAEINGNRVVLLGAKESPEQK
EQPVKTAGSKHSNVPDAGPSKPLDLNCENQSTKLRCKGLSLSDAITSTSDSQMHSGEFEALNKRPKSSDIENKGNNNDEE
LPSLGHLCLKRLRGVKDAGVTIQDDRSVLRRSDQSAFSRYNAASNTKISPTGCVGSNSPYNNSLEVTKKDSSRDIQSHSS
GNPPNQNSNGASNNIDMGSTTNNAYAKSAVISESAVASTKCLYQTSTFQPIKNNLVCNSQQVILHNPEDKAATRLALPKV
DRHQDSAAPDFHLHHENHNCTADMHQLPPDHDAESAKKTAIAATPHCVSSSVVEVLVEGNVGNLSINRSVSGSNNGSNGQ
NGSSTAVNAGGTNMESNNGLPGNSGSGDASGSGSANKVDQNKTSQREAALTKFRQKRKERNERCFHEKVRYQSRKKLAEQ
RPRFRGQFARQSSNEKTSEATTER
>Phvul.009G045000.1 
MGETVMSGEKSVRVEKEESASASKGELKGLMRWEKFLPRMILRVLLVEADDSTRQIIAALLRKCSYKVAAVSDGLKAWEL
LKGRPGSVDLILTEVDLPSISGYALLTLIMEHDICKNIPVIMMSSKDSISTVYKCMLRGAADYLVKPIRKNELRNLWQHV
WRRQSSATGTNGPQDESVAQQKIEATAENNAASNRSSGDAACIQINMELIEKGSDAQSSCTKPDLEAESGPVDNTLEFSP
AKCGEEYPNGAETQEVETCIRLGRTLMMNDSHAGGLTMQRNGEASTTNDKDADPEHLGNASISGEAHDNHYVQINSSREA
IDLIGAFHTHPNCMVKSPTVDCTGKVDLSPQLDLSLRRSRPSSFENELTEERHTLMHSNASAFKRYTNRQLQVLTPAALI
NFSDQQRDQRANGKESISHVVTGCNSDSSTPGMQRYMVSPTTVQSKESELATSHSQQVHSLPIPVKGVRFNDLWTAYGSV
HPSMFRTQSGPPTMPSPSSVVLLEPNFQNAFHQSNMKESSSEQLYESLGPNGNSSQNHIVYTQEHKTEHAEVRGHISPTT
DQSVSSSFCNGNASHLNSIGYGSNCGSISNVDQVTTVRVASESKNEDLTNNANSHRSIQREAALNKFRLKRKERCYEKKV
RYESRKKLAEQRPRVKGQFVRQVLPDGLVAEQDGKEYDHSQISDLLERRA
>Phvul.009G185500.1 
MESGEEINLNIESGGGNHGKSGDGFIDRSKVRILLCDNDSNSSQVVFTLLLGCSYQVTLVKSPRQVIDALNAEGQHIDII
LAELDLPTKKGMKMLKYIARDKEFRRIPVIMMSAQDEVSVVVKCLRLGAADYLVKPLRTNELLNLWTHMWRRRRMLGLVE
KNILSYEFDIVASDPSDANTNSTTLFSDDTDDKSKRSNNPEVGLPVQQEQESSIAIGAAVVEPLDAHASEHRPDVDGFND
HRTAHFSSGPKKSELRIGESSAFFTYVKASILKSNFEGVVNVDNNGAAHVRMEAMHQACAQQGVNDLQTRENGETCESQS
QDDLPSCSSVPDSLSIERSCTPPASMEVSPQKHKDKNFHQGVMHPRNGTHCSEHEVSGMASQHTYPYYISGGFNHVMMPS
SAQMYHQKNMQDLQNHHSAAMIAQYSHLPQGGPHGTGMASFPYYPMSICLQPGQVPQPHSWPSFGSSSSSEAKLSKVDRR
EAALMKFRQKRKERCFDKKIRYVNRKRLAERRPRVRGQFVRKLNGANMDLNGQPASIDYDEDDDEEDEDDQGARDSSPED
A
>Phvul.009G258300.1 
MGEVAGEKCVMQMQGEQSNNASTVRWERFLPRMVLRVLLVEADDSTRQIIAALLRKCSYKVSTVCDGLKAWETLKNKASD
IDLILTEVDLPSISGFSLLSLVMEHEACKNIPVIMMSSHDSVSMAFRCMLKGAADFLIKPVRKNELRNLWQHVWRWHVIE
LGFAAENHAASNDSSGSVASTPKNNECSEKTSEAQDISLLKSSSNLSDIGTVKHENSTKCERESDEHNDEAGAKSIVISE
DEGCNKTFKPTGLRLGQGYDFGEMGNQDEVLRIELSKANPEINVDIHGCIDELEGPSTGAIDLIGTFKTLPKSTDENCSF
SSGNIAKFDFDTQLELSVRRYFPGSSYKDVSEERQILNHSNASAFSRYGGSKLLQTLCPTPSTISAKLTNGSHDSQKSHK
LSENTSTSDQYGAENQIKEKITTSDIGQSEQVDPNLPNSQLRFFPATGVTYDHKSTGNGNVFPSMLYSQSVVHPIWTPKS
VFQKESSPFPSSTSSQSNHQSPNSKHHHWSDDATHASDQNVNDQSHLDFETQDSPTASQSADTALYHDTTNHNCSGVYRS
IGCRSEGNATSAKVAKDNNESFFDIGHLGYDGFIGTDSHRTSQREAALTKFRLKRKDRCYEKKVRYQSRKRLAEQRPRVK
GQFVRQVHSDHPVSDLGGDS
>Phvul.010G119700.1 
MAELSGTMQEHGTDNNNRSAEVVLWERFLPRMVLRVLLVEADHSTRQIIAALLRKCSYTVIAVPDGLKAWELLKKKASEL
DLIITEVDLPAISGFALLSLIMGHEICKNIPVIMMSSHDSVSMVLKCMLKGAVDFLIKPIRRNELVNLWQHVWRRHASSA
PTQNTTFSPTNLKTASEDNSASNKSSGSVASSKKNNECSERVSETQDMPQLKNSKQKKIDLVKHEKFARFESESAKINNE
TRDKSITIVSDTARCDKTFESTDLRLEQDHCCADTEIEVEILKYDLGIGDSNISTELHEWSDERVKPIKGAIDLIATFGN
LPKHPDENCNLNGGNTTMFDGVTQLELSLRSDFPGSSCKQASEATEESQRLNHSHNSAFSWYSNSKLVHPLFQTPSITST
EVNNPSWDSHESHKLSRTTSGNCCQYGGSNKNLENMISTVIDQYGQVKPNLSNSQCGMLPVSGVISDLKSKGHGNVLTSV
FSAPCGTHPVWSSKPVCQNESSSFPISTSSQSNPESHNSDQYHDCSNIAPCLNQNVKEDTDLDQARHDSPAADQSTGNSL
CHDTSYHVNSSAYGSMDSGNDGHATSAIVSKNNPEGFSDSVCHNYDGSRATYSHRTSQREAALTKFRLKRKERCFEKKVR
YQSRKRLAEQRPRVKGQFVRQVHNDHPVADAGGDS
>Phvul.011G070600.1 
MNNNVGKGKRGLAEHNHMIFDKKSLNCGVANGGVSQQPPQGPVICWERFLPVRSIKVLLVEDDDSTCHVVRALLRNCNYE
VTAVSNGLQAWKVLEDPENCIGLVLTEVAMPILSGIGLLCKIMNHKTLKNIPVIMMSSHDSMGIVFKCLSKGAVDFLVKP
IRRNELKNLWQHVWRRCHSSSGSGSESATYTRKSAKSRSNDASENNGDSNDENDYGSKGLSIRDGSDNGSGTQCRIANIV
RWVANVLIPPIKKIFIGLSLKLGVSLMQSSWTKCLAQVGSPRPVSPHKQLADAPDSTCAQVMQTKTEKVSSRWVHATEKE
CLELIDHLDDVAMGKDLAVGISLNMQLDHRLEELSSHRMGKGANKMSDVENMQIVKEQSNACENGQLEYNGGKTRTQENQ
TMNVIDFTDSNSPQAESRDLNTPNGFSGFSLTKENCCPKDHPSLELTLKRLGEVRDSKNVTGEECNVLRHSDQSAFSKYN
TASSANQAQTGNVGSCSPLANGSAAPNAEVIHNFPSHSNVTPPNQQSNGSNNINDMASTNTYLGTKPCTFDKMPESVRGM
GSFNSSELQTLPNNGISSSQKKTFAREEYMEIVRGQMGGSEHEFQVEHTHYELHHYNHISHKATVDLQSDHDLLLKNSPN
TAQQCVSSNAFGGPAESNAANYTVDGNAVESDHGSNGQDGTLTLRTVNVENGNVAVGSIGVGGIDRKNIGNVADEGRLAL
REAALTKFRQKRKERCFEKRVRYHSRKKLAEQRPRIRGQFVRRIVSEPKEDKDHQSDNRVPGDNSDIPQ
>Medtr8g093040.1_MtRR32
MALFNDMESLPSQFPEDLNVLVVDHDTDVLNAAVEMSIPCNYQVTTCSKASFAFKLLTETKGCVDVVLIEAQMPDMDSYD
FVRHVTQQINISVIMMCDDGSTNAVMKAVTNGACEFWIKPFIENQIKNMWQCVARKVWNENKHDLGILKVKSQSKRGSDY
NADFQPLTKKSYIMNLALIAKPKAIHEAMNVPSHLQRVIIDLKSSTQENRKSKRGRKKSKFDQCHVPNETQLNSEVVPSI
QDPEVLMMTFDDYQDFDDIANIPT
>Medtr8g038620.1_MtRRA11
MGMAAENQFHVLAVDDSIIDRMLIERLLKTSSFNVTTVDSASKALKFLGLVEDEMRTYDTHVASEINQDVDVNLIITDYC
MPGMTGYDLLRKIKESKSFKDIPVVIMSSENVPSRINRCLEEGAEEFFLKPVQLSDVSKLKPHLLKSKVKEENEQPIKRK
GMEETQSPDKTRPKVSI
>Medtr7g490310.1_MtRRA5
MGMAAESQFHVLAVDDSIIDRKLIERLLKTSSYQVTTVDSGSKALEFLGLCENDETNPNTPSVFPNNHQEVEVNLVITDY
CMPGMTGYDLLKKIKESSSLRNIPVVIMSSENVPSRINRCLEEGAEEFFLKPVRLSDLNRLKPHMKKTKLKDQNQETEQK
IENSEILENEEQHQASKSQHSHLESESQTQTQLQAHSTIDQQQQSLQQANNNKRKSVEQSLSSETDRTRPRYSGIATVV
>Medtr6g016850.1_MtRR31
MTFSFGNEFPANVKVLVIDHDIDLLNAIDKTLSQFNYQVTTCSTVSSASNLIAQKVHFDLVLLETQMPDMDSFDFLQQLT
QQVNIPVIMTMCSEGSTNYGIIKAIENGACDCFVKPFAENQVKYMWHHAVRKMMKGNKKHKINEQLGVEGSQIRARDDSN
LPLKDATSEKG
>Medtr6g007460.1_MtRRA7
MGISMAAETQFHVLAVDDSIIDRMLIERLLKTSSFHVTTMDSASKALKFLGLVEDVASEVHGDVDVNLIIADYCMPGMTG
YDLLRKIKGARKVNLGRLKLKIATKRIQTFKDIPVVIMSSENVSSRISSLTYYGLIVCNCIKCFEEGAEEFFLKPVQQSD
VNKLKPHLLKSRVKEEQEQTTHQQ
>Medtr5g036480.1_MtRRA4
METNSVVSIGVDSQEVHVLAVDDSLVDRKVIERLLKISACKVTAVDSGIRALQFLGLVDEKETSESDAFVPGLKVDLVIT
DYCMPGMTGYELLKKIKESTTFRAIPVVIMSSENILPRIDRCLEEGAEDFIVKPVKLSDVKRLKGYMTTKEVNVGSQDTE
VIVTNNVGNDNDGDGVGIGINNKRKLEEASDLSSSEPSISSSTLSSPSSSPSPSSSPLSSPDVLDSPIRRLKMTGTE
>Medtr4g106590.1_MtRRA8
MDAAGEIFRSNLTELMEESPSGAGELHVLAVDDSLVDRKVIERLLKISSCKVTVVESARRALQFLGLDGENSDVAFDAVK
VNLIMTDYSMPGMTGYELLKKIKQESSVFREIPVVIMSSENVLTRIDRCLEEGAEDFLLKPVKLSDVRRLKDFIMRGEVK
DGEKCSLKRMRSSDDCSPCPSLSTTFSPMRHSCDPPSSVFSPLSPSTLSSKKSRL
>Medtr3g093860.1_MtRRA6
MASDSSSSKWVMENGDIPHVLAVDDNIIDRTLVEKLLKNSSCKVTTAENGLKALEYLGLASGAEQKNTLENGGPKVNLII
TDYCMPGMTGYELLKKIKQSSMKEVPVVIMSSDNIPTRINKCMEEGAQMFLSKPVKQSDVKQLIGQLMNLGRLQKN
>Medtr3g088630.1_MtRRA3
MELGLDSRKLQLQPQNLKQEHFHVLAVDDSVIDRMLLERLLRDSSCKVTCVDSGDKALKYLGLNIDEISSTKSSILESSS
PSLPQPLQLQEGNKVNLIMTDYCMPGMSGYDLLKRVKGSSWKDVPVVVMSSENVPSRISMCLEEGAEEFLMKPLQLSDLQ
KLQPYFLKSLENSSDEQESANSSTTTTDSDDDNDLIDSNNNSNDDNSNSISKRKAMSPEPPERSMPKMKGLAVVV
>Medtr3g078613.2_MtRRA2
MATAGDVLRQSLPEVSGAGVGELHVLAVDDSFVDRKVIERLLKFTSCKVTVVESGTRALQYLGLDGDTSSIGFDGVKVNM
IMTDYSMPGMTGYELLKKIKQESSVFREIPVVVMSSENILTRIDSCLEEGAEEFLLKPVKLADVKRLTDFIMRGEGKKVG
GKVSQKRSRPDDCISSLSTACSTCELLPLSQSAMSSKKSRL
>Medtr3g015490.1_MtRRA9 
MAQFHVLAVDDSVIDRMLIERLLKTSSFHVTVVDSGTKALKFLGLVEDEVRNEKPHSIAAETDQVVEVNLIITDYCMPGM
TGYDLLRKIKESNSLKDIPVVIMSSENVHQGLTEEGAEEFFLKPVQQSDVNKLKPHLLKTKVKNEDDLINNKRRIHNNAI
PLKN
>Medtr1g049100.1_MtRRA1
METNSEEVHVLAVDDSLIDRKVIERLLKISACKVTAVDSGIRALQFLGLDEQRENSESDGSVPLKVDLVITDYCMPEMTG
YELLKKIKESSTFKEIPVVIMSSENVLPRIDRCLEEGAKDFIIKPVKLCDVKRLKGYMATREVGVAINNKPKLEEACKHS
LSPPSISSSSSPSPSSSPLSVSSVIDSPIRRFKMTDTE
>AT5G62920.1_ARR6 A
MAEVMLPRKMEILNHSSKFGSPDPLHVLAVDDSHVDRKFIERLLRVSSCKVTVVDSATRALQYLGLDVEEKSVGFEDLKV
NLIMTDYSMPGMTGYELLKKIKESSAFREVPVVIMSSENILPRIDRCLEEGAEDFLLKPVKLSDVKRLRDSLMKVEDLSF
TKSIQKRELETENVYPVHSQLKRAKI
>AT3G57040.1_ARR9 A
MGMAAESQFHVLAVDDSLFDRKLIERLLQKSSCQVTTVDSGSKALEFLGLRQSTDSNDPNAFSKAPVNHQVVEVNLIITD
YCMPGMTGYDLLKKVKESSAFRDIPVVIMSSENVPARISRCLEEGAEEFFLKPVRLADLNKLKPHMMKTKLKNQKLEEIE
TTSKVENGVPTAVADPEIKDSTNIEIEILPLQQDLLLVQQEEQTLSINNKRKSVEEGISTDRARPRFDGIATAV
>AT3G56380.1_ARR17 A
MNKGCGSGSDSCLSSMEEELHVLAVDDNLIDRKLVERILKISSCKVTTAENGLRALEYLGLGDPQQTDSLTNVMKVNLII
TDYCMPGMTGFELLKKVKESSNLKEVPVVILSSENIPTRINKCLASGAQMFMQKPLKLSDVEKLKCHLLNCRS
>AT3G48100.1_ARR5 A
MAEVLRPEMLDISNDTSSLASPKLLHVLAVDDSMVDRKFIERLLRVSSCKVTVVDSATRALQYLGLDGENNSSVGFEDLK
INLIMTDYSMPGMTGYELLKKIKESSAFREIPVVIMSSENILPRIDRCLEEGAEDFLLKPVKLADVKRLRDSLMKAEERA
FKNIMHKRELEANDIYSQLKRAKI
>AT2G41310.1_ARR8 A
MVMETESKFHVLAVDDSLFDRKMIERLLQKSSCQVTTVDSGSKALEFLGLRVDDNDPNALSTSPQIHQEVEINLIITDYC
MPGMTGYDLLKKVKESAAFRSIPVVIMSSENVPARISRCLEEGAEEFFLKPVKLADLTKLKPHMMKTKLKKESEKPVAIE
EIVVSKPEIEEEEEESSVIEILPLHQEIESEQLEPMLSSNKRKAMEEVVSTDRSRPKYNDITTSV
>AT2G40670.2_ARR16 A
MNSSGGSCSSLMDVVAYDHHLHHGHDEELHVLAVDDNLIDRKLVERLLKISCCKVTTAENALRALEYLGLGDQNQHIDAL
TCNVMKVSLIITDYCMPGMTGFELLKKVKQESSNLREVPVVIMSSENIPTRINKCLASGAQMFMQKPLKLADVEKLKCHL
MNCRS
>AT1G74890.1_ARR15 A
MALRDLSSSLSSSSSPELHVLAVDDSFVDRKVIERLLKISACKVTTVESGTRALQYLGLDGDNGSSGLKDLKVNLIVTDY
SMPGLTGYELLKKIKESSALREIPVVIMSSENIQPRIEQCMIEGAEEFLLKPVKLADVKRLKELIMRGGEAEEGKTKKLS
PKRILQNDIDSSPSSSSTSSSSSSHDVSSLDDDTPSSKRIKLESRG
>AT1G59940.1_ARR3 A
MAKDGGVSCLRRSEMIGIGIGELESPPLDSDQVHVLAVDDSLVDRIVIERLLRITSCKVTAVDSGWRALEFLGLDDDKAA
VEFDRLKVDLIITDYCMPGMTGYELLKKIKESTSFKEVPVVIMSSENVMTRIDRCLEEGAEDFLLKPVKLADVKRLRSYL
TRDVKVAAEGNKRKLTTPPPPPPLSATSSMESSDSTVESPLSMVDDEDSLTMSPESATSLVDSPMRSPGLA
>AT1G19050.1_ARR7 A
MAVGEVMRMEIPAGGDLTVTTPELHVLAVDDSIVDRKVIERLLRISSCKVTTVESGTRALQYLGLDGGKGASNLKDLKVN
LIVTDYSMPGLSGYDLLKKIKESSAFREVPVVIMSSENILPRIQECLKEGAEEFLLKPVKLADVKRIKQLIMRNEAEECK
ILSHSNKRKLQEDSDTSSSSHDDTSIKDSSCSKRMKSESENLFSLL
>AT1G10470.1_ARR4 A
MARDGGVSCLRRSEMMSVGGIGGIESAPLDLDEVHVLAVDDSLVDRIVIERLLRITSCKVTAVDSGWRALEFLGLDNEKA
SAEFDRLKVDLIITDYCMPGMTGYELLKKIKESSNFREVPVVIMSSENVLTRIDRCLEEGAQDFLLKPVKLADVKRLRSH
LTKDVKLSNGNKRKLPEDSSSVNSSLPPPSPPLTISPESSPPLTVSTESSDSSPPLSPVEIFSTSPLSSPIDDEDDDVLT
SSSEESPIRRQKMRSPGLD
>GSVIVG01007835001 
MNIFIAIISIYIQYFKYKYLINKFVLFIFLHHTISVFLMFSSIAHNLHYKSLPLHSVPPPLYKYWKQIPRTFLVMGSAAG
EFLRHVLPEKVGVSDHSAAGSELHVLAVDDSHVDRKVIERLLKISSCKVTAVESGTRALQFLGLDGEENSVGFDGLKVNL
IMTDYSMPGMTGYELLKKIKESKAFRKIPVVIMSSENILTRIDRCLEEGAEEFIVKPVKLADVRRLRDFIMRGEEEGEEN
RKKGNHKRKLQDDYSISPPLSPAPSLDCEISSLLLPSSSSSSPECPSKRPRLWVED
>GSVIVG01007970001 
MDKGKQIVTGKSDAGVSGSTNKKIRALIDRSKLRILLCDTNAGSCKEVASLLKECSYQGSTGEAIHVLSSEGPSIDIVLA
ELDLPMANCLKMLKYITEDQELRCIPVIMLVTEDKISMIANCLRYGAVDYLLTPLGINELLNLSIHMESKAHAPTSREE
>GSVIVG01008850001 
MKQDNESTQQQKQLEQHFHVLAVDDSLIDRKLLEKLLTVSSYHVTCVESGDKALEYLGLLDGRDNDTTSSSSSSSSSSSS
SSSSSSSSSAKPSQQEMQGLKVNLIMTDYCMPGMSGYDLLKRVKGSSWKDVPVVVMSSENVPSRINMCLEGGAEDFLLKP
VQLSDLEKLQPHLLKSLSQYPCENINSSNEDDENINKNNSTSCSSSKSNNGVCKRKALVSADPLERRSKLKD
>GSVIVG01013497001 
MGMATEAQFHVLAVDDSIIDRKLIEKLLKTSSYQVTAVDSGSKALEFLGLQEAEQRNLSPPSLCPSQEMEVNLIITDYCM
PGMTGYDLLRKIKESTSLKDIPVVIMSSENIPSRINRCLEEGAEDFFLKPVQLSDVNKLRPHLLKGKKKKRKKKKRKKKK
KKKKKKKKKN
>GSVIVG01013499001 
MGMAAESQFHVLAVDDSLVDRKWIEKLLKTSSFQVTVVDSVSKALEFLGLQEAEQERKVNLIITDYSMPGMTGYDLLRKI
KESTSLKDIPVVIMSSENIPSRINRCLEEGAEDFFLKPVQLSDVNKLRPHLLGWRTLVEI
>GSVIVG01013500001 
MGMAGESQFHVLAVDDSIIDRKWIEKLLKTSSFQVTVVGSVSKALEFLGLQKAEQRNHHQGTKVNLIITYYSMPGMTGYD
LLKKIKESTSLKGIPVVIMSSENIPSRINRCLEGEKDFFLKPVQLSDVNKLRPHLLGWRTLVDVEVSQGSYTNSTIFCCG
KTP
>GSVIVG01013501001 
MGMAAESQFHVLAVDDSLIDRKWIEKLLKTSSFQVTVLDSVSKALEFLGVQEAEQERKVNLIITDYSMPGMTGYDLLRKI
KESTSLKDIPVVIMSSENIPSRITRCLEEGAEDFFLKLTCSII
>GSVIVG01013502001 
MGIAAETQFHVLAVDDSLIDRKLIEKLLKTSSFQDSKLIEKLLKTSSFQVTAVDSGSKALEFLGLQEEEQRNHHPQETEV
NLIITDYSMPGMTGYDLLRKIKESSSLKDIPVVIMSSENIPSRINRCLEEGAEDFFLKPVQLSDVNKLRPHLLGSRTLLE
I
>GSVIVG01013505001 
MDMAIEAQFHVLAVDDNLIDRKLIEKLLKTSSFQVTAVDSGSKALEFLGLQEEEQRNHHPQEMEVNLIITDYSMPGMTGY
DLLRKIKESSSLKDIPVVIMSSENIPSRINRCLEEGAEDFFLKPVQLSDVSKLRPHLLRRKAEEEEEKPKRNIRKRKTIE
ESLTHMLMEDLDKFISIEDIFGELNYEFSHKRWKFGS
>GSVIVG01020146001 
MEISGVLSRRNMPDEIGGFDLSPGHSEEEAHVLAVDDSLVDRKVIERLLKISSCKVTAVDSGRRALQFLGLDEEKNSAGL
DGLKVDLIITDYCMPGMTGYELLKKIKESSTFRETPVVIMSSENILTRIDRCLEEGAEDFIVKPVKLSDVKRLKDYMTRE
DRDGNEGRGINKRKLGEACDVSPSLSSSPPSISSSSSSWSAPSSPTSLDSPTRRLKTSTCD
>GSVIVG01025088001 
MGFVQANNDGGGEGGLVNRENSTWDEGKEVRNGMVGEGQGLGSSEEDEPGSNEIIEDANKGSEEAIQVHDGLQNSQQQPQ
GSAINWDSFLPIRSLKVLLVENDDSTRHVVTALLRNCSYEVTAVANGLQAWKILEDLTNHIDIVLTEVVMPFISGIGLLC
KIMSHKTFKNIPVIMMSSHDSMGIVFKCLSKGAVDFLVKPIRKNELKNLWQHVWRRCHSSSGSGSESGTQTKKSVKSKSN
DESENNTGSSDERDNGSTGPSIRDGSDNGSGTQSSWTKRAAEVDSPQPLSPLDQLADAPDSTCPQVIHTKPGTLSNQWVH
VIETKECQGKDEQPDNVAMGRDLELGVATNPAVQLEYQHEKFSTYPTCKRQNKLPESDSKPFDKEHLEHNSTSANCTDPQ
VESRTFENPNGLSDVSQIKDKGSCETTELPPLDLSLKRLRGAGDVGACVHDDRSILRHSDLSAFSKYNTASSANQQKSGT
NL
>GSVIVG01025556001 
MNGDGKIGLPDPGQCGEDGKDIKARDGDEVPSADGEGDDVSDDEESMDCYEALVLMKSRVLLVENDDSTRYVIGALLRNC
GYQVTETSNGLQAWRILKDTSNHIDLVLTEVNLPRLSGIALLCKIMNHKTRKNIPVIMMSTHDSGALVLKCLSKGATDFL
VKPVRKNELKFLWQHIWRRRQNNGFPCGSKGDTQDLKPKSDGDSNFQPQQQ
>GSVIVG01026349001_VvRRC1 
MGFGKATSSSKAMKIIDTEKKISVLIVEDDPLIQKIHKVMMAKFGTEVQVVANGKEVVDLYRSGASFDLILMDFEMPIMD
GFEATKELRSMGVTSMIVGVTSRSQDSEIQAFMKSGLNACYVKPLNAEKVTAVLNELKNN
>GSVIVG01029177001_VvRRB11 
MSDDYETPSPDGTQFPDGLRVLAVDDNIVCLKILVTLLEQCRYKVTATTKACEALEMLRENRENFDIVITDVKMPDMDGF
TLLKIIGLEMDIPVIMTSVNDDRSTVLKGIRHGARDYLLKPVRVLEIKNIWQHVVRKNLFDSGKPGVKEEKAMEMEKSKE
KGGGEEEEEEEDHPKEHSFEDGSVRKKQRLNWTSELHIKFLNAIHQLETADSRCLI
>GSVIVG01032667001 
MVMDYGDEPHVLAVDDNLIDRKLIEKLLKNFSCRVTTAENGLRALEYLGLGDNQQTSHKASVSKVNLIITDYCMPGMTGY
ELLKRVKQSSILKEVPVVIMSSENIPTRINKCLEEGAQMFMLKPLKQSDVKKLRCYLKHRS
>GSVIVG01033610001 
MGMSTESQFHVLAVDDSLIDRKLIEKLLKNSSYQVTTVDSGSKALEFLGLHENDPNTPSVSPNSHQEVEVNLIITDYCMP
GMTGYDLLKKIKESSSLRNIPVVIMSSENVPSRITRCLEEGAEEFFLKPVQISDVNRLKPHMMKAKTTTTTTATTIQ
>XP_004517159.1
MLRGRCKPVRLSDINRLKLHMKKTKLKDQKQETEEKVENSEIQQPDSESHS
>XP_004511028.1
MGMAAETQFHVLAVDDSIIDRMLIERLLKTSSFHVTAVESASKALKFLGLVEDELRTFDTPVASEIHQDVDVNLIITDYC
MPGMTGYDLLRKIKESKSFKDIPVVIMSSENVPSRINRCLEEGAEEFFLKPVQQSDVNKLKPHLLKSRVKEEEEQSINNK
RKSMEENHSPDKSRTKFSI
>XP_004508816.1 
MAAAGEIFRSNFTELLDESPSSADELHVLAVDDNLVDRKVIERLLKISSCKVTVVESGRRALQYLGLDGENSDIGFDGVK
VNLIMTDYSMPGMTGYDLLKKIKXXXSDFREIPVVIMSSENVLTRIDRCLEEGAEDFLLKPVKLSDVRRLKDFIMRGEVK
NGEKSSFKRRRSTDDCGPSLSLSTTFSPMCHSCDPPSSVFSPLSPSTLSSKKSRL
>XP_004504497.1 
MESNGVVAIGVDSEEVHVLAVDDSLVDRKVIERLLKISACKVTAVDSGIRALQFLGLDEQRKTSESDDFVPGLKVDLVIT
DYCMPGMTGYELLKKIKESSTFKEIPVVIMSSENILPRIDRCLEEGAEDYIVKPVKLSDVKRLKGYMTTLKEVREVNFNG
NSNGEGGDGDGVGINNKRKLEESSDLSSSLPSISSSILSSSPSPSSSPSSSPGVLDSPITRLKMTGIE
>XP_004504496.1 
MESNGVVAIGVDSEEVHVLAVDDSLVDRKVIERLLKISACKVTAVDSGIRALQFLGLDEQRKTSESDDFVPGLKVDLVIT
DYCMPGMTGYELLKKIKQESSTFKEIPVVIMSSENILPRIDRCLEEGAEDYIVKPVKLSDVKRLKGYMTTLKEVREVNFN
GNSNGEGGDGDGVGINNKRKLEESSDLSSSLPSISSSILSSSPSPSSSPSSSPGVLDSPITRLKMTGIE
>XP_004502823.1 
MASGSAAASSSNWVMESGDIPHVLAVDDNLIDRKLVEKLLRNSSCKVTTAENGPMALELLGLTSGEQSTLNGESKVNLVI
TDYCMPGMSGYELLKKIKQSSIMKEVPVVIMSSENIPTRINKCLEEGAQMFMLKPLKQSDVKQLTCQLMNLGRXKFKFQQ
NSNQEDNSVRFVVK
>XP_004502490.1 
MYSEMSNLILNSDNMEVVDSRKILLQQQHHFHVLAVDDSLTDRKLLERLLIAGSSCKVTCVDSGDKALKYLGLIDEQVLQ
NNNNSTTNSLLESSSPPQPLQLQEGSKVNLIMTDYCMPGMNGYDLLKRLKGSSCKDVPVVIMSSENVPSIVSMCLEEGAE
EFLIKPLQLSDLQKLQPYFVKSVENSCDEQESANSSTDSDNDDLMSISMNNNDNSTNSNSISKRKAMSTEPPERSRPKMK
GLAVV
>XP_004501966.1
MATAGDVLRQTLPEVSRAGELHVLAVDDSHVDRKVIERLLKFTSCKVTVVESGTRALQYLGLDGDTSSIGFDGVKVNMIM
TDYSMPGMTGYELLKKIKESSIFREIPVVVMSSENILTRIDSCLEEGAEEFLLKPVKLSDVKRLTDFIMSGEGKKVGGKR
SQKRSRSDDCISSLSSSCSTVSHQCDLSSLSPSAMSSKKSRL
>XP_004493425.1
MVMAAAESQFHVLAVDDSIIDRTLIERLLKTSSYQVTTVDSGSKALEFLGLCENNETNPNTPCVSPSNHQEVEVNLVITD
YCMPGMTGYDLLKKIKESTSLRNIPVVIMSSENVPSRINRCLEEGAEEFFLKPVRLSDLNRLKPHMKKTKLKDQKQETEE
KVENSEIQQPDSESHSQTQQQSVQQGTTNNKRKSIEQGLSSPETDRTRPRYSTGIATVV
>Phvul.011G207200.1 
MRIMYLLDHDRFPFKMSHSLFFMHHILIIFISIPLLCSFLHPFLFSVIMAVVALETQFHVLAVDDSLIDRMLIERLLKTS
SFNVTTVDSATKALKFLGLVEDELKTFETSVASEIHQQDVDVNLIITDYCMPGMTGYDLLRKIKESKSLKNIPVVIMSSE
NVPSRINRCLEEGAEEFFLKPVQQADVNKLKPHLMKSRTKEEQEQPLINNKRKDMEEIYSPNKTRLRCST
>Phvul.009G182800.1 
MSAVGDVFIPEVAAGELHVLAVDDSHVDRKVIERLLKISSCKVTVVESGSRALQYLGLDGEKSSIGFDSVKVNLIMTDYS
MPGMTGYELLKKIKESSVFREVPVVVMSSENILTRIDSCLEEGAEEFLLKPVKLSDVKRVTDFIMKGEGKKRVKKSHKRS
RSDDCTPPSISTSFSSVSHPCEVSLPASPSTFHSKKSRLSI
>Phvul.009G127000.1 
MEFVDTRKLHLQQLQQQPQPQEQHFHVLAVDDSVIDRKLLERLLRGSSCKVTCVDSGDKALKYLGLVDDLHDSTSSTSSE
SPSSPPPQPLQQEGIKVNLIMTDYCMPGMSGYDLLKRVKGSSWKDVPVVIMSSENVPSRISMCLEGGAEEFLLKPLQLSD
LDKLQSYFLKSLENSCEKESANSIIDSENDNVIINISNTNSNHININNNNSISKRKAISAESHQERSRPKMKELAVV
>Phvul.009G043400.1 
MAAPSSSNWVMESAHDVPHVLAVDDNLIDRKLVEKLLRNSSCKVTTAENGPRALELLGLTSGGQNSMNGRSKVNLVITDY
CMPGMTGYELLKKIKESSVMKEVPVVIMSSENIPTRINKCLEEGAQMFILKPLKQSDVKKLTCQLMN
>Phvul.008G160500.1 
MELVNDQQQQQKHFHVLVVDDSVIDRKLLERLLRDSSCKATFLDSGDKALKYLGLQDDELENLSSTSSESLQENGMKVNM
IMTDYCMPGMSGYDLLKRIKGSSWKDVPVVIMSSENVPSRITMCLEGGAEEFLLKPLQPSDLKKLQPCFLKSFDNSSEED
ICAERSLSSRNDINKRNLYPQHGFKLQFLTTIVTTMLRFWNSL
>Phvul.005G027100.1 
MGMAAEAQFHVLAVDDSVIDRMLIERLLKTSSFHVTAVDSGSKALRFLGLVEDEKRTEEPPTISLEANQDVEVNLIITDY
CMPEMTGYDLLRKIKESKSLKDIPVVIMSSENVPSRINRCLEDGADEFFLKPVQQSDVNRLRPHLLKSKVKDEEEQQISN
KRKETEERHSPEKTRTKMEPQKVVNSS
>Phvul.003G196500.1 
MAILGDFFRHNLTEFLQESPSGAPELHVLAVDDSLVDRKVIERLLKISSCKVTVVESGTRALQYLGLDGETSSLGFDSVK
VNLIMTDYSMPGMTGYELLKKIKESSVFREIPVVIMSSENVLTRIDSCLEEGAEEFLLKPVKLSDVRRLKDFIMKGKVKE
VEKRTLKRMRSIDCSPPLSATCSTISLPCDPSPSLLSPLSSKKARL
>Phvul.003G196300.1 
MAIVGDFFRHNLTEFLQESPSAAPELHVLAVDDSLVDRKVIERLLKISSCKVTVVESGTRALQYLGLDGETSSLGFDSVK
VNLIMTDYSMPGMTGYELLKKIKESSVFREIPVVIMSSENVLTRIDSCLEEGAEEFLLKPVKLSDVRRLKDFIMKGKVKE
VEKKSLKRMLSIDCSPPLSATCSPISLPCDPSPSLLSPLSSKKARL
>Phvul.003G056000.1 
MDSNTLVSWPRMSENIEAFGLSPKKSEQVHVLAVDDSLVDRKVIERLLKVLAYKVTAVDSGLRALQLLGLLDEQKIPSEA
NGFAGLKVDLIITDYCMPGMTGYELLKKIKESSTFKETPVVIMSSENVLPRIDRCLEEGAEDFIVKPVKLSDVKRLKDYM
ATKEAKVEGQDREGIHKRKLLDASDVSSSSPPSTSSSSLPPSSPSVIDSPIRRLKMTSTD
>Phvul.002G076900.1 
MDTDGLVSFDHISPEDSHEVHVLAVDDSLVDRKVIERLLKISACKVTAVDSGIRALQFLGLDEQRRTSESDGFVPSLKVD
LIITDYCMPEMTGYELLKKIKESSMFREIPVVIMSSENILPRIDRCLEEGAEDFIVKPVKLSDVKRLKGYMTTREVKVGS
HDRGSGVEINNKRKLEEEEETSDMSSSPPSMSTLSSSPFLSSPSSSPTSSPTVLASPIRRLKMSTID
>Phvul.001G125800.1 
MGMAAESQFHVLAVDDSIIDRKLIERLLRTSSYQVTTVDSGSKALEFLGLRENDKTNPSTPSVSPNNNNQVVEVNLVITD
YCMPGMTGYDLLKKIKESSSLRNIPVVIMSSENVPSRISRCLEEGAEEFFLKPVRLSDLNKLKPHMKKTKSKDQKQGTAE
KIENSEVLQQHAQQILQNDQKQAPKPQDPQPESESKPQPTIEQQQPSLQQANNNKRKTMEQGLSPETDRTRPRYSGIATV
V
>C.cajan_19355
MDNGCFSSPRRDFPAGLRVLVVDDDPTWLKILEKMLKKCNYEVTTCCLARHALNLLRERKDGYDIVISDVNMPDMDGFKLLELVGLEMDLPFIMMSVDGETSRVMKGVQHGACDYLLKPIRMKELRNIWQHVFRKRIHEAREFESFESFENIHLMRNGSEQSDDGNLFAVEDVTSTKKRKDADNKHYDKECLDPSFTKKARVVWSVDLH
>C.cajan_46352
VLIARGALNALDILREFQGFLDLVITELHISGMDGVEFQKRIENEFQLPVIMMSADRRKSAVAKSLANGAAHFILKPFCQDDFKDIWQHAVAARKRKISIENNEGASLPGGGVFIQDANYAIPSTVNKRKRKYKSSQKNNKEGQSEGKHRLVKKPKIVWTAYLHNIFLLAIKRIGLESK
>C.cajan_41309 
MAMTMDSQFHVLAVDDSLIDRMLIERLLKTSSFHVTTVDSATKALKFLGLVEDELRTFNSSVASDIHQDVDVNLIITDYC
MPGMTGYDLLRKIKESSFLKNIPVVIMSSENVPSRINRCLEEGAEEFFLKPVQQADVNKLKPHLMKPRAMEEQVEPLNNK
KNDMEEIHSLNKTRIKCSS
>C.cajan_40453 
MVAAADLLMPEMGARKLHVLAVDDSHIDRKVIERLLKISSCKVTVVESGSMALQYMGLDGDKSSIGFDGVEVNLIMTDYS
MPGMTGYELLKKIKESSVFREIPVVVMSFENILTRIDR
>C.cajan_40143 
MDSNGVVSWPRMPENMDAFALSPEQSQEVHVLAVDDSLVDRKVIERLLKVLACKVTAVDSGLRALQLLGLLDEQKMASET
FVGLKVDLIITDYCMPGMTGYELLKKIKESSTFKETPVVIMSSENVLPRIDRCLEEGAEDFIVKPVKLSDVKRLKDYMTT
KEVRGESQDREGNNYKRKLLDTSDVSPSSPPSISSSTLPSSPSVIDSPIRRLKMTSTD
>C.cajan_35128 
MATAANLLMPEMGAGKLHVLVIDDSHVDRKVIEHLLKISSCKVTVVESGSMALQYLGLDRDKSSISFDESSVFREIPVVV
MSSENILTRIDR
>C.cajan_34072 
MIRVYRVLIFGSRINWIGLVGLGHNPNSQHETNNPHLSSTPTANESIIGHNEKSNLGRKTQNFTSSNNTPQSLSCPLIMS
DQTLKGKKCHCRNRCVNLHVLAVDDSLVDRKVIERLLKISSCKVTVVESGTRALQYLGLDGENDALGFDSVKVNLIMTDY
SMPGMTGYELLKKIKQESSVFREIPVVIMSSENVLTRIDRCLEEGAEDFLLKPVKLADVRRLKDFIVKGKVKEGEKRSHK
RIRSIDCSSPLSATCSPMSLPCDPSTSLLSPLSAKKARL
>C.cajan_31558 
MAAAADLLMPEMGAGKLHVLAVDDSHVDRKVIERLLKISSCKVTVVESGSMALRYLGLDGDESSIGFDGVKVNLIMTDYS
MPGMTGYELLKKIKESSVFREIPVVVMSSENILTRIDSCLEEGAEEFLLKPVKLSDVKRVTDFIMRGEGKNGIRRSLKRS
RSDDHTPSLTAAFSSVSHPCDLSSSPSPPVSHSKKSRLIID
>C.cajan_30148 
MGMAAAESPFHVLAVDDSLIDRKLIERLLRTSSYQVTTVDSGSKALEFLGLNENDESNPSTPSVSPNNHHQEVEVNLVIT
DYCMPGMTGYDLLKKIKESSSLRNIPVVIMSSENVPSRINRCLEEGAEEFFLKPVRLSDLNKLKPHMKKTKLKDQKQGTE
DKLDNSEVQQLQPQQQIQNDLQEAPKPQDPQPESESHLEQPQQSLQQANNKRKTIEQGLSPETDRTRPRYSGIATVV
>C.cajan_29859 
MELVNNSQKLKQQHQQHFHVLVVDDSVIDRKLLERLLRDSSCKATFVDSGDKALKYLGLLGDNASSTSNSESLQQNGIKV
NLIMTDYCMPGMSGYDLLKRIKLQGSSWKDVPVVIMSSENVPSRITMCLEGGAEEFLLKPLQQSDLKKLQPCFLKSFEQQ
SADRSVASHNDNDNERTALSPEHGFKLQFVSTIATTILRFWNSL
>C.cajan_23647 
MAAPSSSSSTWVMETSDVPHVLAVDDNLIDRKLVEKLLRNSSCKVTTAENGPRALELLGLTSGGQNTMNGRSKVNLVITD
YCMPGMTGYELLKKIKESSVMKEVPVVIMSSENIPTRINKCLEEGAQMFILKPLKQSDVKKLTCQLMNCEV
>C.cajan_11838 
MDTNGVVSFDVSPEDSHEVHVLAVDDSLVDRKVIERLLKISACKVTAVDSGIRALQFLGLDEQRRASESDSFVPSLKVDL
IITDYCMPEMTGYELLKKIKESTTFREIPVVIMSSENILPRIDRCLEEGAEDFIVKPVKLSDVKRLKGYMTPREVRERSQ
ERTSVEGSGGGVEINNKRKLEEQEISDVSSSPPSISTLSSSPSDSSPSPSPSSSPTSSPSVLASPIRRLKMSSSTTD
>C.cajan_03110 
MEFVDTRKLQFQPQLQPQQHQHFHVLAVDDSVIDRKLLERLLRGSSCKVTCVDSGDKALKYLGLVDELDDTTSSTSLESS
SSSPPPQPLQQEGIKVNLIMTDYCMPGMSGYDLLKRVKGSSWKDVPVVIMSSENVPSRISMCLEEGAEEFLLKPLQLSDL
DKLQPYFLKSLDNSCEKESANSSIDSENDDNVVIINNNNNNSISKRKVMSPEPHHERSRPKMKELAVV
>C.cajan_01143 
MGIAAEAPFHVLAVDDSLIDRMLIERLLKTSSFHVTAVDSGSKALKLLGLVEDEQINEEPPSIALEAHQDVEVNLIITDY
CMPEMTGYDLLRKIKESRSLKDIPVVIMSSENVPSRINRCLEDGADEFFLKPVQLSDVNKLRPHLLKSKVKDEEDQQIHD
KGINETEVIAPDKTIPKNIVTKNG
>AT1G49190.2_ARR19 B
MLVGKISGYEDNTRSLERETSEITSLLSQFPGNTNVLVVDTNFTTLLNMKQIMKQYAYQVSIETDAEKALAFLTSCKHEI
NIVIWDFHMPGIDGLQALKSITSKLDLPVVIMSDDNQTESVMKATFYGACDYVVKPVKEEVMANIWQHIVRKRLIFKPDV
APPVQSDPARSDRLDQVKADFKIVEDEPIINETPLITWTEEIQPVQSDLVQANKFDQVNGYSPIMNQDNMFNKAPPKPRM
TWTEVIQPVQSNLVQTKEFGQLNDYSQIMNQDSMYNKAATKPQLTWTEEIQPVQSGLVQANEFSKVNGYSQSMNQDSMFN
KSATNPRLTWNELLQPVQSDLVQSNEFSQFSDYSQIMNEDNMFNKAAKKPRMTWSEVFQPVQSHLVPTDGLDRDHFDSIT
INGGNGIQNMEKKQGKKPRKPRMTWTEELHQKFLEAIEIIGGIEKANPKVLVECLQEMRIEGITRSNVASHLQVKKKTHT
LNIKHRINLEENQIPQQTQGNGWATAYGTLAPSLQGSDNVNTTIPSYLMNGPATLNQIQQNQYQNGFLTMNNNQIITNPP
PPLPYLDHHHQQQHQSSPQFNYLMNNEELLQASGLSATDLELTYPSLPYDPQEYLINGYNYN
>AT1G67710.1_ARR11 B
MEKSGFSPVGLRVLVVDDDPTWLKILEKMLKKCSYEVTTCGLAREALRLLRERKDGYDIVISDVNMPDMDGFKLLEHVGL
ELDLPVIMMSVDGETSRVMKGVQHGACDYLLKPIRMKELKIIWQHVLRKKLQEVRDIEGCGYEGGADWITRYDEAHFLGG
GEDVSFGKKRKDFDFEKKLLQDESDPSSSSSKKARVVWSFELHHKFVNAVNQIGCDHKAGPKKILDLMNVPWLTRENVAS
HLQKYRLYLSRLEKGKELKCYSGGVKNADSSPKDVEVNSGYQSPGRSSYVFSGGNSLIQKATEIDPKPLASASLSDLNTD
VIMPPKTKKTRIGFDPPISSSAFDSLLPWNDVPEVLESKPVLYENSFLQQQPLPSQSSYVANSAPSLMEEEMKPPYETPA
GGSSVNADEFLMPQDKIPTVTLQDLDPSAMKLQEFNTEAILRSLNWELPESHHSVSLDTDLDLTWLQGERFLANTGLQFQ
DYSSSPSLLSELPAHLNWYGNERLPDPDEYSFMVDQGLFIS
>AT1G68210.1_APRR6 
MAGCLVPECADDISILLIDHDTASIASLTSMLQQFSKRVMSVDVASKALSMIEKQKKEIGLIIANIEMPHIDSHSFLNAL
LLKDIPLILINPEIKTKEPSDLLTKRACFSLDKPISNDDIKNMWQHVFSKKSQELKKINITEDQENVMDKDTYQIEAFRA
NLKRQRISQASLLGRRPFIDTFSTYETFQKRKSIANVEWKTTPSYAIEIENKRKEWKKSVGRRKSLWNSERHMKFIAAIS
ILGEEDFRPKSILEIMNDPNLTHRQVGSHLQKYKAQIDQISYTLPRNESRSIDKTFEYPSNYKYPFKISDLTNNLIVSNS
LWNSLEKKNSASASITQFLFKKPIGEKEETMPKFHIGGKLDLSNHSVHGNVLNKLSMNVNFVPSTISNNPAYNILSIDSS
SIDSSSYTGLVSTGLSSENSPILYGLPSNDGASNTCTSQMESERISIPQYDPNQCHPHRSILETDVNQIDLDFTSILDSF
DPLVDECLMKENNRFLPNPTMNLLDTDIDKMDWVSFIENLSHHDINMNHMDWDPSTANYVLPETNMNINFPEKHTNEIGW
VSSQVGYVPFENMIPSEVDINHMGMGYSGGSIPPQEETNTNNVGFVSCEIHSEIPPKTNMAILETNYSNPLDWVFPEDIT
SLETNTIQKSLVSCETSYDALDNMVPLETNMEEMNDALYDISIEDLISFDIDANEKDIFSWLEDNGFSEENNMMESCEYH
NIESVNQSDDMKIDDNFDDYRECMDWINEEMNKDV
>AT2G01760.1_ARR14 B
MPINDQFPSGLRILVVDDDTSCLFILEKMLLRLMYQVTICSQADVALTILRERKDSFDLVLSDVHMPGMNGYNLLQQVGL
LEMDLPVIMMSVDGRTTTVMTGINHGACDYLIKPIRPEELKNIWQHVVRRKCVMKKELRSSQALEDNKNSGSLETVVVSV
SECSEESLMKCRNKKKKKKRSVDRDDNEDDLLLDPGNSKKSRVVWSIELHQQFVNAVNKLGIDKAVPKRILELMNVPGLS
RENVASHLQKFRLYLKRLSGEASQSNDSESTKRYENIQALVSSGQLHPQTLAALFGQPIDNHHSASFGVWIPNDNLGRSQ
NEHFSVDVSSASNRPVSVAVHGLSSSANFRQRGDVNNNRIRQGYGSNVNEESWILERSSRQR
>AT2G25180.1_ARR12 A new protein sequence entered manually
MTVEQNLEALDQFPVGMRVLAVDDDQTCLKILESLLRHCQYHVTTTNQAQKALELLRENKNKFDLVISDVDMPDMDGFKL
LELVGLEMDLPVIMLSAHSDPKYVMKGVTHGACDYLLKPVRIEELKNIWQHVVRSRFDKNRGSNNNGDKRDGSGNEGVGN
SDQNNGKGNRKRKDQYNEDEDEDRDDNDDSCAQKKQRVVWTVELHKKFVAAVNQLGYEKAMPKKILDLMNVEKLTRENVA
SHLQKFRLYLKRISGVANQQAIMANSELHFMQMNGLDGFHHRPIPVGSGQYHGGAPAMRSFPPNGILGRLNTPSGIGVRS
LSSPPAGMFLQNQTDIGKFHHVSSLPLNHSDGGNILQGLPMPLEFDQLQTNNNKSRNMNSNKSIAGTSMAFPSFSTQQNS
LISAPNNNVVVLEGHPQATPPGFPGHQINKRLEHWSNAVSSSTHPPPPAHNSNSINHQFDVSPLPHSRPDPLEWNNVSSS
YSIPFCDSANTLSSPALDTTNPRAFCRNTDFDSNTNVQPGVFYGPSTDAMALLSSSNPKEGFVVGQQKLQSGGFMVADAG
SLDDIVNSTMKQEQSQGDLSGGDLGYGGFSSLRTCI
>AT2G27070.1_ARR13 B
MAFAQSVYNQSSVLKINVMVVDDNRVFLDIWSRMLEKSKYREITVIAVDYPKKALSTLKNQRDNIDLIITDYYMPGMNGL
QLKKQITQEFGNLSVLVMSSDPNKEEESLSCGAMGFIPKPIAPTDLPKIYQFALTYKRNGKSTLSTEQNQKDANVSVPQQ
IMLVPEQAYVLKTKKKNCSSKSDTRTVNSTNVSHVSTNGSRKNRKRKPKGGPSDDGESLSQPPKKKKIWWTNPLQDLFLQ
AIQHIGYDKVVPKKILAIMNVPYLTRENVASHLQKYRLFVKRVVHQGRFSMLSDRGKDSMFRQTHIKEPYVNYYTPSTSW
YETSLNNRSFYSESVHGHSRLLSEAREPVRYNQMSYNYMNRNISFENQPSQNEETRTVFEPPVMANKISQTSQVLGFGQL
GPSAISGHNFNTNMMSSYGSLTPNQPGTSHFSYGMQSVLNNENATYNPQPPANATTQPNLDELPQLENLNLYNDLGNTSE
LPYNISNFQSDDNKKQGEEDGDWTFVNINQDQSNGESSNTIATPETNTPNFNINPNQNQGQAVPEFTDWSFLDQQPRRLG
IRIGYFGFKFSGLEV
>AT3G16857.2_ARR1 B
MMNPSHGRGLGSAGGSSSGRNQGGGGETVVEMFPSGLRVLVVDDDPTCLMILERMLRTCLYEVTKCNRAEMALSLLRKNK
HGFDIVISDVHMPDMDGFKLLEHVGLEMDLPVIMMSADDSKSVVLKGVTHGAVDYLIKPVRMEALKNIWQHVVRKRRSEW
SVPEHSGSIEETGERQQQQHRGGGGGAAVSGGEDAVDDNSSSVNEGNNWRSSSRKRKDEEGEEQGDDKDEDASNLKKPRV
VWSVELHQQFVAAVNQLGVEKAVPKKILELMNVPGLTRENVASHLQKYRIYLRRLGGVSQHQGNLNNSFMTGQDASFGPL
STLNGFDLQALAVTGQLPAQSLAQLQAAGLGRPAMVSKSGLPVSSIVDERSIFSFDNTKTRFGEGLGHHGQQPQQQPQMN
LLHGVPTGLQQQLPMGNRMSIQQQIAAVRAGNSVQNNGMLMPLAGQQSLPRGPPPMLTSSQSSIRQPMLSNRISERSGFS
GRNNIPESSRVLPTSYTNLTTQHSSSSMPYNNFQPELPVNSFPLASAPGISVPVRKATSYQEEVNSSEAGFTTPSYDMFT
TRQNDWDLRNIGIAFDSHQDSESAAFSASEAYSSSSMSRHNTTVAATEHGRNHQQPPSGMVQHHQVYADGNGGSVRVKSE
RVATDTATMAFHEQYSNQEDLMSALLKQEGIAPVDGEFDFDAYSIDNIPV
>AT3G62670.1_ARR20 B
MAFLMKNKHEIDLVIWDFHMPDINGLDALNIIGKQMDLPVVIMSHEYKKETVMESIKYGACDFLVKPVSKEVIAVLWRHV
YRKRMSKSGLDKPGESGTVESDPDEYDDLEQDNLYESNEEGSKNTCDHKEEKSPTKKPRMQWTPELHHKFEVAVEKMGSL
EKAFPKTILKYMQEELNVQGLTRNNVASHLQKYRQSSKKTCTPQEPQEDFVWGNAGPDVTLAASKTLLSSHATPSYLINN
QAAPRGSYFMNNIPYPSTSCLPVNNNNCFMTNPSTYIDQFQHQLQQQQQHQQYQSTLNSISAMLTKQESRHVPSSAMENS
EPLMIYNSNLPFGIDECFPPAGFNIFDQIGHN
>AT4G16110.1_ARR2 B
MVNPGHGRGPDSGTAAGGSNSDPFPANLRVLVVDDDPTCLMILERMLMTCLYRVTKCNRAESALSLLRKNKNGFDIVISD
VHMPDMDGFKLLEHVGLEMDLPVIMMSADDSKSVVLKGVTHGAVDYLIKPVRIEALKNIWQHVVRKKRNEWNVSEHSGGS
IEDTGGDRDRQQQHREDADNNSSSVNEGNGRSSRKRKEEEVDDQGDDKEDSSSLKKPRVVWSVELHQQFVAAVNQLGVDK
AVPKKILEMMNVPGLTRENVASHLQKYRIYLRRLGGVSQHQGNMNHSFMTGQDQSFGPLSSLNGFDLQSLAVTGQLPPQS
LAQLQAAGLGRPTLAKPGMSVSPLVDQRSIFNFENPKIRFGDGHGQTMNNGNLLHGVPTGSHMRLRPGQNVQSSGMMLPV
ADQLPRGGPSMLPSLGQQPILSSSVSRRSDLTGALAVRNSIPETNSRVLPTTHSVFNNFPADLPRSSFPLASAPGISVPV
SVSYQEEVNSSDAKGGSSAATAGFGNPSYDIFNDFPQHQQHNKNISNKLNDWDLRNMGLVFSSNQDAATATATAAFSTSE
AYSSSSTQRKRRETDATVVGEHGQNLQSPSRNLYHLNHVFMDGGSVRVKSERVAETVTCPPANTLFHEQYNQEDLMSAFL
KQEGIPSVDNEFEFDGYSIDNIQV
>AT4G18020.1_APRR2 
MVITANDLSKWENFPKGLKVLLLLNGCDSDGDGSSAAETRSELESMDYIVTTFTDETEALSAVVKNPESFHIAIVEVNMS
AESESFKFLEAAKDVLPTIMISTDHCITTTMKCIALGAVEFLQKPLSPEKLKNIWQHVVHKAFNDGGSNVSISLKPVKES
VVSMLHLETDMTIEEKDPAPSTPQLKQDSRLLDGDCQENINFSMENVNSSTEKDNMEDHQDIGESKSVDTTNRKLDDDKV
VVKEERGDSEKEEEGETGDLISEKTDSVDIHKKEDETKPINKSSGIKNVSGNKTSRKKVDWTPELHKKFVQAVEQLGVDQ
AIPSRILELMKVGTLTRHNVASHLQKFRQHRKNILPKDDHNHRWIQSRENHRPNQRNYNVFQQQHRPVMAYPVWGLPGVY
PPGAIPPLWPPPLQSIGQPPPWHWKPPYPTVSGNAWGCPVGPPVTGSYITPSNTTAGGFQYPNGAETGFKIMPASQPDEE
MLDQVVKEAISKPWLPLPLGLKPPSAESVLAELTRQGISAVPSSSCLINGSHRLR
>AT4G31920.1_ARR10 A new protein sequence entered manually
MTMEQEIEVLDQFPVGMRVLAVDDDQTCLRILQTLLQRCQYHVTTTNQAQTALELLRENKNKFDLVISDVDMPDMDGFKL
LELVGLEMDLPVIMLSAHSDPKYVMKGVKHGACDYLLKPVRIEELKNIWQHVVRKSKLKKNKSNVSNGSGNCDKANRKRK
EQYEEEEEEERGNDNDDPTAQKKPRVLWTHELHNKFLAAVDHLGVERAVPKKILDLMNVDKLTRENVASHLQKFRVALKK
VSDDAIQQANRAAIDSHFMQMNSQKGLGGFYHHHRGIPVGSGQFHGGTTMMRHYSSNRNLGRLNSLGAGMFQPVSSSFPR
NHNDGGNILQGLPLEELQINNNINRAFPSFTSQQNSPMVAPSNLLLLEGNPQSSSLPSNPGFSPHFEISKRLEHWSNAAL
STNIPQSDVHSKPDTLEWNAFCDSASPLVNPNLDTNPASLCRNTGFGSTNAAQTDFFYPLQMNQQPANNSGPVTEAQLFR
SSNPNEGLLMGQQKLQSGLMASDAGSLDDIVNSLMTQEQSQSDFSEGDWDLDGLAHSEHAYEKLHFPFSLSA
>AT5G07210.1_ARR21 B
MASAQSFYNQSSVLKINVMVVDDDHVFLDIMSRMLQHSKYRDPSVMEIAVIAVDDPKKALSTLKIQRDNIDLIITDYYMP
GMNGLQLKKQITQEFGNLPVLVMSSDTNKEEESLSCGAMGFIPKPIHPTDLTKIYQFALSNKRNGKSTLSTEQNHKDADV
SVPQQITLVPEQADVLKTKRKNCSFKSDSRTVNSTNGSCVSTDGSRKNRKRKPNGGPSDDGESMSQPAKKKKIQWTDSLH
DLFLQAIRHIGLDKAVPKKILAFMSVPYLTRENVASHLQKYRIFLRRVAEQGLYSMLSDRGIDSMFRQTHIKEPYFNYYT
PSTSWYDTRLNNRSFYSKPVHGFGQSKLLSTTREPVCFNQMPYNYMNRSSTYEPHRIGSGSNLTLPIQSNLSFPNQPSQN
EERRSFFEPPVMANKIAQTSQVLGFGQLGPSAISGHNFNNNMTSRYGSLIPSQPGPSHFSYGMQSFLNNENVTYNPQPPA
NATTQPNLDELPQLENLNLYNDFGNTSELPYNISNFQFDDNKHQQGEADPTKFELPAAKFSTELNHEDDGDWTFVNINQG
QSNGETSNTIASPETNTPILNINHNQNQGQDVPEFNDWSFLDPQELVDDDFMNSLFNNDMN
>AT5G49240.1_APRR4 
MQPLNMAEILDHRGVLTDGDDGPFRNLTNFYDMFSSNFPEGLRVLVFDEDPSYLLILERHLQKFQYQVTICNEVNKAMHT
LRNHRNRFDLAMIQVNNAEGDIFRFLSEIGSEMDLPIIIISEDDSVKSVKKWMINGAADYLIKPIRPEDLRIVFKHLVKK
MRERRSVVTGEAEKAAGEKSSSVGDSTIRNPNKSKRSSCLEAEVNEEDRHDHNDRACASSAKKRRVVWDEELHQNFLNAV
DFLGLERAVPKKILDVMKVDYISRENVASHLQVTFLIYNIIVHFQQHFCFYS
>AT5G58080.1_ARR18 A new protein sequence entered manually
MRVLAVDDNPTCLRKLEELLLRCKYHVTKTMESRKALEMLRENSNMFDLVISDVEMPDTDGFKLLEIGLEMDLPVIMLSA
HSDYDSVMKGIIHGACDYLVKPVGLKELQNIWHHVVKKNIKSYAKLLPPSESDSVPSASRKRKDKVNDSGDEDDSDREED
DGEGSEQDGDGSGTRKKPRVVWSQELHQKFVSAVQQLGLDKAVPKKILDLMSIEGLTRENVASHLQKYRLYLKKIDEGQQ
QNMTPDAFGTRDSSYFQMAQLDGLRDFTAARQIPSSGLLSRSHLTKLQPPMYSSINLQGMNSSSFIQQGHHQNSSNSANP
FGTYHSTLSPRIQNVNLFQRTSSPLEPLQFPRSKSYIGDFKGLGDRAIGGSFLDTCMPFGSSSTSLPSASTNPLMLQANY
TQPLHIASDGIQPCIEGTPSNSASPNISFQGLSRFPGHSWQGNLNTTRFPPSSLPLNLAFLPDQVTCAGNNLGDCTSLVS
AENPGGEMQCDPQLLGGFMQNVNPLGGQKWEQQNCTMLNNPFGNIEYPLPADNMVFRDNNSTRSKGLDESLMNPIDNSQE
YVGKATTMLDPEMKSGKPENDNQHDVFDDIMNEMMKQEENNGMVPVATRFGFDSFPPP
>C.cajan_04108 
MKSSDAVSDQFPAGLRVLVVDDDPTCLMILEKMLRTCLYEVTKCNRAETALSLLRESKNGFDIVISDVHMPDMDGFKLLE
LIGLEMDLPVIMMSADDGKSVVMKGVTHGACDYLIKPVRIEALKNIWQHVVRKRKNEWKDTEQSGSAEEGDRQPKASDEA
DYSSSANEGSWRNSKKRRDEEDEAEERDDTSTLKKPRVVWSVELHQQFVAAVDQLGIDKAVPKKILELMNVPGLTRENVA
SHLQKYRLYLRRLNGVSQHQNNMNNSFLGPQEGTFGTISSINGIDLQTLAVAGQLPAQSLATLQAAGLGRSTAKAGVPMP
IMDQRNLFSFENPRLRFGEGQQQHLSSSKPVNLLHGIPTNMEPKQLANLHHITTKGSFQDEVTSGIKGSGGFPSYDIFNE
LHHHKSHHDWDITNPGLTYNASQHANPLQEGLQQDNLQNAGQHLNPLLVDNSIRVKAERIPDASSQTNLFPEHYGQEDLM
SALLKQQEGMGPAENEFEFDGYSLDNIPV
>C.cajan_09230 
MTVDNRMNDSPDDFPVGMRVLAVDDDPTCLLVLETLLRRCQYHVTTTNQAITALALLREHKDKFDLVISDVHMPDMDGFK
LLELVGLEMDLPVIMLSANGDTKLVMKGIAHGACDYLLKPVRMEELKNIWQHVIRRKKFDSKEKKKTSNLDKPTSDSGNG
LGSSGAGNSEQNEKLTKKRKDQDEDEDEEQENDQDNEDPSTQKKPRVVWSVELHRKFVAAVNQLGIDKAVPKKILDLMNV
EKLTRENVASHLQAFFLFSSPLLYLKRISCVANQQANMVAALGGADASYLRMSSVSGVGHLQTLSGSGQLQNNGFRSFPS
SGIINRLNTPAGLNVHGFPSGVLQLSQSQNLNHNDHLKFQSAMVPVNQNGIQGMPMSVGLDQLQNNKGVISVHFDAKTFP
ILNKLSDPRPKVTTSGSHTPDLGISNNALMVEPRLQGTQGSVRYETLSSSPASQNSEFSLSMLDQGRYSDNWSSAVQPSV
IQTNSYPPSECFRRTNIRPTDNMASVPLQGGNLSGPSITSLSRQPHDSITDMHSEGVIFTNRPGLLSSNAPFQGWDDHSQ
DATHHSNIMFGSINSLNPVNGAATDSNLHRNLDFSYCDPLQMKHDGFVELTEETSLKHQGNIMNQQKSQQSGFSNNLGSL
EDLVSSMMKQVITFTQYTYILKFFP
>C.cajan_11822 
MAKLLIEEDVPFKFPAGLRVLAVDSDPAISTIIKQLCFQCIYHVITCSDTLLALNHVREKKDCFDMILIEVHMPIMDGYE
FIQHVSKEINVPIIMMSLDDAPSAVMKAIEHGACDYWIKPLHENQFKIMWKHVVKKLWSENKLPKKNDSEFTSSNIDALV
RYRKNSSSNSKESDADESEDCYTLLTKKPRIMWSSELHNQFVKAVMQIGVDKAKPKEILEVMQIPDMTRDHIASHLQVCF
LYAFET
>C.cajan_12949 
MVCTANDLQGWKDFPKGLRVLLLEGDSSSAAEIKEQLEAMDYNVSTFFDENEALSAISSSPEGFHVAIVEVSSSSSLGGF
KFLENAKDLPTIMTSKDQCLNTMMKCIALGAVEFLSKPLSEDKLKNIWQHVVHKAFNAGANVLSESLKPVKESVESMLQH
QADSEQDKSMKLIDLENVSRFSDNDHEQSAVCDKYPAPSTPQLKHGTRLLDDGDCHEQTNCSTEKESGEHDGECKSVETS
CDNLNAESSPQPREPDKTLIKEEEDFANGSKSENTVPLNPHNKELLNNADHNTSPNKTGVLNDSCEIKANRKKMKVDWTP
ELHKKFVKAVEQLGIDQAIPSRILEIMKVDGLTRHNVASHLQKYRIHKRQSAPGDDDRKWPNQRDAMQRSYYMQRPIMAY
PPYHTNHTLSPAPIYPMWGQPGSQTAGVQIWGPPSYPLWHPTESWHWKPYPGVHVDAWGCPMFPPPQAPCFPYNQNIPGL
HNPKAVDYRFGMPRSSFEHHPAEEVVDKVVKEAMSKPWLPLPLGLKPPSMDSVLAELSKQGISSIPLGNKGYSPSKPR
>C.cajan_15557 
MAEIPSEASQFSASLRVLAIDTDPTVLEFIKQICVGLQYQIIICTESLFALNLVRESSGSVDVILMELHMPDMDGHEFLQ
HVKKDIPVIVMSADDAKSSIMKAVANGACDYWIKPLQENQLKNIWTHAARKVLTENNFGRLEDDDSRKRDKDNSEFGSST
DNDVTGGVASSSREPDEVDESDNSHQPPAKRPRVIWTPNLHRDFVKAVKQIGDDKAVPKKILEVMNIPGLTRENIASHLQ
VIFCFHVHLIFHNWTWL
>C.cajan_15558 
MAEIPNEASQFSAGLRILAIDHDPTVLEFIKQICGGLQYQVVTCTESPSALNLARERRGYIDVILMELHMPNMDGHEFLQ
HVKKEIPVIVMSADDAKSSIMKAVANGACDYWIKPFHKNQFKNMWTHVARKAMIENKNFGRLDGAHCRKREKNYSEFGSS
TVIDATGGVVCSSREPDEVHESNDSYQPPAKKPRVIWTENLHSKFLKAVKQIGDDKAVPKKILEVMNIPHLTRDNVASHL
QKYRQLTKATSNEATQQQNEMPLPNIIKETTESRVAAPVRVDFQSLTAPSHVSNNTLATLNPSLPSNLISKEEHSTPSIQ
LLNHSHPEQGVTHGHPSNIAIANNFPQPIIDPSIYGVLMDILQQQQQQRQQTIMMHHQISPQTSSMMISGNPSFLTQNIN
YGLVSPQTITPLGAAQVHDANNFGFTSGDMRFFPSPASDELVPDGSISGDFTYQEYTNIPPSSLEDTLFASASINPNFSE
DIVDGNTTKEDEPNQEAL
>C.cajan_19358 
MDNGCFSSPRRDFPAGLRVLVVDDDPTWLKILEKMLKKCNYEVTTCCLARHALNLLRERKDGYDIVISDVNMPDMDGFKL
LELVGLEMDLPVIMMSVDGETSRVMKGVQHGACDYLLKPIRMKELRNIWQHVFRKRIHEAREFESFESFENIHLMRNGSE
QSDDGNLFAVEDVTSTKKRKDADNKHYDKECLDPSSTKKARVVWSVDLHQKFVKAVNQIGFDKVGPKKILDLMNVPWLTR
ENVASHLQKYRLYLSRIQKENDQRSSSSGMKHSDFPSKDLASFGFQNSVNKQQNDVPVDSYNFSDGSLQPKNVETKSREG
EPKGIIPQSTIAEKGRALTGNIADTNMREGFRVSLNQPFVPLESEGNRSVFDCSMPTQYSWTEVPHLQLKEDHKSLVNLG
DNFSQLPLQGKQHHIQVDQSQSIASISSTPSITDEEVAACIEPKPLFADYKNDYATSVCSIGNAVVDTFPIQPGSLVMND
QSSEPISTTNSGLKTQGYNNLSSTSDLEIYQRNLLLDEDLHFYWLQGESYNMNFGLQNIGMSEY
>C.cajan_20619 
MDYIKFQTVDLSKYICPIPGVKVLVVDANLTFLAAVSKMLHSLGYEVVTASLASEALSIVEEKKNELNLVFLEVHLPDMD
INALTGKIREISDVPYFLMTADDDLFNLLQELCNGSIPCFKKPIKISDLSGMWKYAMWKKDGRIASENIRGSGRLPVEES
IVNNSQERHPFVNTGRLIPQSSKRKAQGLKIGGEQSESLVPKRKRLSWRNVSRTKFLGAAVDLAGINEATPNQRHRLKNV
LGPKKGTSTNYSQRSRRSSKKTNPIKQHSDYKGHRPQLHNHKFCICNCMYLHSLRTQTPNLASLFSTTWTLEEDALYRPL
EQLGVAYYTSGSGDFMNNGNGSADISQVENAADGKVFNEDACVYHVNDLAVQTEMDFSTLLANDMSQEFPPLLPVPLLTS
DEEHGNSGAEAAKIDETFYALNGTQKFSDEDLKIWLSRYNPSY
>C.cajan_22328 
MAVENQRGHLGNEDGGNDPFPVGMRVLAVDDDPICLKVLENLLRKCQYQVTTTNQAAEALKMLRENRNKFDLVISDVNMP
DMDGFKLLELVGLEMDLPVIMLSAHSDTKLVMKGVTHGACDYLLKPVRMEELKNIWQHVIRRKNSDGKDQNKSSNEEKAP
NIAGEGSQGLRSENSADQNKRLGKRRKDQSEDEEEDGEGNGDEEDPSAQKKPRVVWSVELHRKFVAAVNQLGLDKAVPKK
ILDLMNVEGLTRENVASHLQKYRLYLKKAAQQANMVAALGGSDSYLRMGSIDGYGDFCTSSGTGRISNSTLPSYASSGIF
SRLNSPAGLNMRGISSSALIRPVQSQNINSSLNTLGNIPPSMFPANQSSGLLQGIPTSIELNQSKQSNCATGISPLNQVD
SSGFTVASSFPDSRATVNGSNNSLPCVSNNRIMLQGNPQQTHSPGAFKNQPSVRAASLSAEPFDMGVCGSSNLLDYNRCN
ENWQSAAHLSKFPANSLPLCDAFGNDQLPPTSINVSNSTTHIGNSSADFSSRMTIPVSLDDARNELRCQEGLIGNIVQPS
SYASQQRWEERLDYNQSMNRPFNPGNSHASSSGVTNIRLKSNEAYILEQMKSQDGFMQNTFSTLDDLMGAMVKRV
>C.cajan_24323 
MDNGCFSSPRHDAFPAGLRVLVVDDDPTWLRILEKMLKKCLYEVTTCCLAIEALKKLRERKDAYDIVISDVNMPDMDGFK
LLEQVGLEMDLPVIMMSVDGETSRVMKGVQHGACDYLLKPIRMKELRNIWQHVFRKRMHEARDFESLEGFEGIHLMRNGP
DHDEGNLFAVEEITSMKKRKDADNKHDDKEFGDHSPTKKARVVWSVDLHQKFVKAVNQIGFDKVGPKKILDLMNVPWLTR
ENVASHLQKYRLYLSRLQKENDQKSSSSGIKHSDSPLKDPGSFSFLNIANKQENDVAIDNLSYSDGSLLLQMDTTSHEGD
LKGIVSEPTTEKRRASTSDIPDPKIQKASQMSLNQPFAPVESSEANHAVFDCTLPTQYSWSEFPKGALKEEQKTLVQIED
SFSQLPLHGTQHHIQVDQSQSIASINSNPPITDEEVVASLETKPLYIGYKNDYVSPVSSKGSAVEAFPSQSKNLVVNDHS
SEPIFTSNMGLKTRGFNLDCISDLDFYRRNLLLSGEAAFAPLEEDLNFFLLHGECYNMNFGLQNIDMSEYYDPRLIAEVP
SHFYDSADYSSLDQSLFIA
>C.cajan_29328 
LLLCFYLPVTTCTEATVALNLLRERKGCFDVILSDVHMPDMDGYKLLEHVGLEMDLPVIMMSGDSTTSAVMKGIRHGACD
YLIKPVREEELRNIWQHVARKILNENKEHDHSGSMEDNDRNKRGNDDTEYTSAVDASEIVKAPKKRSNLKEEDVELESDD
PTTSKKPRVVWSVELHQQFVSAVNQLGLDKAVPKRILELMNVPGLTRENVASHLQKFRLYLKRLSGVAQQQNGMLNAVPG
TIESKLGATGRFDIQALAAAGHVPPETLAALHAELLGCPATNIMPTVDQTALLQASMQGPKHSHSEHAVAYGQPLVKCPS
NINKNFPPSGLTVNDTSSGYGAWPSSNNTIGSVRPNTSLERVGIQNNNMLMDMLEHQQRQQHQQKQQRQLQQQSLIHDQS
CSINVQPSCLVVPSQSSDTFKAVNSPASVNQDCSFGRNAAIDYSLFSQKSNYSLIASQFPGGDTKAQGVLYGYTTPSTCS
TGSSNGNIQQLQNSTFSFGAARPLPSLLPMSDRQDPYGFKSDDSLDQVCLRNLGFVGKGTCIPSRFVENEIESSVTDFSQ
MKVNVDSSGNTLKEEPNFINFPKVSHPIIERYPSRDRSSVFTE
>C.cajan_29495 
MNLSNGKGSTSSSVKTGDTISDQFPAGLRVLVVDDDPTCLMILERMLRACLYEVTKCKRAEVALSLLRENKNGFDIVLSD
VHMPDMDGFKLLELIGLEMDLPVIMMSADDGKSVVMKGVTHGACDYLIKPVRIEALKNIWQHVIRKRKNGAKDVEQSGSV
EEGDRLQKGSEDGDYSSSVNEGKSSKKRRDEEDEGEERDDSSTLKKPRVVWSVELHQQFMAAVNQLGIEKAVPKRILELM
NVPGLTRENVASHLQKYRLYLRRLSGVSHQQSSLNNSFMSSQEASFGATSISGIDLQAFSAASQLQSQSLAKLQAAGLGR
STAKPGVPMPLSDQKNLFSFESPRLRFGEGQMQHLSNNKPMNLLHGIPTNMEPKQLVNLHQSSQSLGITSMPTKGMFHED
GTSDIKGAGGFVPNYDMFNEFNHQKSNDWDLTNTGMTYDASQHANPLQGEGMHQGNLQNVGQPLNNLLVDNSLRVKDERI
PDQSTQINNMMSEQYGQEDLISAFLKQQEGIGPVEDEFDFDGYSLDNIST
>C.cajan_37366 
MSEVSQFPAGLRVLAIDHDPSVLEFTKQICSQLKYHVVTCTESPFALNLVREIKTCIDVILMELHMPNMDGHEFLQHAKK
DIRIPVIVMSADNAEDSVTKAVRNGACDYWNKPLHVNQFRNMWIHAARKAFSENKNFVTLENNNSEFGSSTVIEATEIFR
DQNNSSSRESDESEHSCQPPAKKPRVIWTPTLHREFLKAVKQIGDDKAVPKKILEVMNIPGLTRDHVASHLQKYKRHMKS
TSNGATQQQNEMKNTSNGATQQQNEMKSTSNGTTQQQNEVKSTSNEMALPNTESGALVGKLRGLVSSSRSRVRFLEDEVT
SSRGRVRSLEDEVTSLKSKLATTAEKRLCDEVVIGGKEEEVATLKAELARQEAERKELEKKLEETEKAIIVEHKCGFLKA
ARQARLLAPGFDFSTMHVA
>C.cajan_40483 
MVCTANDLQEWKDFPKGLKVLLLEGDSVSAAEVRAKLEAMDYNVSTFCDENEALSAISSRSESFHIAIVEVSSSSNQGGF
KFLENAKDLPTIMTSNNHCLNTMMKCIALGAVEFLSKPLSEDKLRNIWQHVVHKAFSAGASVLCESLKPVKESVVSMLQL
KTDNEQHESGVSIDIEKVYRFTDNDHEQSPGNDKYPAPSTPQLRQGTRLLDDGDCQEQTNCSTEKEKKECGEHDGESKSV
ETTCGNLNAETESTPQQRNSETTLAKEEVDLVDATKGETVASLHAQKRKVLSNTDRNIKSPNKAGVHSDACEIRTNRKKM
KVDWTPELHKKFVKAVEQLGIDQAIPSRILELMKVEGLTRHNVASHLQKYRMHKRQILPKEEDRKWLNPREKSYCVQRPI
MAFPPYHSNHTLPLAPVYPMWGQSGNQTAGMQIWGSPGYPMWQPTAESWHWKPFPGVHADAWGCPVLPVPPPQAPCFPYS
QNMPALLNADMVNHTFSMSQSSFEHHPAEEVVDKVVKEAISKPWLPLPLGLKPPSTDSVLVELSRQGICSIPPKGSNSG
>C.cajan_44120 
MSEVSQFPAGLRVLAIDHDPSVLEFTRQICSQLKYHVVTCTESPFALNLVREIKACIDVILMELDMPNLDGHEFLQHAKK
DIQIPVIVMSADNAKGSVMKAVRNGACDYWNKPLHVNQFRNMWIHAARKAFKIFRDQNNSSSRESDESEHSCQPPAKKPR
VIWTPMLHREFLKAVKQIGDDKAVPKKILEVMNIAGLTRDHVASHLQVSFCFVYLIFHNCTWL
>C.cajan_45197 
MDDLRDQFPIGMRVLAVDDDPTCLKVLETLLRKCQYHVTSTKNAITALKLLRENKNKFDLVISDVHMPDMDGFKLLELVG
LEMDLPVIMLSVNGDPKMVMKGITHGACDYLLKPVRIEELQIIWQHVIRRKKTDPKEQNKTSNQEKPDADCCNGRESAAT
GNSDQSGKSSKRRKDEDEDEHEDHENSHDNEDPSTQKKPRVVWSVELHRKFVSAVNQLGIEKAVPKKILDLMNVEKLTRE
NVASHLQAFSHPFFFSLMLYLKRISRVANQQANMVAALGTADSSYSRMGSLSGLRPLQTFSGPQQFHNNAFRPFPPGGMT
GRFSTSVGLNVHGLPSSENLKLGHAQNLNNSMNDPLKFQSSQIGGNHNGIQGMPTFLGLDQLQHNKGVSVGPVQNLSPII
DAKSTFPMPNNALTKDTQGSGAYQNLTQLASQNSQFSIPLMDQGRCSDIWASPVQSPGTNSYPPSDVNLSGASSITSMSN
QSHDSLTDMPSQGVFLTNNSGLMSNNVPLQGWDNHNHDTSYHSNAIGNTIDSLISVNPVDTEGHTTVNSTFNRDLGFNFC
DQFQMKPDGVMGLSGETSLKAHQGYIMNQQKSQNSCATNINVGSLEYFVNSMMTQVIKFIQFDAVSQ
>Medtr0450s0040.1_MtRRB28 
MSYDKSNIQVLVVDHDDESLASLTNILMTWQYKVQTAKDAHHALATLRDSQILFDLIISEFHIFGMNGFEFQKQIQDEFQ
LPVIVMSKDNREDIISMTLEHGAAHYMVKPFCPEDFRDIWKYAVEGKKNRLFIDSLFAESEEEETKNKCSKRKSFGDHQD
EGEFGVVKKPRLVWTNNLHSRFLNAIRQIGLGDVVPKKILEIMNVPNLTRENVASHLQKHRMFLKSVQEKGMEGGVSQRA
LNSKFASDLPISVVNEIAERRKNRRYSNLSVFQAKNSFNDGASTSNSSNPSLFQAKNSLKDGASTSNSSNLSLFQANNSF
NDGTSTGYPSYGGRKGTMAASFLSSSFLTRNLKFGDTSYRNQSIVGKDSFNHFNYGGKNWSVGSTSKSNILPNVTFSSIK
IRSTEVGTGTTNKGKFDNVIPYSFGFNFTGRNENTNFRPWLNEKSGLVHGGFGLELVSEANGVNASEADKSKAAVENEEH
HKNANSINEMNENNDASLLLNSDLFNFYQDVQPLEKEFDMDLIGELLGTSMEDYCLD
>Medtr1g013160.1_MtRRB29 
MDQHWRIQDVVRKTFLLRDECIFYYPNLGLDPHSWRLLAHWIPPTEGLLKLNIDGSFLEDFGCLGAGVTTAHSALTALNL
LRENKSNFDLVISNVHMPDMDGFKLLELVGLEMDLPVIMFSANDDPKMVMKGIEHGACDYLVKPVRLKEVQIIWQHVIRK
KKTSKRSNHDAPNSDSGNGKDSAGTGNSDQIEKPSRKRKDKNEDDGDEENEDDYDNDNSTAQKKPRTVWSADLHGKFVAA
VNQLGAVPKKILELMNVENLTREKVASHIQKYRLYLKRISCAEDKQDHMAAAIASSSDASYQLNCQSFPVTFFSHPPYFS
HIFHDL
>Medtr1g013170.1_MtRRB21 
MNDQFPIGMRVLAVDDDRTCLKILEKLLQRCQYHVTTAQNAITALNLLRENKSNFDLVISNVHMPDMDGFKLLELVGLEM
DLPVIMFSANDDPKMVMKGIEHGACDYLLKPVRLKEVQIIWQHVIRKKKTSKRSNHDAPNSDSGNGKDSAGTGNSDKNER
ASRKRKDKNEDDSEEENEDDYDNDDQTAQKKPRTVWSADLHRKFVVAVNQLGVDKAVPKKILELMNVENLTREKVASHLQ
KYRLYLKRISCAEDKQDHMAAALASSSDASYLRSGVGGHLHTLNGSTQFHNHYNPFRSFPSGGGMISSFNTPNNVNMHGL
PSSGTLQPIQTHNLNNSTDDQLKFQSALTRGNPNDVQRDISISPIQNMTNNLPNFSFTNNPLMLEGNPQEKQIGEGYKNL
ASQNSQYFSLLENRRCNRIWSSTMQLPGTSSYLPRESFNHAAMPHLSFQGWDNNNNHDGSHHSSNVIGNSIGSSMIPGMN
VVEQEGNLDYNYGDSVQ
>Medtr1g013180.1_MtRRB22 
MNDQFPIGMRVLAVDDDRTCLKILERLLQRCQYHVTTAQSALTALNLLRENKSNFDLVISNVHMPDMDGFKLLELVGLEM
DLPVIMFSANDDPKMVMKGIDHGACDYLLKPVTLKEVQMIWQHVVRKKKTNKRSNRDAPNSDCGNGIDSARTGNFDQNEK
PSRKRKEKNEDEDEDEDEDDRDNDDSTAQKKPRVVWSADLHRKFLAAVKQLGFEKAVPKKILDLMDDETLTRENVASHLQ
KYRLYLKKQANMAEVLGNDSDKSYSRMGYISGVGAHVQPLNDPRQFHNNNSAFRSFPSSGMSTRLNTPSSSVNMHGFPAH
NLNNSTGDHLRFQSAIARSNLNDVQRMPFSSVDSQHSQFSHPLLEKRRCNDIWSSPMQQLPETNSYLPKEGFVHAAAMPP
TYNMNSQGIIFNSSNNVPFQGWDNNHNNHDGSYHPSHVVGNSVGPSMIHVLNAIEPEGNLDNNYCDRIAELHEVPSLKPH
EVYMMNNQMKAGNSHMSNELDSLEDVMRVMIKPKQLYANFSGGTSMPRQD
>Medtr1g032570.1_MtRRB7 
MPASLQSSGEFPAGLRVLVVDDDVTTLKIIEQMSLRCHYQVTTCSEATVALKILRERKGCFDVVLSDVHMPDMDGYKLLE
HVGLEMDLPVIMMSVDDRTSTVMKGIRHGACDFFIKPVRMEELRNIWQHVARKILNENKEHDNSGSIEDNDRNTQGNDDN
DNTSSVAGATKGIVKEQKKRSNLKDEDVELENDDPSASKKPRVVWSVELHQQFVSAVNQLGLDKAVPKRILEMMNVPGLT
RENVASHLQKFRLYLKRLSVVAHQQNGMLNTVHGTIESKLAATGRYDIQALAGSGHVSPETLAALQAELLGHPATNIMPT
VDRTALMHASVQGTKHSLADDHAVACGQPLVKYPSNIVNNFPQSILKVDDSSSIYGAWPPSSTLGSVSSGRLGVQNNNTL
VDILQHQQQHQHQQKQQQSQIHDQNRSINVQPSCLVVPAQSSNTFQAVNSVASVNKDCSFSRNAIIDYSQSSQKSSNSSS
SSQYPGGETRATSISPQISSFSVGSRNNNIQQIQNSTLTFGAARPLPGLLPLTLRQVPYDIKSSDSLDEVCLRNLGFVGK
GTCIPSFENKIQSSANDFSQMKVFMASNGNTVKEELEEEPSLIRYPNASQPVLQNYPSHDHSS
>Medtr2g034960.1_MtRRB6 
MSTSTSPSNSGNLVSDQFPAGLRVLVVDDDPTCLMILERMLRFCLYEVTKCKRAEVALSLLRENKNGFDIVLSDVHMPDM
DGFKLLEHIGLEMDLPVIMMSADDGKNVVMKGVTHGACDYLIKPVRIEALKNIWQHVVRKRKNSWKDLRQSGGLDERDRE
KKASTDANYSSSTNEGKSSKKRRDEEDEADDRDDCSTSKKPRVVWSIELHQQFMAVVNQLGLDKAVPKKIMEMMNVPGLT
RENVASHLQKYRLYLRRLSGVSQQQSNLNNSFMSAQESIFGGTSVNEIDLQTLSASGQFSAQSLAKLQAAGLYSPENSKL
RFGDGQLQHMSSSKPVNFLHGIPINIEPKQFANFHQSAQSFGSANMRVNASAAKRSPWLTQMAQSQPRGQVLNENTNSHA
TMFPSSLMQPTGPNGISVNSFPLRCTSGISSSSTKGAFHAEATSGIKGLGGFSYDVYNELHRKSNDWGLANTGLTYDGSQ
HSNTLQGNIDVSPSILGHRGFSSIQQTRQNRDGMSQGDHQNVGQHLNTPFVDNSLRGKSERIPGTNIEINPFSDQSQEDL
MSVFLNQHKGIGQVDNEFDFDGYSIDNIPVYNRSC
>Medtr2g450070.2_MtRRB5 
MAVVENQSRDEDGVIDRFPVGMRVLAVDDNPTCLKVLAKLLSECKYHVTTATNGFDGLKMLRENRKNFDLVISDVAMPDM
DGFKLLELVGLEMDLPVIMLSGYSDTSMVFKGVTHGACDYLVKPVRLEELRNIWQHVVRKKKTYSKDVNKASNEDKVPNI
SGGSNQNILENSVDQNKRLGKRRKEQDEEEKEEEDEESGDGDEDEDDPSSQKKPRVVWSPELHKKFVGAVNLLGADRAVP
KKILELMNIEGITRENVASHLQKYRLYLKKATPHDTNMVAGLGGGNDSYLRMRGIDGYADFCTSTRSGRIGSTTLPSYAP
SGVFGRLNSPAGLNMRGINSSILIQPVQSHNTNSSWIPANQSSSLLHGVPTELNQSKLNNSAAGISQLNQIDSTGFAAAS
DFHDSRAINSSNQVSNHHLLLQGNSQQTHNAGSFRNQSSVGSASLGNKNITIGGSSNLLDYNRCSENWQSQAQLPKFPAS
SLPVCKSFNNDQLPLTSVTAYNQSPLIANSSVDFSSGNTITVALEEARNVPRCQEDGLIGNFIQPSSYAPRQSWAENKPD
YSQNTGRPFNPVNSQVCSSRALTNSASHNINQSKTVCSNRVDTSFVDQVYGASTSVARYPEAEKFSSDVQVNSNDAYKLE
KMRSQVGYVEGFGTLEDIMGAIVKRV
>Medtr3g086100.1_MtRRB4 
MDNGCFSSPRRDFPAGLRVLVVDDDPTWLKILEKMLKKCNYEVTTCCLARHALSLLRERKDGYDIVISDVNMPDMDGFKL
LEHVGLEMDLPVIMMSVDGETSRVMKGVQHGACDYLLKPIRMKELRNIWQHVFRKRIHEVREFENFESFESMHLMRNGSE
MSEEGNLFALEDMTSTKKRKDVDSRHDDKEFLDSSSSKKARVVWSVDLHQKFVKAVNQIGFDKVGPKKILDLMNVPWLSR
ENVASHLQKYRLYLSRLQKDNEQKSSSSGMKHSDLPSKDVGNFGFPNSANKQQNDASIDKYNYSEGSLQHQNIETKSHEG
NPKGIVPHSTAAEKARALTGNITDATDTALNKPFAPLESERKRGAFDCNMSTPYSWTEIPKTQLKKEQKSVVHLEDKFNL
LPLNGKQHNIQVDQSQSIASISSTPSITEQDVAACVETKPTFSDYKKDYTSSVSSIRSSVDTFPFQPGSLMMNDQPTQPI
STTNFGLKTQTSNLSCISDLESYQRNLLLGGEAASAPLDEDLYFYWHNMNFGQQNIGMSEYYDPGLLIEVPNHLYDSADY
SVIDQGLFIA
>Medtr3g102590.2_MtRRB10 
MDDSSDRFPIGMRVLAVDGDSTHLSDLETRLRSCQYHVTTTSQAKTALTMLRENKDKFDLVIADVHLPDMDGLKLLELVE
LETDLPVVVMLSESSDNELVMKAVFHGASDFLVKPVRLQELKTIWQHVIRKKKDNEDLSAQKKSQSVWSVELHHKFVAAV
NQLGIDKAVPEKILGLMNVENITREDKYRLIDYVKKVSSVANQHASSLVAASRSADQDEDKDEDKENGHDNEDP
>Medtr3g102600.2_MtRRB1 
MDDFSDRFPIGMRVLAVDDDPTSLLLLETLLRSCQYHVTTTSEAITALTMLQENIDMFDLVIAEVHMPDMDGLKLLELVG
LEMDLPVIMLSAHGETELVMKAISHGARDFLLKPVRLEELRNIWQHVIRNKESQFVWSVELHRKFLETVNQLGVDKAVPK
KIFDLMNVENITREDKYRLFLKRMDSSGHFHNNTIRSFSPAGIVGNLNTPAGLNGQFGHNSR
>Medtr3g106220.1_MtRRB3 
MVDSGDRFPIGMRVLAVDDDPTCLLVLETLLRRCQYHVTTTSQAITALTMLRENKDKFDLVISDVHMPDMDGFKLLELVG
LEMDLPVIMLSAYGDTKLVMKGISHGACDYLLKPVRLEELKNIWQHVIRKKKSDPKEKNKTSKPDKTTSDSGSGLRSAGA
ENSDENGKLTKKRKDQDEDEDEDKENGNDNEDPSAQKKPRVVWSVELHRKFVAAVNQLGIDKAVPKKILDMMNVENITRE
NVASHLQKYRLYLKRISCVANQQASMVAALGSADQSYLRMGGSGHFHNNAFRSFSPSGIIGNLNTPTSLNGHGFSPSGLL
QLGQSRNLNNSCNDQLKFQSAITPVNQNILQGMPMSIGFDHLQNSKGVISVQNLNTDVKTTFPIPNKFPDQRPSFATSSS
HPPSLGISNNGLMLDTHPERKHGGIGIGYGSSSSSVASQHSEFSFSMLDQGRHGGNWSSDVPISGIQTNSFSSSECFRQT
AVPPSDNMASLPLQAGYSGGSLPDMHSQGMIFTNSPEYINGNLPFQGWEDRNQDATYHSNVTCGSMNSLAPVNGAVVPPG
QTATESTLDTKFFNPIQMKHAGFAELTECSSSRQSPANIISQQKFSNNLGSLEYLASSMMGQEQDKMKLLGGDFICDNYS
DGVSL
>Medtr4g021760.1_MtRRB11 
MALFTDKPASFPEGLKVLAIDHDITLLNSIEEMCNRCNYKVTKCSMASDAFNMLERKDCFDVMLIDPHMPNMDAYDFVQS
VVLQLNIPVIMMAVDSAESSIMKSIQCGACECWTKPLVEKQFKTMWQHVIRKGLTANKEYEIVGSSVVQEIRKRGREDDN
ASKETQAKKARLSWSPELHQRFLWAVNQLGLDRAMPKKILKIMDVPNMTKEQVASHLQKYRNYLKSSTEDTKGRMKKLKK
SPFETKFSLEATHSLPEQDQSFLLNSATQCRDNCDAQQHWVEIGESNITSNIFSDLPNLFPYVDDDLSSLVW
>Medtr4g021790.1_MtRRB12 
MAFFIDNPSFPAGLKVIAIDHDITVLNTIEDMCNRFHYQVTKCNTASDALNLLERKDCFDVMLIDPHMPNMDAYDFVQHV
TLQLNIPVIMMAVDFTTSSIMKSIQCGASTYLTKPLVEEEVKIMWQHVVRKGVTENKECEIVESLVVQECRKRGREDDKV
SKETNAKKARLSWSPELHQRFLWAVNQLGLDKSRPKMILKIMDVPGLSVGHVASHLQKYRIHLKRSADETKPGKKKTKWS
DSSQAEWIDQNRNDDFLAKWIDCGAGSYLHNLMA
>Medtr4g021845.1_MtRRB13 
MAVFTDNPSFPAGLKVIAIDHDITFLNSIEEMCNRYHYQVTKCNTASDALNSMERKDCFDVMLIDAHMPNMDVYDFVQHV
TLLLKIPVIMMAVDSTKSSIMKSIECGACTYWTKPLAEEEVKIMWQHVVRNGSTENKEYEIVGSLVVQECRKRGREDADA
SKETLAKKARLSWSPELHQRFLYAVNQLGLDRATPKKIQKIMDVPDVTKQHVASHLQKYRNYLKSSTEDTKGRMKKSKKS
PFETKFSLEATHSLPEQDQSFLLNSATQCRDNCDAQQHWMEIGESDIMSNTFSDLPNLFPYVDDDLSSLVW
>Medtr4g021855.1_MtRRB14 
MARFVDNPSFPAGLRVIAIDHDIIVLNTIEDMCNRYHYQVTKCNSASDALYLLERKDCYDVMLIDAHMPNMDVYDFVQNA
TLQLNIPVIMMAVDSTKSSIMKSIESGACTYWTKPLAEEEVKIMWQHVVRNGSTENKYEIVGSLVVQECRKRGREDANAS
KETLAKKTCLSWSPELHQQFLCAVNQLGLDKARPKMILKIMDVPGLRVGHVASHLQKYRIHLKRSADETKRGRTKSKWSD
SFQAEWIDKVHSYDFQTKSIDQDRNDNLIQTELADQDRNDDFLAEWIDCGTGSYLHNLMA
>Medtr4g023980.1_MtRRB15 
MTSLSLIPSRRCVIDAIIKLPNVMWLLMHWICWTKKCCFDVMLIDARMPNMDACDFVQHVSLQLQIPAIMMAVDSTKNSI
MKSIECGACEYWTKPLIEKKFKTMWQHVARKGMPENKEYAIVGSSMVQANRKRGREDADASKETHAKTARFSWSPELHQR
FLWAVNQLGLDKATPKKIQKIMDVPNMTKEHVAGHLHLFLY
>Medtr4g098870.3_MtRRB24 
MPSLLNEACDVMVLQKELDVDESLRKDAKPAMVCTANDLQEWKDFPKGLKVLLLEGDNTSVSEIRVKLEAMDYNVSIFCD
VNEALSAVSSRPEDFHIAIVEVSSSSCEGGFRFLENAKDLPTIMTSNSDCLNTMMKCIALGAVEFLSKPLSEDKLRNIWQ
HVVHKAFNAGVSALSESLKPVKESVASILQIQTDNEQNESKASVELEQVLRSSDNDHHEHYPAPSTPQLKQVGRLLDDGD
CQEQTNCSTEKESGEHDGESKSVEITCENLNAESITQQTKSEATLVQKEEEEFADASKCESVVSPQLPNVKVLNNSESNT
TSANKVVVRSHKCEIKANRKKMKVDWTPELHKKFVKAVEQLGIDHAIPSRILDLMKVEGLTRHNVASHLQKFRMHKRHIL
PKQEDRKWLNPRDPTQRNYCLQRPIMPGPPSYYSNHTLPPLAPLYPMWGQSGTQTAGMQVWGHSGYPVWQPTESWHWKPF
PGMHPDAWGCPVLPPPQPPCYSYSQDIPAVSNANAMDYTFSMMLHSSFDDYPAEEVIDNVVKEAISKPWLPLPIGLKPPS
TDSVLAELSRQGISSIPPSYNGSIPY
>Medtr4g121020.1_MtRRB2 
MNLSNNGKGSISTVTSTATTMKSGEGSDQFPAGLRVLVVDDDPTCLMILEKMLRTCLYEVTKCNRAETALSLLRENKNGF
DIVISDVHMPDMDGFKLLEHIGLEMDLPVIMMSADDGKSVVMKGVTHGACDYLIKPVRIEALKNIWQHVVRKKKNEWKDT
EQSGSADEGDRHPKASDDADYSSSANEGNWRNSRKRRDDEEEGDDRDDSSTLKKPRVVWSVELHQQFVAAVDQLGIDKAV
PKKILELMNVPGLTRENVASHLQKYRLYLRRLSGVSQHQNNSFLSPQEASFGTISSMNGLDLQTLAAAGQLPAQSLATLQ
AAGLGRSTVKSGLPMPLMDQRNLFSFENPRLRFGEGQQQLLNGSNNKPTNLLHGVPTNMEPKQLANLHQSAAQSLGNMNM
RVPASATQGNPLLMQMAQSQPRGPMLSENTGSHVPRLPNLLGQSTVSNGISDGLMGRNNMASSSRAPSFNPVPQSSSFLN
FPMNQSTEMSVSNFPLGSTPGISSITTKGSFQAEVNSGIKGSAGFPSYDIFNELNHQKSRDWGMTNQGLMYDSSSHANPL
HGNIDVSPSVLVHQGFSSAQQTGHSRDASLLGKSPFSLGEGLEQGNLQNGGGQHFNPLYVENLTRVKAERVPDASSHTDL
FPDHFGQDDLMSALLKQQEGIGQGENEFDFDGYSLDNIPV
>Medtr4g131570.1_MtRRB16 
MAVENPLEVENVFREDFPVGMRVLAVDDDQTCLKLLEKFLLMCKYNVTTTTKPVEALELLREKRDMFDLVISDVSMPEMD
GFKLLEQVGLEIDLPFIMSLSDDFFLCDIVLSGNDDRERVMKGVMKGACDYLVKPIRLEELKNIWQHVVRKKIESKDRNK
GIITDGICSQDTSSENIANRNKTRGQKIKEQSEDEEEEEEEAEEDNDEERSTRKKPRLVWDDELHKKFVSIVSQLGLDKA
YPKKICDLMNVEGLTRENVASHLQKYKLSLKRPSKQARVDAALDPHLQKNSVAGYGDFCTLPGSRRILSSTLPTYASSNM
FCRLNAPSGLNLRGMSSSALVPPLQSQNIPSYKQPLFFASESSSALKGVRTSVEINQFQQNIYPPGNMKLSPIDDSSAFT
DSSGFQDIRANVNNANSFLSCISSNHLQTHNSRAFINHPSVGGPAMEQKSFNPATSGSYNFASNPSPLSEDFNNDQISHN
SLKFASLSSQFKKNPDDFSSIRVIDVPLEETMQCQDGLLGSVVTASCYTHQQNVGSSFNNTLDSSNADTSSMVHSVPQTI
SPLITQMPVVEKFYSDERTMESNGDCFFEQLLDVDGFVQNSSLPWMTQ
>Medtr4g131580.1_MtRRB17 
MMAVEDRLVGEDVTEEGFPVGMRVLAVDDDQTSLKVLEKHLLTCKYNVTTTTKSVEALELLREKRSMFDLIISDVNMPEM
DGFKLLEQVGLEMDLPFIMLSGHDDRERVMKGVMKGACDYLVKPIRLEELKNIWQHVVRKKIESKDQNQGIISDGVSGQD
TSSENIPKKNKTHGRKRKEQSEEEEADTDEENDEEHSTRKKPRFVWDNELHKKFVSIVNLLGLDKAYPKKIRDLMNVEGL
TRENVASHLQKYRLSLKRPSKQAKVDAALDPLQQKGSVRGYGDFCTLPGSRRILSSTLPTYASSGMFCRLNAPSSLNFRR
MSPSAPVPPLQSQNILSFKQPMFSASESLSFSQGVRTSAEINQFQRNIYPLGNKNLNPIDYTSAFTVSSGFQDIRDTVNN
ANSSLSCISSNNLSTHNSGAFVNHSSVGGAYVEPKSFNPATYGSSNFASNPSPLSEDFNNDQISGNSLNFASPSSHFRKS
PVDFSSTLAVPSEEAMQCQDGLLGNVVKASCYTTQQQNVSSSFNNTLDSLASYNEDTSSMVQSVPQTNSQLMTQMPQVEK
FYSDARVTEPRGDCFFEQLLALDGLIENSCVSLDDTISEAVKQQSPSD
>Medtr4g131600.1_MtRRB18 
MMVVVVEDSFGVVNVLGEGFPAGMRVLAVDDDPTYLKVLEKQLLTCNYNVTTTTKPVEALELLREKKDMFDLVISDVSMP
DMDGFKLLEQVGLEMDLPFIMLSVNDDIEKVMKSVIHGACNYLVKPIRMEELKSIWQHVVRKKIESKDQNQGIISDGVYG
QDTSSENIANKNKMHGRKRKEQTEEEEAEQDNDEKCSTRKKPRLVWDHELHRKFVSAVNHVGLDKASPKKILDLMNVEGL
TRENVSSHLQRYRIDIKWLSKQDRGDDALDPYQQKGSVGGYGDFCTLSGSTRVLSSILPAYASNDMFCRLNAPSSLNLEG
MSSSALVPPLQSHNIPNFETPMFSESESSSSVHGIQTSMDINQFQQNIYLPDNINLSPIDDSNAVTDSSSFQDIGATVNN
ANVSLSCISSNHIQTHKSGAFINHSHVEGAAVKTQSFNPVTSGSSNFASNSVPLSEDFNNDQMLHNNFKFASPSSHFSST
DIVAVPLEETMQCQDGLLGNVINAPWYTQHQNASSSFNNTLDYLASSNGDTSSMVHGLAQTNSSLITQMPEVEKFYSDER
TMESNGDCFYEQLLSLDGFIQNSCVPWMTQ
>Medtr5g014040.3_MtRRB9 
MVCTANDLQGWKDFPKGLRVLLLEGDNNSASEIRTKLESMDYNVSTFYNENEALSAISSSPKCFHVAIVEVSISCPDGGF
KFLENAKDLPTIMTSNSQCINTMMKCIALGAVEFLTKPLSEDKLKNIWQHVVHKAFNAEASALSESLKPVKESVESMLHL
QTDNTLHESTISIDLDKVSKFSDNEHEHSAASDKYPAPSTPQLKQGARLVDDGDCHEQTNCLIEKESGEHDSGECKFVDT
SCENLNAESSPQPTKHLIKEEEDFAKGSKGEGGASLNPLNKNFLGDAGGNTSLNKTRVFNDPCENKANRKKMKVDWTAEL
HKKFVKAVEQLGIDQAIPSRILELMKVDGLTRHNVASHLQKYRMHKRQIIHTDEDRKWPNRRDPMQRNYCMQRPIMAYPP
YHSNHTFPPAPAYPMWGQHGSQTAGVPIWSPPGYPLWQPTESWHWKPYPPGVHVDAWGNPMLRPPQTHCIPYTQNMAGMH
NAKAVDYSYPAEEVVDKAVKEAINKPWLPLPIGLKPPSMDSVLDELSKQGIPFSKKSKGSRPC
>Medtr5g055260.1_MtRRB19 
MAVFIDNPSFPDGLNVIAIDHDTTFLNTIEEMCNRCHYQVTKCNTASEALNLLERKDCFDVMLIDAHMPNMDAYDFVQHA
TGQLNIPVISNSVTKSITYGACEYWTKPLYEEQFKIMWQHVARKGLRENKKHKSVGSLDVQGHRKRERDDDNVPNVKKPR
LMQFSMIMSWFFALFAKPKVILKRIDIHGLSAGHVASHLQKYRNYLKRSIDEKKCGKKKSKPSDDFEAQRIDRNQHDDVQ
DEWIDQDESYPRVQDDAQQIRQYSQLFF
>Medtr6g045327.1_MtRRB25 
MALSTEMEALPQQFLEGPRVLVIDHDTTIHNVIVEKSIGWDFKVTTCSNASFALTLLREAKGCFDVILIEEQISDMNSYD
FLQQITQQINIPVIMMGKDGSTSAAMKAIANGACEYCVKPLSDDDLIKNICQHVSRKSLNENKHDQIHVDNGTKETHVDV
VEKDNYQPPTKKNRLKWSQAMQQEFLRAVNQFGLDNAKPKKIIEVMNVPGLTKEHIASHLQKLRIALKNEMPKGKWKKSK
QDQCHHPTETQLGLEAAKSTPELDQNVKNSVIQCDNNSHAPQHSSIFANLFTDQSDVQSSVIQRDNNSHAPQHSSIFANL
FTDQSDVQSSVIQYAKPKKIFEVMNVPGLTREHIASHLQVFF
>Medtr7g026400.1_MtRRB26 
MVAKIYFVTAKDARHALITLQENEGLFDLVITEFHLVGMNGLEFQKHIKDQFQIPIIMMSEDNRPSLISKTLENGAAQYI
VKPFCAEDFKDIWKYVMEGKKEKLFIESLFVRNEEEETSSEPKNKKKHCKRKSKESQGEKDIQVVKKQKLVWTPYLHKMF
LLAVNQIGLEKAVPKKILEIMNIPNLTRENVASHLQKYRIFLRDVAEKGMVEGMSQRALESRFASSLPSSVIREIEEKRT
NKLLAPTLQYLQTLAYQTRGVNNVFNNFNQFPTHHVDQFPYIQKGLALQDLEQVRLGKSKLEANAVVENSGHDQNRFGIS
SSNLPFFQAKNSFNDGASTSFSSYRGEQGLMVSSSSSFLTRDFKCGDIRNQNHGVKTSNFGSLASPNIMPHKFTSDARNN
NHFGIQLNNRAEMVGIGTMNNGLRDSSANNNSFFFNKRGQNENKNCRSFVNENFGLVQGGFGLDSISDIRGGSGREFLAG
SVNNEGNVSKNRQFPQHKLNGNVVENVQKYNGSTFTNEVDFNTIEFNNFDYLMADDKNLHNELQGNEEFSNGEPSNRFLE
GKVSEASTSATNLEYDMDFVKALFDTIEDYRD
>Medtr7g117705.1_MtRRB23 
MNDKFPIGMRVLAVDDDRTCLKVLERLLQRCQYHVTTAQSARTALNLLLRENKNNFDLVISNVHMPDMDGFKLLELVGLE
MDLPVIVFSANDDPRMVMKGIDHGACDYLLKPVTLKEVQMIWQHVIRKKKTSKRSNHDVPNFDSGNVIDSAVTRNSDQNE
KPTRKRKDMNDDIEEENEDDHDNDDPTAQKKPRVVWSNDLHRKFLAVVNELGIENAIPKKILELMNVENLTRDNVASHLQ
KYRLYLKGISSGENQQANTSHSRFSSLTRVGGHFHTLNNPRQFHNHNSAFRPFPASVNMHGFPTHNLNHSAKITLSFNRP
KLMPIRTMFKECQFLL
>Medtr8g032710.1_MtRRB8 
MESDKSQSVTLRRYHGPVAGVKVLVVDANSACRTIVSKMLISLGYEVMTASLASDALSIICEKKNEVNLVLVEVQLPDME
IYELIEKMGESSNLPSFIMTAYDDDTPSISRALGFGAKWCFRKPVQISDLHDLWRFAVWNRYETTVTEAVPDFVWRLSDV
IMATKGLACQPSMNTGERSRQNAIGLEGQPSLNAGEKTLRSANGKEHEFPDNDNSVLLNRKRKSWTDDLHRKFLEAVEIA
GIDAGSKTIFQIMNVEEFTKESASNYLQRYRQSMNLRATAMEQHVNGYVSRTNKSQGKCPLEKQVLINDPKDLSNFVPVH
ILDTSATFLPLESSSCQESPFSQNQLSLPLEQQGVAHTTSSLGRFINRVNDDVSEKISQVFNTEDGEVSNAGQQLNFSTP
LTFDMCEPLCTVLPMPPLPPDEKAYYDKFFYAKGTQLFTDEDLKMWLSTIRGMNMPVMFHCACARAASTSNVNAVA
>Medtr8g079940.1_MtRRB20 
MVHNRSLVYDNMDNACFPSPHLDAFPAGLRVLVVDDDLTCLRILEKMLKKCFYRVTTCCLAIEALKKLRESKGTYDIVIS
DVNMPDMDGFKLLEHVGLEMDLPVIMMSVDGETSRVMKGVQHGACDYLLKPIRMKEVRNIWQHVLRKRIREAREFESLEG
IHLMRNGSDHTDDGNLFAVGKEMNLMKKRKDFDSKHDDQVFLDQTFIKKARVVWSVDLHQKFVKAVNQLGFDKVGPKKIL
DLMNVPWLTRENVASHLQKYRLYLSRLQKKNDQKSSSGGIKHSDLPSKDPGCLSFLNSFNKQQKEGAIDSFGYSDGTLKI
QMDTTSHEKRRASTSDIPNPKIRKSSEIGLNQSLESAESEANHTVFDSVIPTQYSWNEVPKRPLGEELNTLVQLKDNLSH
LPLNVTQQHFQNDRSLSINSNPSGYKSDYIRPVNSTVSSVDTFPSQSKSDIIFTSNLSLKTPKFNLGCASDMEIYQRNLL
LGIESASTPLDEDLNLFLLQGEYYDMNFDMQNIEMSEYYDPRLIPEVPTNLYASGDYS
>Medtr8g105600.1_MtRRB27 
MTFSFGNVFPANVKVLVIDHDIHLLNAIEKKLSQFNYQVTTCWTVSSAMNLIAQKVHFDLVLLETQMPDMDSFDFLQQLT
QQIDIPVIMTMCSEGSTTGILNAIENGACDCWVKPFSENQVKYMWHHAVRKMMKGNKKQKINEQLGVEGSQIRARDDSNL
CLNDEDIPEPPPTKKTKKRKKTKKTKKERVVWSLELHEQFMKAVKELDASSSSSSSKAVPKTILEHMKVPGLTREQVGSH
LQKYRLYLNKHQQEHEQALLVVESNSSHDRSPKLYFQAYDASAHAVVLESSQWSHNSHVAEQQYPMAYACSSQQVPRKLL
PRHFPQQPNMNLHHGYATWEQQLPSEYYIADHAVGLGSLTANNSNAMLQQEEDINNQQQSPMHVPHMNNAVNDGVSSVDN
IVEVNNTITDFGEATMQVEIGPQVQELERVVAGPQDQELGRVVAGPQAQPQELERVVAGPQDQELGRVVAGPQAQPQELE
RVVAGPQDQELGRVVIAPQAQPQELGRVVAGPHAQELGRMVAAPQDQPQKLGRVMAAPHAQPQKLGRGVVAPQTQPQKLG
RVMAAPHAQPQKLGRVVAGPQAQPQELGMVVAGPQTQELGRVVVAPQTQPQKLGRVVASPQAQAQELERVVVAPHAQPQE
LGRVVAGPQAQPQELGMVVADPTSKARKGGGWSSGSRDRKGGGFSTCSTSRAGKGGCYSTGSTSKARKGGGWSSSSASRV
RNGGDWFSDSKARKGSGWSSGSRARKDGGCSTNSASRAWKGKEV
>Mt0345_00001_MtRRB30 
MNDEFRIGMHILAVDDDRTCLKILGRLLESCQYHVTTAPSARMALNLLRENKNKYDLVMSNVHMPDMDGFKLLELVGLEM
DLPVIMFSENDDPKLVMKAIDVGACDYLLKPVQLKEVKMIWQHVIRKKKTSKRSNDDVPNSDSGNGIDSAVTKSSDNKIE
KPSRKRKDGNEDDVEEENEYDHENDGPTMPKKPRFKWSRDLHHKFVVAVNQFGVEKARPKKILNLMNIENLTKEHVASHL
QKYRQKLKSSSYGKNNEANIVASGSDTSHSRIDTPPSVNIHGLATLDLNISLN
>Phvul.001G046300.1 
MTVVEDRMDELRDEFPIGMRVLAVDDDSTCLMILETMLRRCQYHVTTTKNAKTALTLLRGNENRFDLVISDVQMPDMDGF
KLLELVGLEMDLPVIMMSVNDDPKMVMKGITHGACDYLLKPVRLKEVQNIWQHVVRRRTSDSKERSKSSNQDKANTDSNE
RGSVATGNSDQNVKSSRKRKDESDYDNDEQENGHDNEESSCHKKARVVWTVDLHQKFVNAVDQLGFDKAVPKKILDLMNV
EKLTRENVASHLQKFRLYLKRRSCAVNREANMAAALGTTDSSFLTMGSLSGVGHLQSLTGAQHFHNNTFRPFGSGGMAGR
LNTSFGVNLHGLPTSEILHLGHAHNFHKSIHEPLKFQQAIIGGNQNVIQGMPMSTGLDQFQRKGVNIGVRPIQSISPFLD
VQPNFSLSNKLPDLMPKSTMGCSASPVLDVSNNALVLKADGENTQGGGLIFGQTSLASQNSQFSMPLLDQGRCSDIWSNT
VQSSGTNSYPPTETFQWRNLSGASSITSLSNQSLDSLKDMHSQGVLFANNSGQISNSVVPFQGWDDNNDDSSFPSTIFGN
SVDSLIDTDGHTSINSIYNKNTDFSFFELRD
>Phvul.001G258000.1 
MDNGCFSSPRRDFPAGLRVLVVDDDPTWLKILEKMLKKCNYEVTTCCLARHALNLLRERKDGYDIVISDVNMPDMDGFKL
LEHVGLEMDLPVIMMSVDGETSRVMKGVQHGACDYLLKPIRMKELRNIWQHVYRKRIHEAKEFESFESFESIHLMTNGSE
LSDEGNLFAVEDVTSTKKRKDADNKHDDKECMDPSSTKKARVVWSVDLHQKFVKAVNQIGFDKVGPKKILDLMNVPWLTR
ENVASHLQKYRLYLIRIQKENDRRSSSSGMKHSDFPSKDLGSFGFQNPVNKQQNDVSIDSYNYSDGSLQLQNVENKSHEG
DKGTVSQFTIAKKGRPLRESSRVGLQQPFDCSMPTQYSWTEVPHTQLKEEHKSLVHLEDSFNQMPLQGKQHPIQVDQSQS
VASISSVPSIREEGVAACIEAKPLFSDFKNDQSSSVNSIGNAVDTFPIQPGSLVMNAQSLASSTTNSGLKAHGYNNLSCI
SDLEIYQRNLLLGASAPLDEDLHFHWLQGECYNMNFGLQNIGMPEYYDPGLIAEAPSHLYDSSDYSVMDQGLFIA
>Phvul.002G004800.2 
MVCTANDLQGWKDFPKGLRVLVLDGDRSSAAEIGEQLQAMDYNVSIFYDENEALSAISSSPEGFHVAIVEVSTSSSLGGF
KFLENAKDLPTIMTSKNQCLNTTMKCIALGAVEFLSKPLSEDKLQNIWQHVVHKAFNAGANGLSESLKPVKESLESVLHL
QTGNEQDKTHKRTMSIDLENVSKFGDDDKEQSVCDKYPAPSTPQLKHGTRLLDDGDCHEQTNFSTEKESGEHDGECKSVE
ASCENLNAESSPQPTEPEETLIKEEEDFANGSKGERAVSPNLHNEKFLTNADGHTSSKKTGVLHDSCEIKANRKKMKVDW
TPELHKKFVKAVEQLGIDQAIPSRILEIMKVEGLTRHNVASHLQKYRIHKRQSAPGEEDRKWHNQRDAMQRSFYLQRPIM
AYPSYHSNQTLSPAPIYPMWGQPGSQMAGVQMWGSPAYPLWHPTESWNWKPYPGMHVDAWGCPLFPPPQAPGFPYNQNIP
GLHTPKAVDYRFGMPRSSFEHHPAEEVVDKVVKEAINKPWLPLPLGLKAPCTDSVLAELSKQGISSIPLGNKGSSAPKPC
>Phvul.002G177100.1 
MTLLSNNMDNGCFSSPRHEAFPAGLRVLVVDDDPTWLRILEKMLKKCLYEVTTCCLAIEALKKLRERKDAYDIVISDVNM
PDMDGFKLLEQVGLEMDLPVIMMSVDGETSRVMKGVQHGACDYLLKPIRMKELRNIWQHVFRKRMHEARDFESHEGFEAL
HLMMNGSDQSDDGNLFAVEEITSIKKRKDADNKHDDKEFGDHSPSKKARVVWSVDLHQKFVKAVNQIGFDKVGPKKILDL
MTVPWLTRENVASHLQKYRLYLSRLQKENDQKSSSSGIKHSDSPSKDPGSFSLLNTANNKQQNDVAIDSFSHSDGSLLFQ
MDAPSHEGDLKGVVSEPTTEKSRTPPKSSQMSLNQPFSSLESSEASHAVFDCTIPTRYSWGEFPKGPLKEEQKAIVQLED
SFSQLPLNGTRQHIQVDQSQSIASINSNPSITEEEVAPSLDIKPLYAGYKNDYVSPVSSIGSAVDTFPNQSKSLIVSDES
SEPIFTSNLGLKTHGFDLDCISDLDFYQRNLLLGGEAASAPLEDDLNFFLLQADWYNMNFGQQNINMSECYDPRLVAEAP
SYFYDSSDYSSVDQSLFIA
>Phvul.002G322000.1 
MAQISSPAIATQHTLPVSPMLNVLVIDSDLSVLEYITKACTHSSYQVIPCSESLPAANFLRERKELIHLILIEVHMPLMD
GYEFLQFVKQEQINVPLVLMSTDNNNASVMKAIEVGACDYWNKPLEEKRIVNMWAYVLKSSTSEDTKQKDIGSQKDDDRR
RVKSDNSEFASSVVDFDVGESKNANPPSRKKKRIVWSTELHELFLIAMDKAGGEDAVPKKILEAMNVPGLERGHVASHLQ
KHRKYLRKKKEMEMSLASGNTEPERIHLQSSTSLTDFHHPGFTGNMGPKGEQHFPAEEALAHHQNSPLATFSNMAMAENS
PLFMRNIMQQYHHQIHPFNFHSSSITISGNPAFVPQNYNSGINMNNGLTSLQSIQGGNSIGEVIQNQDTTGASVYYPQSQ
NAGLSSYAVRYSDATEFSSQSLSTDIDNATTEEQLILLTMDESITRPAS
>Phvul.002G322300.1 
MAENSSPAIDTHRTLRFSSMLNVLVIDTNLSVLEYIKQACTHYSYQVIPCSESLSAANFLRERKELIHLILIEAHMPLMD
GYEFLQFVKQEQINVPLIMMSTDDSDASVMNAIEVGACDYWIKPLEKNRIVSMWTHVVKNSMSKDKKRKDIGCQKDYDRT
RVMRYNSEFASSLVDFDVDESKNANPPSRKTKRVVWSTELHDLFLNAMKKAGEEAMNVPGLERGHVASHLQKHTKSLTEK
QQKEMSLASWNTEPERIHLQSSTSLTDFHHPGFTGNMGPKGEQHFHAEEALAHHHHPLLATFSNMAIAENSPQFMRNIRQ
QYHHKIHPINFDYNSGINMDNGLASLQSIKGGNNMGEVILNQDTTKASVYHPQSQNAGLSSCAVRSSDAIDIDDATSEEQ
LILSTME
>Phvul.003G017000.1 
MAPSRSGGDVCKGGAPEFPAGLRVLVVDDDATTLRIIEQMSIRCRYRVTTCTEATVALNLLRERKGCFDVVLSDVHMPDM
DGYKLLEHVGLEMDLPVIMMSGDSTTSAVMKGIRHGACDYLIKPVREEELRNIWQHVVRKIWNENKEHDNSGSMEDSDWN
KRGNDDTEYTSSVADAAEVVKGPKKRSSLKEEDIELESDDPATSKKPRVVWSVELHQQFVSAVNQLGLDKAVPKRILELM
NVPGLTRENVASHLQKFRLYLKRLSGVAQQQNGMLNAVPGTIESKLSATGRFDIQALAAAGHVPPETLAALHAELLGCPA
SNIMSTMDQATLLQASIGLKHSHAEHAVAYGQPLVKRPNIGTDFLPSVLTANDVSSGYGAWPSSNNTMGSVRPNNSVERV
GTQNNNILMDILDHQQRQLPQQKQQHHHQQKQQQQLRQQPLIPDQSCSINVQPSCLVVPSQSSDTLQAVNSSASVDQNCS
FGRNAIIDYSLYSQKSNNSVSASQFPSSDTKAQGVLYGYTTPSTCSMSSINGNIQQLQNSTLTFGAARPLPSPLPMSDRQ
DPYGFKSGDSFDQVCLRNIGFIGKGICIPNRFVQNEIESSVSDFSKMKVNVDSSGNTLKEEPNFINMQKVSRPIVERYQS
CDHSSVFTE
>Phvul.003G110100.1 
MNLSNGKGSMSTVTTTAVMKSGDAVSDQFPAGLRVLVVDDDPTCLMILEKMLRTCLYEVTKCNRAETALSLLRENKNGFD
IVISDVHMPDMDGFKLLEHIGLEMDLPVIMMSADDGKSVVMKGVTHGACDYLIKPVRIEALKNIWQHVVRKKKNEWKDAE
QSGSAEEGDRQPKASDEADYSSSANEGSWRNSKKRRDEEEEAEDRDDTSTLKKPRVVWSVELHQQFVAAVDQLGIDKAVP
KKILELMNVPGLTRENVASHLQKYRLYLRRLSGVSQHQNNLNNSFLGSQEATFGTISSINGIDLQTLAVTGQLPAQSLAT
LQAAGLGRSTAKTGVPMPLMDQRNLFSFENPRVRFGEGQQQHLSSSKPMNLLLGIPTNMEPKQLANLHQSTQSIASLNMR
VNASATQGNPLMMQMPQSQPRGQMLSENTGPRVPRLPSSLGQPTVSNGISNGFLGRNGIAGNNRGPAYNPVPPNSSLLSF
PMNQSSEVSVNNSLPLGSSPGISSITTKGSFQEEVTSGIKATGGFPSYDIFNELHHQKSHDWEITNPSLTYSASHHANPL
QGNIDVSPSVLVHQGFSSTQQNGQSRDATLIGKAMFSLGEGSEQDNLQNAVQHLHPLLVDNSIRVKAERIPDASSQTNLF
PDHYVQEDLMSALLKQQEGMGPAESEFEFDAYSLDNIPV
>Phvul.003G158200.1 
MEEEDHFPVGLRVLAVDDDRTYLTVLENLLRKCQYNVTATTEAVKALEMLRKNRNMFDLVVSDVNMPEMDGFKLLQHVGL
ETDLPVIMLSGYGDKERVMKGVIYGACDFLTKPVRIQELQNIWQHVVRRKIDGKDKNKTASEEINCSMSGKVANEEEPCT
IAGECSQALEPKTNADQNIKGDRKRKERCEAEEVEEDDKENDEPSNHKKSRLVWDAELHNKFLAAINQLGIEKAFPKKIL
DLMNIDGLSRENVASHLQKFRLGLKKPNPYHRMGSVDCFRPSSESGSMLSTTLPSYAYAPGGRFGVLNAPSSLNTRGMNS
SAIVQAAQSLNINSSSIKTHGNMHSSIFSANQTSSLLQGIPTSIEANQFKPNNSPAGIRRFNLLDRSTGFKDFSSFSENR
ATVRNAANVSLPGFSNNHLLFQGISQLTHHSEPFRNHSSFGSASVKAQSFDPNSCGWPKMGDDYNNKSWQGAAPISIFPS
STSAVSNVFNDDQLLQHNFKLSPSTFCSRNSPVGFSSSVPLEDDVLGEMLQQEGLHGNILLASSYTQHNKGGCSKDTSQT
FNSINPVISPNGGTSSLGHCYDQNNAVDNKSIDASLVGQMNGVNPSITQSSEGENFYSMKSNDEYVLPSLKSGEGLLHNG
LESLDEIMNEIDEQELNAIMLMDGGIEFDAYNDGSCK
>Phvul.003G228600.1 
MVFTANDLQEWKDFPKGLKVLLLEGDSISAAEIRAKLEAMDYNVSTFCDENEALSAISSTPESFHIAIVEVSSSSSEGGF
KFLENAKDLPTIMTSNNHCLNTMMKCIALGAVEFLSKPLSEDKLKNIWQHVVHKAFSSGTSILCESLKPVKESVVPMLQL
QKDNEQHESSVSIDIEKVSRFTDNDHVLSPGNDKYPAPSTPQLMHGTRLLDDGDCQEQTNCSTEKESGEHDGESKSVETT
CGNLNAETESTAQERKSEITLARKEVDLVDTSKGESVASLHTQKRKVVSNTDKNTKSPNKVGVRSDSCEIRPSRKKMKVD
WTPELHKKFVKAVEQLSIDQAIPSRILELMKVEGLTRHNVASHLQKYRMHKRQIFPKEEDRKWLNQRERSYCLQRPIMAF
PPYHSNHTLPLAPVYPMWGQSSSQTAGMQIWSSPGYPLWQPTAENWHWKPFPRMHADAWGCPVLPVPPPPQAPFPYSQNM
PALLNADAADHTFTMPQSSLEHYPAQEVVDKVVKEAVSKPWLPLPLGLKPPSTDSVLAELSRQGISSIPPRSSKGSNSG
>Phvul.005G022600.1 
MPLINGFEFMEFLNKKKINIPLIMMSADGSWPSIMKSIEVGACDYWVKPLSEQRLVNMWIDVVKNNIKDEEQKDIGSQKD
DDRTRVVDDCDDDRTRVTDDSDDDDSDSADSVQWSTELNFLFHQALIKIGLEISKPEDILEAMNVPGLELEDVESHLE
>Phvul.009G088900.1 
MTVEKRMGDSGEEFPVGMRVLAVDDNPICLMVLENLLRKCQYHVTTTNQAITALTLLREHKDKFDLVISDVHMPDMDGFK
LLELVGLEMDLPVIMLSANGDTKLVMKGISHGACDYLLKPVRMEELKNIWQHVIRRKKFDSKEKNQTCNLDKPTSDSGNG
HGSSGAVNSDQNEKLTKKRKDQDEDEDEEQENDHDNEDPSSQKKPRVVWSVELHRKFVAAVNQLGIDKAVPKKILDLMNV
EKLTRENVASHLQKYRLYLKRISCVANQQANMVAALGGADPSYLRMSSVSGVGHLQTLSGSGQLHNNGFRSFPTGGIINR
LNTPAGLNVHGFPSGVLQLSQSQNLSNTNNDHLKFRSAMAPVNQNGVQGMPMPVQNNKSVISVQNLTAVFNAKTNFPISN
KLPEPRPKITSVPRTSDVGIANNALMVFMKCFCISFNILTTRSAHMLKGFKVLTI
>Phvul.009G194200.1 
MAVENQRDHLGDEDGCVDRFPVGMRVLAVDDNPTCLKVLENLLRKCQYQVTTTNQAVEALKMLRENRHKFDLVISDVDMP
DMDGFKLLELVGLEMDLPVIMLSAHSDTKLVMQGVTHGACDYLLKPVRIEELKNIWQHVVRRKNFDGRDQSKASNDEKAL
NIAGEGSPSLRSENSGDQNRRLGKKRKDQSEEEEDDGEGNGDDDDPSAQKKPRVVWSVELHRKFVAAVNQLGLEKAVPKK
ILDLMNVEGLTRENVASHLQKYRLYLKKANHQANMVAALGGSDSYLRMGSIDGFGDFCTASGSGRISNTTLPSYASSGIF
SRLNSPAGLNMRGISSSALIRPVQTQSINSSLNTLGNIQPSIFSANQNSSLLQGIPTSIELNQSKQNNCSTGLSQRSQVD
SSGFAVASGFPDSRAAVNGPNNSISCGSNNHIILQGNPQQTHSPGAFRNQSSVRAASLSAESFGICGSSNMLDYNRCNED
WQNAAQLSKFPANSLPLCEAFSNDQLPPPGINVSNSGTHIGNSPVGFSPRMAMTVPLEDIQPLSYTPQQRWEEHKLDYDQ
NMSRPFNPVNSYASSSAATSSMGRGLNQNNTICSNRIDASLVGPCTEVDKFSSDIPLKSNEAYILEQLKSQEGFMHNTFG
TLDDIMGAMVKREQNELTLLDGEIGFDASYPVGSCN
>Phvul.009G253200.1 
MNLSSAKGSTSTSPLKTGDAVSDQFPAGLRVMVVDDDPTCLRILERMLRVCLYEVTKCKRAEVALSLLRENKNGFDIVLS
DVHMPDMDGFKLLELIGLEMDLPVIMMSADDGKSVVMKGVTHGACDYLIKPVRIEALKNIWQHVIRKRKNGLKDVEQSGS
VEEGDRVLKGCDDGDYSSSVNEGRGSKKRRDEEEEGDERDDSSTLKKPRVVWSVELHQQFMAAVNQLGIDKAVPKKILEL
MNVPGLTRENVASHLQKYRLYLRRLSGVSQQQGSLNNSFLSSQEATFGATSINGIDLQTLAVAGQLPAQSLAKLQAAALG
RTTAKAGVPMPLSDQKNIFSFENPRLRFAEGSLHHLSNSKPINLLHGIPTNMEPKQLVNLHQSTQTLGNLNMRVNAPAAQ
NNPLLMQMAQSQPRGQMLSENADSHVARFPSSLVQPTVQNGISNGVLGNRITGTTNLTTAYNTVPQNSSLLSFPMSQTNE
MSLGSFPLRSTPGITSIPAKGMFHEQGASGIKGPGGFVPSYDMFNELHHQKSHDWDLTNTGITYDSSQHANPLQGNVDVS
PSVLVHQGFPCMQQSVQTRDTTSIGKPMFSTGEGIHPGIVQNVGQHLNNLVGNSVRVKAETFHDPSSQINNLFSDQYGQE
DLVTAFLKQQEGVGPSDNELDFDGYSLDNIPV
>Phvul.010G092800.2 A new protein sequence entered manually
MDRYKFQSIDSKKYYCPVLGLKVLVLDSNFRCLAAVSRMLHTLGYEVVTASLASEALFIVEEKRNELNLALIEVHLPDME
IGLLTQKIRELSTMPYFLMTANNNTPTELLGSKLYFQKPLKISDLSSLWKYVLWQIEDGRIVTGGVEGFGGIQSQEIIAN
NNRECQSFMNTGGQTPRSVIIEEHKHKIGGKQSESLMLGRKRLSRTHDSHMNFFGGELAGTSAPPNQRNQLRNVPGLAIQ
NIESHFQQYLEQANPIQQYNNVHSSDLNMGLQHLFQNYNDSRKRRQLHNRHIHICDCMHRHSLHNPLLDFLNSSDQTSTF
GQNRFYLQQREPYGAARYTSGSGEFMNNVSGVQGTENAMDGKVFSEDTCIYCVDDLSVQSEMDFSTLLSKDMCQQFPPPL
PIPLLPSDGKEHGISGAKTDEIFYPPNGTQKFSDEDLNICLSMYNP
>Phvul.011G008200.1 
MATVSSDDKVFGQFTSNLRVLAIDTDPSVLEFIKKICNECGYEVMTCTESLRAAEIFRDRKESFNLVLMEVHMPNMDGYE
FLVNQKMDVHVIMMSFDGDKKSVMKAVKLGACDYWIKPLHEDRIKNMWTHIVRKSLSENKMQKNIVGNLEDDGDDQRRVI
SDDSTFVFSSTVEIPREVDNVGESENCGRKKARIVWTSELHRKFVEVVDQIGPANVVPNKILELMNVPGLTRNNVASHLQ
>XP_004487800.1 
MKLNNKLSMPTPTSTSNFGDLIADQFPAGLRVLVVDDDPTCLTILERMLHFCLYEVTKCKRAEVALSLLRENKNGFDIVL
SDVHMPDMDGFKLLEHIGLEMDLPVIMMSADDGKNVVMKGVRHGACDYLIKPVRIEALKNIWQHVVRKRKNGRKDVEQSG
GLDDGDRRQKACDDVDYSSSANEGKSSRKRRDEEDDEADERDDSSTLKKPRVVWSVELHQQFMAAVNQLGLDKAVPKKIM
EMMNVPGLTRENVASHLQKYRLYLRRLSGVPQQQSNMNNYFIMSPQESSTFGATSINAIDLQNLPPQSLAKLQWSTAKAG
APFSLVEQNNLFGFENSKLRFGEGQLQHSSSSKSTNFLHGIPTNMEPKQFANLHQSAQSFGSMSMRVNASTSQRSPWSTQ
TARFLPRGQMLNENTNSHATRFPSSLVQLAGPKGNVIVADTSNITPSYNSVSQRSSLSSFPMNQTTEISVNSFPLRRTPG
ISSINSKGAFREEATSGIKGSGGLFPSYDIFNELHQKSNDWDLANAGLTYGDSHHENPLQGHRGVSSIQPTGQVRDSTLI
GKTLISTGDGMSQGNIQNFGQHINTFLVDNIVRVKSERIPDPSSEINPFSEQFGHVDLMSALLNQVGSSFLLDPKYLCFL
IVFLIKFMCVSVSTKALDRLKMSLTLTDIPSTIFLSRIDPASSLSNCSCQCK
>XP_004487801.1 
MKLNNKLSMPTPTSTSNFGDLIADQFPAGLRVLVVDDDPTCLTILERMLHFCLYEVTKCKRAEVALSLLRENKNGFDIVL
SDVHMPDMDGFKLLEHIGLEMDLPVIMMSADDGKNVVMKGVRHGACDYLIKPVRIEALKNIWQHVVRKRKNGRKDVEQSG
GLDDGDRRQKACDDVDYSSSANEGKSSRKRRDEEDDEADERDDSSTLKKPRVVWSVELHQQFMAAVNQLGLDKAVPKKIM
EMMNVPGLTRENVASHLQKYRLYLRRLSGVPQQQSNMNNYFIMSPQESSTFGATSINAIDLQNLPPQSLAKLQWSTAKAG
APFSLVEQNNLFGFENSKLRFGEGQLQHSSSSKSTNFLHGIPTNMEPKQFANLHQSAQSFGSMSMRVNASTSQRSPWSTQ
TARFLPRGQMLNENTNSHATRFPSSLVQLAGPKGNVIVADTSNITPSYNSVSQRSSLSSFPMNQTTEISVNSFPLRRTPG
ISSINSKGAFREEATSGIKGSGGLFPSYDIFNELHQKSNDWDLANAGLTYGDSHHENPLQGHRGVSSIQPTGQVRDSTLI
GKTLISTGDGMSQGNIQNFGQHINTFLVDNIVRVKSERIPDPSSEINPFSEQFGHVDLMSALLNQYEGVGPVENEFDFDG
YSIDNIPV
>XP_004498241.1 
MPASLQKMAHSSSKSDSAAAQFPAGLRVLVVDDDVTTLKIIERMSLRCHYRVTTCSEATVALNILRERKGCFDVVLSDVH
MPDMDGYKLLEHVGLEMDLPVIMMSVDDRTSTVMKGIRHGACDYFIKPVREEELRNIWQHVARKFLNESKEHDNSGYIED
NDRNKQGNDDNDNTSSVAGATKGIIKEPKKRSNIKDEEDVELENDDPSTSKKPRVVWSVELHQQFVSAVNQLGLDKAVPK
RILELMNVPGLTRENVASHLQKFRLYLKRLSGVAQQQNGMLNTVPGTIESKLAATGRYDIQTLAASGHVSPETLAALHAE
FLGRPVTNIMSTIDHTALMQASVQGPKHSRADDHAVAYGQPLVKCASNIVGNFPQPILTVDDTSSRYGAWPPTNTLGSVS
SGRRLGVQNNNMHIDILQHQQKHQHQQKQQQSLIHDQNRSINVQPSCLVVAAQSSDTFQAVNSVTSVIKDSSFGRNAING
YSHSSQKLNNSSSTSQYPGGDTKATSISPQASCFSVGSSNSNIQQIQNSTSTFGAMRPLPSLLPVTFRQVPNDINSSDSL
DQVCLRNLGFVGKGTCIPSFENKIESSASDFSQMKVFMASNGNTVKEEPNLIRYPNVSHLVLQNYPSHDHSSAFT
>XP_004498785.1 
MTVVVKDDKMNDLKDQFPIGMRVLAVDDDRTCLKILERLLQRCQYHVTTAQNAITALNLLRENKNNFDLVISNVHMPDMD
GFQLLELVGLEMDLPVIMFSANDDPKMVMKGIAHGACDYLLKPVRMKEVQIIWQHVIRKKKTCKTSNQNVPNSDSGNGID
SAVTANSDQNVKPSKKRKDQSGDDGEENDDDHDNEDPTAPKKPRVVWSVELHRKFVAAVNHLGVDKAVPKKILDLMNVEK
LTRENVASHLQKYRLYLKKLSTVPNQQANMEAALASSDISYSRLNSLNGVGGNLHTLSASRQFHNNNNPFRTFPSNGMTN
ILNPNVHGIASSGTHQLSHTHNDQLKFQSVVPRANPINLDQLQHNRGISPMQNVTNKLSNYKPKVPCSVFDISNKPLLLE
ANPQDKQYKINLASHQPPQYNDIWSNTMQLPHDSMNSQAVVFTSTNNVAFQDWDSNNNIHDDGSYHSQAIGNSVGTMVPV
ESEGNLAYNYCDHLQMKPDAIAELTEYNSLKPHQVFMMNHMKGQNTGISHNLGSLEDLVCDMIKQKQEKVKSMDGYLYEN
YSGGTSM
>XP_004498786.1 
MTVVVKDDKMNDLKDQFPIGMRVLAVDDDRTCLKILERLLQRCQYHVTTAQNAITALNLLRENKNNFDLVISNVHMPDMD
GFQLLELVGLEMDLPVIMFSANDDPKMVMKGIAHGACDYLLKPVRMKEVQIIWQHVIRKKKTCKTSNQNVPNSDSGNGID
SAVTANSDQNVKPSKKRKDQSGDDGEENDDDHDNEDPTAPKKPRVVWSVELHRKFVAAVNHLGVDKAVPKKILDLMNVEK
LTRENVASHLQKYRLYLKKLSTVPNQQANMEAALASSDISYSRLNSLNGVGGNLHTLSASRQFHNNNNPFRTFPSNGMTN
ILNPNVHGIASSGTHQLSHTHNDQLKFQSVVPRANPINLDQLQHNRGISPMQNVTNKLSNYKPKVPCSVFDISNKPLLLE
ANPQDKQYKINLASHQPPQYNDIWSNTMQLPHDSMNSQAVVFTSTNNVAFQDWDSNNNIHDDGSYHSQAIGNSVGTMVPV
ESEGIYDESHEGSKYWNLS
>XP_004501369.1 MDDPSDRFPIGMRVLAVDDDPTCLFVLETLLRRCQYHVTTTSQAIKALAMLRENKDKFDLVISDVHMPDMDGFKLLELVG
LEMDLPVIMLSAYGDTKLVMKGISHGACDYLLKPVRIEELKNIWQHVIRRKKSDPKEKNKTSNRDKTTSDSGGGLRSAGX
SEENGKLNKKRKDQDEDEDEDKENDHDNEDPSAQKKPRVVWSVELHRKFVDAVNRLGIDKAVPKKILDMMNVENITRENV
ASHLQKYRLYLKRISCVANQQASMVAAFGSADQSYLRMAGSGHFHNNAFRSFSSSGFISSLNTPAGLNGHGFPPSGILQL
GQSQNLNNSSNDQLKFQSAITPVNQNVLHGTPMSIGFDHSQNSKGVLSVQNLTTDDVKTTFPIPDQRLRLATSSSYPPSL
GITNNASSSSGASRHSEFPFSMIDQSRHSDNWSSAVQLSGIQTNSFPSSECFRQTAIPPSDNMASLPLQGAYLSGQSIAS
LCSQSHGSLADMHSQGAFFTNPPEYGNSNLPFQGWEDHNQDAIYHSNVTCGSTNSPFSGAVVPSGLTTTNSALHRNLDTR
FCDDPIQMKHAGFGELVECSSSRQPRANVVSQQKFSNNLGSLEYLVSSTMEQEQDKMKLLNGDLICDNYSL
>XP_004502338.1 MDNGCFTSPRRDFPNGLRVLVVDDDPTWLKILEKMLKKCNYEVTTCCLARQALNLLRERKDGYDIVISDVNMPDMDGFKL
LEHVGLEMDLPVIMMSVDGETSRVMKGVQHGACDYLLKPIRMKELRNIWQHVLRKRIHEVREFENFESFESIHLMRNGSE
MSEEANMFALEDMTSTKKRKDVDNKHDDKEFSDPSSSKKARVVWSVDLHQKFVKAVNLIGFDKVGPKKILDLMNVPWLTR
ENVASHLQKYRLYLSRLQKDNEQKSSSSGMKHSDLPSKDVGSFGFPNSANMKHSDLPSKDVGSYGFPNSANKQQNDVPID
RYNYLEGTIQHKNMETKSHEGIPKVTVPHSTTAEKVRAITGNITDAGITHNRPFAPLDSEGKCAVIDCTLSTQYSWTEIP
KRQLKEEQESLVHLEDNCNMLPLQGKKHHIQVDQSQSITSISSTPSTKEQEVDAIIKTKHLLADYKKDYTSSVSSKRSVV
DTFPFQPGSLMMNDQPSQPISTSNFGLKTQSSNLGCIPDLESYQRSLLLVGEAASAPLDEDLYFYWHNMNFGQSNIGMSE
YYDPGLLTEVPTHLYDSTDYSVIDQGLFIA
>XP_004507711.1 
MTAEGRLVGEEVSGDDFPAGMRVLAVDDDKTCLKLLENLLRKCNYHVTTTTESVKALEMLRENRNMFDLVISDVNMPDMD
GFKLLEQVGLEMDLPVIMLSGNGDKERVMKGVIHGACDYLMKPIRIEELQNIWQHVVRKKIDCKDHNKGTNTNEDKICNM
AGVCSQDITSENIDNKNKMLRQKRKEQSDEEDDEEEDNDEENGEEPSTRKKPRFVWDAELHRKFLDAVNQLGLDKAFPKK
ILDLMNVEGLTRENVASHLQKYRLSLKRPAKQARIDGTLGTTDPYLQMGSLGGYGDFCTLSGSRRILSSTLPSYASSEIF
CRSNASSLLNSRGISSSTLVPPLQSQNINALKLPMFSAYENSSFLQRIRASTEINHFQQNNYPTGNMKLSPIDDSSAFAV
SSSLSDIIRATTINNANSYLSCFSSNHLQTHNSGAFMNHSSVGGAAVKSESFNPGTSGSSNSFDYSRIKESLQNAAQLSN
FASNSSPLSEDFNNDQLSQNSLKFSSHGSHFQKSPIDFSSSRVVAVPLEETMPCQEGLLGNVVKASCYTQHQNMSSTFNT
LNSLASPNEDTQLPEVENLYSDARIESNDDCFLQHMISLEGFVQNNCVSLDDIISETVKKDQNETKSIDREKEFDACKVG
PK
>XP_004507712.1 
MTAEGRLVGEEVSGDDFPAGMRVLAVDDDKTCLKLLENLLRKCNYHVTTTTESVKALEMLRENRNMFDLVISDVNMPDMD
GFKLLEQVGLEMDLPVIMLSGNGDKERVMKGVIHGACDYLMKPIRIEELQNIWQHVVRKKIDCKDHNKGTNTNEDKICNM
AGVCSQDITSENIDNKNKMLRQKRKEQSDEEDDEEEDNDEENGEEPSTRKKPRFVWDAELHRKFLDAVNQLEAFPKKILD
LMNVEGLTRENVASHLQKYRLSLKRPAKQARIDGTLGTTDPYLQMGSLGGYGDFCTLSGSRRILSSTLPSYASSEIFCRS
NASSLLNSRGISSSTLVPPLQSQNINALKLPMFSAYENSSFLQRIRASTEINHFQQNNYPTGNMKLSPIDDSSAFAVSSS
LSDIIRATTINNANSYLSCFSSNHLQTHNSGAFMNHSSVGGAAVKSESFNPGTSGSSNSFDYSRIKESLQNAAQLSNFAS
NSSPLSEDFNNDQLSQNSLKFSSHGSHFQKSPIDFSSSRVVAVPLEETMPCQEGLLGNVVKASCYTQHQNMSSTFNTLNS
LASPNEDTQLPEVENLYSDARIESNDDCFLQHMISLEGFVQNNCVSLDDIISETVKKDQNETKSIDREKEFDACKVGPK
>XP_004508171.1 
MNLSNGKGSISPVISTMTMKSGETSDQFPAGLRVLVVDDDPTCLMILEKMLRTCLYEVTKCNRAETALSLLRENKNGFDI
VISDVHMPDMDGFKLLEHIGLEMDLPVIMMSADDGKSVVLKGVTHGACDYLIKPVRIEALKNIWQHVVRKKKNEWTEQSG
SADEADRHPKASDDADYSSSANEGTWRNSRKRRDEEEEADDRDDSSTLKKPRVVWSVELHQQFVAAVDQLGIDKAVPKKI
LELMNVPGLTRENVASHLQKYRLYLRRLSGVSQHQNNLNNSFLSPQEASFGTISSISGLDLQTLAAAGQLPAQSLATLQA
AGLGRSTARPGLPMPLGDQRNLFSFENPRLRFGEGQQQHLSNNKPTNLLHGVPTNMEPKQLTNLHQSAQSLGNLNLRVAG
SSSQGNPLLMQMAQSQPRGQMLSENTSPRVPRLPNPLGQPNVSNGFSDGLLGRNGITGGSRPPAYNPLAPSSSFLSFPMN
QSTEMSATNFPLGSTPGISSIPTKASFHAEITSGMKGSAGFPSYDIFNELHHQKSRDWGMTNTSLTYDSSQHANPLHNNI
DVSPSVLVHQGYFSTQQTGQSRDAAPLIGKSPFSLGESSEHGNLQNGGQHLNPLLVESSIRIKAERFPDASSQTNLFPEH
YGQEDLMSALLKQVGRPLFFLWMRSMHKLTYNLCSTNTSD
>XP_004508172.1 
MNLSNGKGSISPVISTMTMKSGETSDQFPAGLRVLVVDDDPTCLMILEKMLRTCLYEVTKCNRAETALSLLRENKNGFDI
VISDVHMPDMDGFKLLEHIGLEMDLPVIMMSADDGKSVVLKGVTHGACDYLIKPVRIEALKNIWQHVVRKKKNEWTEQSG
SADEADRHPKASDDADYSSSANEGTWRNSRKRRDEEEEADDRDDSSTLKKPRVVWSVELHQQFVAAVDQLGIDKAVPKKI
LELMNVPGLTRENVASHLQKYRLYLRRLSGVSQHQNNLNNSFLSPQEASFGTISSISGLDLQTLAAAGQLPAQSLATLQA
AGLGRSTARPGLPMPLGDQRNLFSFENPRLRFGEGQQQHLSNNKPTNLLHGVPTNMEPKQLTNLHQSAQSLGNLNLRVAG
SSSQGNPLLMQMAQSQPRGQMLSENTSPRVPRLPNPLGQPNVSNGFSDGLLGRNGITGGSRPPAYNPLAPSSSFLSFPMN
QSTEMSATNFPLGSTPGISSIPTKASFHAEITSGMKGSAGFPSYDIFNELHHQKSRDWGMTNTSLTYDSSQHANPLHNNI
DVSPSVLVHQGYFSTQQTGQSRDAAPLIGKSPFSLGESSEHGNLQNGGQHLNPLLVESSIRIKAERFPDASSQTNLFPEH
YGQEDLMSALLKQQEGIGQAENEFDFDGYSLDNIPV
>XP_004508173.1 
MNLSNGKGSISPVISTMTMKSGETSDQFPAGLRVLVVDDDPTCLMILEKMLRTCLYEVTKCNRAETALSLLRENKNGFDI
VISDVHMPDMDGFKLLEHIGLEMDLPVIMMSADDGKSVVLKGVTHGACDYLIKPVRIEALKNIWQHVVRKKKNEWTEQSG
SADEADRHPKASDDADYSSSANEGTWRNSRKRRDEEEEADDRDDSSTLKKPRVVWSVELHQQFVAAVDQLGIDKAVPKKI
LELMNVPGLTRENVASHLQKYRLYLRRLSGVSQHQNNLNNSFLSPQEASFGTISSISGLDLQTLAAAGQLPAQSLATLQA
AGLGRSTARPGLPMPLGDQRNLFSFENPRLRFGEGQQQHLSNNKPTNLLHGVPTNMEPKQLTNLHQSAQSLGNLNLRVAG
SSSQGNPLLMQMAQSQPRGQMLSENTSPRVPRLPNPLGQPNVSNGFSDGLLGRNGITGGSRPPAYNPLAPSSSFLSFPMN
QSTEMSATNFPLGSTPGISSIPTKASFHAEITSGMKGSAGFPSYDIFNELHHQKSRDWGMTNTSLTYDSSQHANPLHNNI
DVSPSVLVHQGYFSTQQTGQSRDAAPLIGKSPFSLGESSEHGNLQNGGQHLNPLLVESSIRIKAERFPDASSQTNLFPEH
YGQEDLMSALLKQEGIGQAENEFDFDGYSLDNIPV
>XP_004508999.1 
MVCTANDLQQWKDFPKGLKVLLLEGDNASAAETRAKLEAMDYNVSTFCDENEALSVISSRPEGFHIAIVEVSSSSCEGGF
KFLENAKDLPTIMTSNNHCLNTMMKCIALGAVEFLSKPLSEDKLRNIWQHVVHKAFNAGVSAQSESLKPVKESVVSILQL
QTNNEQHESRASIELEKVSRFGDNDREHYPAPSTPQLKQAERLLDDGDCQEQTNCSTEKESGEHDGESKFIETTCENLNA
ESTPRQTKSEITLVHKEEDFTDASKYESVVFRHPQNLKVLKNSDSNTTSANKVGVRNHKCEIKANRKKMKVDWTPELHKK
FVKAVEQLGIDHAIPSRILDLMKVEGLTRHNVASHLQKYRMHKRHILPKQEDRKWLNQRDPMQRSYCLQRPIMPSPPYYP
NHTLPIAPLYSMWGQSRNQTASMQVWGHSGYPLWQPTESWHWKSFPGMHSDTWGCPVLPPPQPPNFSFSHNIHVLSNANA
ADYMFGMPSSFDHYPAEEVVDKVVKEVISKPWLPLPIGLKPPSTDSVLAEISRQGSSTIPPSSNGSIPS
>XP_004510876.1 
MESYEFQSAELRTYEGPVAGVKVLVVDANSACRAIVSKMLLSIGYEVMTATLASEALSIIRDKKNEVNLVLVEAQLPDME
IYDLTEKMREISDVPSFIITSYDDDIPSISRALSTGAKLCYRKPVKFSDLQGLWRFAVWNRYEPIFMEEVPGFWWYSSEV
TMANNGLECRSSMHIGESSLHNANCKEQEFLDKDNSALSKRKRRTWTDDLHRKFLEAVEIAGINARPKKIFQLMDVEGLT
KESVSNYLQKYRQSMKLRANAMEQHMNGYVSLTKNSRGKRPLFSEQQGVTDNPAISPKDLSNCMHVQVLDTSAYFSSLES
SSSQEPPFGQNPPCLSLEKLGQELDLSTLLAFDTRENFFPSLPIALLPPLNEKDIEIYGGEGKIYEIFYAKGAQQFTDED
LNMWLSTIPDNLNNDANAEAVADA
>XP_004511768.1 
MVCTANDLQGWKDFPKGLRVLLLEGDTNSASEIAAKLEAMDYIVSTFCNENEALSAISSSPKGFHVAVVEVSTSCPDGGF
KFLENAKDLPTIMTSNSQCLNTTMKCIALGAVEFLTKPLSEDKLKNIWQHVVHKAFNAEASALSESLKPVKESVESMLQL
RTNNKLHENIISIDLEKVSKFSDNEHEQSPASDKYPAPSTPQLKQGARLVDDGDCHEQTTNCSIEKESVEHDGECKSVET
SCENLNVESSPQSRKLEETLTKEEEGFANDSKGVSLNPQNKKFGNTSSIKSGALNDSCENKATRKKMKVDWTPELHKKFV
KAVEQLGIDQAIPSRILELMKVDGLTRHNVASHLQKYRMHKRQMMHGEEDRKWPNQRDQIHRNYSLQRPIMAYPPYHHSN
HTLPPAPIYPMWGQPGSQTTGVQIWSPPPGYPLWQSTESWHWKPYPPGVHVDAWGSPMLPPPQPPYSPYTQSITGLHNAK
AADYRFGMPRSSFEHHPAEEVVDKVVKEAISKPWLPLPLGLKPPSMDSVMSELSKQGIPCRKGSKRR
>XP_004513697.1 MECERSNIFVLVVDNDDVSLDILANILIAWQYRVITAKNALDAMQHLRDFDGVFDLIITEVHLPGISGIAFQKHVKDDYQ
IPVIVMSNDRRESVICNSYEYGAAHYIMKPFCAEDFKDIWKIAMDAKKEKLFIENELIIYDQERESFGGDDDVNSLNTLN
DAKIKKKYCKRKNDEYQDGDFQVLKKPKLVWTTYLHNLFLLAIKQIGLDKAVPKKILEVMNIPNLTRENVASHLQKYRIF
LRDVAEKGMIGGISHRALRSRFASSLPVSVIKEIQAIRTNKLRAPTLQYLQKLSYQNGDDNNVLQQFNQVSSNNNDQFSF
LQKGLTLQELDQVRIGKSSLENNVAIQQNKFGISSSSIPTFHQAKNSYNDGANGFHGLMNSSSSFLTRGLNNYGNQNYGL
RNLNMTSLNNNSNNVLFQKNNIFIPMSNNPFGVQLNNGFGFNVGANNENVNVGGSFGLVQGGFGLNSVSDVSGGSGSGSG
SGSEVPTTFVNAENVAEVNQFVENVNQNNGAANLISENEFKQMEINVADFLMADDNLNLLNEMDVNRVDASGLSNADFNF
FQDEQPFEQLRGNEGCFNRFMGDKASSAPTSTIGTQELDVDLIEALFGAKEN
>XP_004514128.1 MEFIKRLPKRFPIGLRVLVLDVDTTHHPILHAMGNQFLYQVTTCCKPSVALNLLSQTECSFDVIIVDTDMQELSAYDFLE
HILLFHKIPVIFMSSDYSTNSIMEAITKGASDYWIKPLEEQEFKNMWKYVVKGVMINENKHEKKLNQNMNIFDMNNIFNR
KRGREDEFNVPKQGIDSEDEKHNHNDDYPPATKKFRFSWNQQFHNQFVIVVNQLGLDNVKPKQILKIMDVPGLTREHVAS
HLQKLRNKLK
>XP_004515485.1 MVFSIEKEALQISTNIKVLVVDHDIDLLNDVQNMCLKLDYCVTTCLTISDAWNILRERKGFFDVILLNVLMQDMNSYDFI
LHVTQQIKIPVIMMSSDGTTSSVMRAIENGACDYWIKPLHEKQIKNMWIHAARKLMNENKKQEINRKNLEFEGKKIKGEK
DDLILGLIDATSEGVKIDPKEGCSKVIVEKSDYVIEKDNLNENEPSTKKARVAWTVELHQQFVRAVKQLGVDKAGPKRIM
KIMNVNGLTRAHIASHLQKFRLYLKREETHKHLQQKKQQQQNGTVKAIDSNNSNGSEGFDNHALALTNHVLNPLIEVPKH
DHHQNQNSSNAQLKTSTMWPNFKHESYGCNSSNQHVSSNTLLQHEYAPSSSSYGKWVPTESSNHLVDPANIRNLILMKNV
TNTKPMQQET
>GSVIVG01003721001_VvRRB1 
MTVEERKGGLAGEDGVKDPFPVGMRVLAVDDDPTCLMLLDGLLRRCQYQVTTTNQAITALKMLRENKNNFDLVISDVSMP
DMDGFKLLELVGLEMDLPVIMLSSHSDPKLVMRGITHGACDYLLKPVRIEELKNIWQHVIRRKKIDSKDQNKSADQDNAL
HADGEENEDPSSQKKPRVVWSVELHRKFVAAVNQLGIEKAVPKRILDLMNVEGLTRENVASHLQKYRLYLKRISCVATQQ
ANMVAAFGAKDSSYMRMGSLDGFGHAQNSSNSVNTHGKLQPVVLPTNQSASLFQGIPTSLELDQLQQRKCISTQRGEFSS
VDNTTVFTTANGFPDSRMTVHSSSNSLSNAPSNPLMLQSNPQQTLCRGGLANQSSLKAVTLNPEPYTMGVSGSSNFLDHG
RCNENWQSALQLSKFPSNSLPLSEPLNCDPLTTNNLREHISSTGSHIRRSPIDFSATSVLAGPLEDSRGEMPCQSGLIGN
VVQNINYAPKQRWEEQKQDYTQSSNHVFGTLNSIIPANNVMGPLNHSLDQNNAACNRKMDMPLISQSNASSSSLVQHSEV
EKSAMDTKMVSNEDYLLEQTKSQDGLIHNSYESLDDLMSAMIKREHDETMLMNGEFGFDAYSLGPLTKLDLSIYSTNMKK
NRKQSILRRKDIQEN
>GSVIVG01007549001_VvRBB2 MLKKCSYEMTTCCVARDALSMLQERKNSFDIIISDVNMPDMDGFQLLEHLEVEMDLPVILISVDGEMNRVMKGVQSGACD
YLLKPVRMEELKNIWQHVLRKKIHEGKNSQVMISRSSNELDDGQQLNGGEVSATRKRKDMENRRHDDQKSVEPSTSKKAR
VVWSIDLHQKFVDVVTQIGYDKARPKKILDLMNVPWLTRENVASHLQKYRFYLSKLRKENKVKSSQGMMQQDFTRPAGSF
GFQTSNLMHQKHAANGNPKYTGNNMPLIDKGTRFCHEADKKATASILPVDLKETSASNFLDCQRANVSSQTILSHPFNHQ
SSQSNTTTQTWNEVLMEQQFKQPPNQDPELYVLLDDDFSHALLSAPQHLLQVDLQCSANAVGPGTSVPERDKPGSVMIIP
LCSQSRKPTQQQVFAVGDSSLGSQVGCAYTESIGLQDMDLFNYYNSEILAELEETCYYDHLGFKWSND
>GSVIVG01007550001_VvRRB3 
MESGFCSPRTEAFPAGLRVLVVDDDPTWLKILEKMLKKCSYEVTTCCLARDALNMLRERKDGFDIVISDVNMPDMDGFKL
LEHVGLEMDLPVIMMSVDGETSRVMKGVQHGACDYLLKPVRMKELKNIWQHVFRKKIHEGKDLGATRKRKDMENRRHDDQ
ELVDPSSSKKARVVWSIDLHQKFVDAVNQIGFDKVGPKKILDLMNVPWLTRENVASHLQKYRLYLSRLQKENELKTSEGM
KQQDFTCPAGSLGFQTSTLIHPKDAANCDLKYTGNNMLLIDMGTRICREADKKGTVSILPMDLKETSTSNFLDSQRANVS
SQTILSRPFNYQSSQSNTTSQKWNEAPMEQFKQPPKQEPEPYALLEDDFSHALQSAPQHLVQVDLQCSAYSVGPGTAVPE
RDKPGSVMITPVRSQSRSNHSQIVNPETSDAISNFKVGMKNQMVGLNCLNDCEPIQQKIFTVGDSSLGSQVGCAYTESIG
LQDIDLLDYYNSELIDELETSYYADLGLNWDNDCDSVQNPFVDQSLFTARAEASGVCYPGAEGLLFFLLPLFLILVSAPS
ASSAFCSASSMANCMHPKNIDMITYSYSYNYV
>GSVIVG01010300001_VvRRB4 MDSAFCPPRTDVFPAGLRVLVVDDDPTWLKILEKMLKKCLYEVTICGLARDALNLLRERKDGYDIVISDVNMPDMDGFKL
LELVGLEMDLPVIMMSVDGETSRVMKGVQHGACDYLLKPIRMKELRNIWQHVFRKKINEVRDIESHESIDDFQIMRNGPE
QSDDGYLVSGDPTSVKKRKDTENKHDDRDHCDPSSVKKARVVWSVDLHQKFVRAVNQIGFDKVGPKKILDLMNVPWLTRE
NVASHLQKYRLYLSRLQKEDDLKTSCGGIKHSDLSPKDSTGSFGLSNLTNMHQNDAANSGYGFSGNKKLVQSIDIDPKVQ
EGDLKGIISLPRTEQKKMLTGEASDPQKARSSQMGFNDSFGSIEQDVNYAAFDSSISAQYSWSGEKVPEAQFQEEHRPSV
QLETSFNQLPVPGPQHHIQVDCLQPTLPPISPGSSRKERDKASPAKIKPLYASYDSHHVSNVSSAGSEIDLFSVQSKCQM
VNPQAFEPISNITLNMRNQGHNQSGVNDLESFQRNLISGSGSALESLEDLQVHWLQGDCNPMNLGLRNIEFSDYHDQKLI
TEVPFHLYDPLKLDYEYLSDLTEYPIMDQGLFIA
>GSVIVG01010626001_VvRRB5 
MPEMDGFEFQRLVHEEFHLPVVMMSADDKESSMLRGLEAGAAFYIVKPVNYDDLKNLWQYAVGPKKGKSHIVMQEIERTQ
GASQLEKTSNNEVESLMNEEKHNKRDSKRKTLKKANEGNGKEKSETVAPKKAKVIWTSALHNRFLEAARKIGLERAVPKR
ILEIMNVPGLTRENVASHLQKYRIFLKRVMETSSSGTITGKNISERTLRSSFATGHPSLMVNALQRGFPQFLDHQQVGAS
QLQPRFLGNLPIANASSLSSTIFPNQQASSGNPIPQLGYGQAHSMNKHAYLQQPTFGNTKALYQANGAGMNATNPMQMYQ
QKTQARSELVPNAMSNNTFTAFGVSDPNNIHGIQNNGVNNSDMTLNIAGSGQIGFAGGGILNGFNGGYGLFDGNNGITHA
SLRNVNSGYYAEGACSSAGFGGTNQIPPRFSNVIQQENNPMLLPQQNNLGEGGEDNSYLLDQLRNNTAPMENTSISQFAE
NDLDEIFGQNQPKNPSYNEVLLKLINYFLGCTGYIFFIPI
>GSVIVG01010627001_VvRRB6 MDNEINSPNQQSHKTITSAAGVNVMVVDDDVICLSIVAGILRTRRYQVVTVKNPLDALATLRSGSDFFHLVVTDVHMPEL
DGFEFQKKVQEEFQLPVVMMSADDKESSMLKGLEAGAAFYIVKPVNYDDLKNIWQYAVGPRKDNSVDMQDVGPAPEEESP
VEKTPDDPVDIESVSSVNEVNQSKRDPKKKASKRVIEDSGKENSDAVSPKRTKVVWTSALHTRFLEAVRKIGLERAVPKR
ILELMNMPGLTRENVASHLQKYRIFLRRVAEASNSTGSSTGKRIAERTLRSSFATGHPSLLISALQQGFPQLLNQQLVGS
LLQPGFPGNIQINDPTLRGAIFPNQQASSSNPRPQLGHGQGHSMNNQAYLQQQPFGNTNALPEANGGVMNGANPMQMNQQ
QTQARSELVPNAMSNNNFTVFEGSGNIHGVQNMESFNNSHLPPNFDCNNNIAGSGPMGLSNGFNGNYGSIAGNINGNLAL
SESVNSGYYAQGAYSSVGLRSTNQPPTRFSNITQQNNNPMLLPSLSLLQQNDLGNGGGDNSYLLDHLMNTTAPMESVSPL
QFAESELDELFQGHLNNLHNNEVLRLVAFLVA
>GSVIVG01011650001_VvRRB7 
MAALLKVPPQSSGGTNGSCKADVVVSDQFPAGLRVLVVDDDVTCLKILEQMLRRCLYHVTTCSQATIALNILREKKGCFD
IVLSDVHMPDMDGYKLLEHVGLEMDLPVIMMSADGRTSAVMRGIRHGACDYLIKPIREEELKNIWQHVVRKKWNENKEHE
HSGSLEDNDRHKRGGEDAEYASSVNEGAEGILKGQKKRRDSKDEDDGELENEDPSTSKKPRVVWSVELHQQFVSAVNQLG
IDKAVPKRILELMNVPGLTRENVASHLQKFRLYLKRLSGVAQQQGGIPNSFCGPVEPNVKLGSLGRFDIQALAASGQIPP
QTLAALQAELLGRPTSNLVLPAMDQPALLQASLQGPKCIPVEHGVAFGQPLVKCQTNISKHFPPTVVSTEDVPSGFGAWP
SNSLGTVGTSGSLGGLSAQNNNILMDMK
>GSVIVG01013234001_VvRR1 
MVCTANDLQEWKDFPKGLRVLLLDDDTTSAAEIRSKLEEMDYIVSTFCNENEALSAISSKPESFHVAIVEVSTGNNGSFK
FLETAKDLPTIMISSIHCLSTMMKCIALGAVEFLRKPLSEDKLRNIWQHVVHKAFNAGGSVLPESLKPVKESVASMLQLQ
MENEEPRNESSAETLNVSNVHENDHMQSAGTDKYPAPSTPQLKQGGRSLDDGDCLDQTNCSTEKESGEQDGESKSVETTC
GTSVAEVTAQVSPPQGLGESVIKEEDDSADGCKSESNMSPHPQNKDSLSEFGGDARNPRKASGVHSPCGTRANRKKMKVD
WTPELHKKFVQAVEQLGVDQAIPSRILELMKVEGLTRHNVASHLQKYRMHRRHILPKEDDRRWPHQRDPMQRNYYPQKPV
MAFPPYHSSHTLPAAQLYPVWGQPSSHPAQMWSTPGYHTWQPAESWIWKPYPGMNADAWGCPVMTPTHTPCSSFPQNPSG
FDHNNGSGIYNTGIPQSPIDLYPAEELIDRVVKEAISKPWMPLPLGLKPPATESVLAELSRQGISTIPPHINTPRPY
>GSVIVG01028069001_VvRRB8 MNVETGEGSMSVTAAVPLQFPEGIRVLAVDDDQTCLQIMGRMLERCMYKVTKCRNAEEALSLLREDSSRFDIVLSDLHMP
DISGLKLLEIIGLEMDMPVVMMSSDEKRETIMKGIIHGACDYWVKPVRMDAIQLVWQHVIRKRRNGLKEMEHAMEDDVEG
GNEEGSRSMKRKKDREDEGESRNAMPTTVKKPRMVWTPALHQQFVAAVNQLGYSKAVPKKILEQMNLPGLTRENVASHLQ
VMEKIFSRKIYCYCLVKDTDNYSYMVQKFRLYLSRVSEISQGPEKTYMNPASLNGCNPQLNVVGEVPLQGLTREGTSRTP
MAFVDQRNLFHYGVGQQACNSSKQAKLLHEVPANMLQQPAQMYRSLDFQVSEGTPRSLNLPAANDDSVYGSQSSFSTMQM
AQTPYGMPMLNEISGHQHFGHHPLSNQILSNDIEAQALRTVGNPIESNAAACYPLASPMVDFSKDHSHGFHLEMNAIYGN
ASSVGQGMVSLGEEYGYRNPENIAQPGNNLLVDDSFRMKPESMPRPGCKSLSFGQHFDHGFMS
>GSVIVG01035051001_VvRRB9 MNLGSGQGSMSTASSSGAWKAGDVVPDQFPAGLRVLVVDDDPTCLMILEKMLRTCLYEVTKCNRAETALSLLRGNKSGFD
IVISDVHMPDMDGFKLLEHIGLEMDLPVIMMSADDGKHVVMKGVTHGACDYLIKPVRIEALKNIWQHVVRKRKNEWKDLE
QSGSVEDGDRQQKPSEDVDYSSSANEGNWKNSKRRKDEEDDAEERDDTSTLKKPRVVWSVELHQQFVAAVNQLGIDKAVP
KKILELMNVPGLTRENVASHLQKYRLYLRRLSGVSQHQNGLNNSFMGPQEATFGSISSLNGLDLQTLAVAGQLPAQSLAT
LQAAGLGRSTGKSGLPMPLVDQRNLFSFEAPKFRYGEGQQQQQQLSNSSKQMNLLHGIPTTMEPKQLATLRHSAQAQILN
ETTEVSSEIKGSRGFVPSYDIFNELHQPKSQDWELQNVGLTFNASQHANSIPGNLGSEHGNTHNISQHLNTLVDSSSRVK
TEKILDPCCEITPFPEHYVQEDLMSALLKQQEGIGPVEGEFDFDGYSMDNIPV
>GSVIVG01035903001_VvRRB10 
MTVEPRVEDPNDQFPIGMRVLAVDDDPTCLRLLDTLLRRCQYHVTTTSQAITALKMLRENKNQFDLVISDVHMPDMDGFK
LLELVGLEMDLPVIMLSANDDPKLVMKGITHGACDYLLKPVRIEQLKNIWQHVIRRRRFDPRDQNNSDSRDKRQGPGEGG
QGSSEPGNPDHGKLNKKRKDQNEDDDEENDENGHDNEDPSSQKKPRVVWSVELHRKFVAAVNQLGIDRAVPKKILDLMNV
EKLTRENVASHLQKYRLYLKRISCVANQQANMVAALGSTDSTYLHSLNGLGNFYNLSGSGQLPNSTFRSFPPSGMLGRLN
TPSGMGMHCLSSSEMVQLGHLQNSSNPINKLEQLQHNKGIIRVGELSTTIGDSTVFPASSGFPDTKMTSSRSSSSLLVAA
NSPLMLQGHSQENQRRGGLRNQNSATLLNAELPSSFPDHGRCNDNWSTAVQPSAIQSSSFPLSDCFKQATLHPSNLRDNI
SSVTLQSGTNLRDVSCVTSMPPPLPDSRTDLECQAMTISSNSVKIMNYSPKVWDDHKHKLSHHSSLGCSSANSLIPAPGV
MGTFDQGLDLKNTISDRNMDFNLMGESNFVNPLPMQQNAVEESASDTALQLKQGCTLGQRKPQSSYASNNVGSLEDLVSA
MMKQEQDKTTLMEGDLGYDAYSLGTCL
>AT5G26594.1_ARR24
MTRDQVAEELPNLAESKLTALVVDDSFVNQTIHQKLLNRLGIKNDVVTNGKEAVDVYCSGGNYDLILMDMDMPIMNGIQATKRLREMGIESKIAGVTTRANEGEKKEFMEAGLNDFQEKPLTISKLLSILHKLNFYVQT
>Glyma.01G037500 
MDTDGVVSFNHVSPEDSHEVHVLAVDDSLVDRKVIERLLKISACKVTAVDSGIRALQFLGLDEQRRTSESDGFVPDLKVDLIITDYCMPEMTGYELLKKI
KESTMFREIPVVIMSSENILPRIDRCLEEGAEDFIVKPVKLSDVKRLKGYLTPKEVIKVDRRSDGYVNGGCKGGDGGGGGGVEINNNKRKLEEQDTSDVS
TSPPSTSTLSSSPSVSSPSPSSSPTSSPSVLASPIRRLKMTSTD
>Glyma.02G027400 
MDTDSFVSFDHVSPEDSHEVHVLAVDDSLVDRKVIERLLKISACKVTAVDSGIRALQFLGLDEQRRTSESDGFVPDLKVDLIITDYCMPEMTGYELLKKI
KESTMFREIPVVIMSSENILPRIDRCLEEGAEDFIVKPVKLSDVKRLKGYMTPKEVIKMRSQEDRRSDGYVNGGDGGVLEINNKRKLEEQDTSDVSLSPP
STSTLSSSPSVSSPSPSSSPTSSASVLASPIRRLKMTSTD
>Glyma.02G085900
MAPCAAAAEFPVGLRVLVVDDDATTLKIIEQMSIRCRYRVTTCTEATVALNLLRERKGCFDVVLSDVHMPDMDGYKLLEHVGLEMDLPVIMMSGDSTTSA
VMKGIRHGACDYLIKPVREEELRNIWQHVVRKFWNDNKELDNSGSMEDSDRNKWGNDDAEYTSSVADAAEVVKAPKKRSSLKEEDIELESDDPATSKKPR
VVWSVELHQQFVSAVNQLGLDKAVPKRILELMNVPGLTRENVASHLQKFRLYLKRLSGVAQQQNGMLNAIPGTIESKLGATGRFDIQALAAAGHVPPETL
AALHAELLGHPATHMMSTVDQTTLLQASIQGLKHSHAEHAVAYGQPLVKCHSNIGKNFSPSILTVNDTSSGYGTWPSSNNTIGLVRPNSSVERVGIQNNN
MLMDILEHQQSQQHQQKQQLQQQSLIHDQSCSINVQPSCMVVPSQSSDTFQAVNSPASVNQDFSFARNAIIDYSLLSQKSKNSFSASQFPGGDTKARGVL
YGYSTPSTCSTSSSNGNRQQLQNSTLTFGAARPLPSLLPMSDRKDPYGFKSGDLLDQVCFRNLGFVGKGTCIPSRFVENEIESSVSDFSQMKVNVDSSGN
TRNQEPNFINIPKVSHPIIERYPSRDHSRVFTE
>Glyma.03G130000 
MGMAAAESQFHVLAVDDSIIDRKLIERLLRTSSYQVTTVDSGSKALEFLGLRENDESNPSIPSVCPNNHQPQEVEVNLVITDYCMPGMTGYDLLKKIKES
SSLRNIPVVIMSSENVPSRINRCLEEGAEEFFLKPVRLSDLNKLKPHMKKTKFKDQKQETVERFEDSEVQQQQSQQQIIIQNEHHQAPKLQVLQPESESE
SHPQPTIEQQQQILQQANNNNKRKTMEQGLSPETDRTRPRYSGIATVV
>Glyma.03G170100 
MAHQNLGTKLTALVVDDNKINRKIHQKLLESVGMKNQGVENGQEAVDIHCHGQRFDLILMDMDMPIMNGIEATKELRSMGIGSMIVGVSSRCTEAEIRKF
MEAGLNDYHEKPLNNSKLSSLLDKINPSFTRN
>Glyma.03G170200 
MVHRKMLNSVGLKIQVAENGKEAVEIHRSGQSFDLILMDRDMPVMNGIEATKTLRSMGINSTITGVSTRSVTAHIREFMEAGLDDYLEKPLTLVKLTSII
HKMNKLIKSDLSM
>Glyma.04G062500
MTVEKKRNDSGDEFPVGMRVLAVDDDPTCLLVLKTLLQRCQYHVTTTNQAIKALALLREHKDKFDLVISDVHMPDMDGFKLLELVGLEMDLPVIMLSANG
DTKMVMKGISHGACDYLLKPVRMEELKNIWQHVIRRKKFDSKEKNKTSNLDKPTSNSGNGLGSSGTGNSDQNEKLTKKRKDQDEDEDEDQENDLDNEDPS
AQKKPRVVWSVDLHRKFVAAVNQLGIDKAVPKKILDLMNVEKLTRENVASHLQKYRLYLKRISCVANQQANMVAALGVADPSYLRMSSVSGVGHVQTLSG
SGQLHNNNFRSFPPSGIINRLNTPAGLNVHGFPSGVLQLSQSQNLNNANDHHKFQSVIVPVNQNGVQGMTVSVGLDQLQNNKVVMSVQNLTTVFDAKTTF
PIPNKLPDPRPKITNSVSHTSDVHFSNNALMLEPRPQGSQGSVRIGTLSSSVASQHSEFSLSLLDQGRYSDNWTSAVQPSVIQTNFFPPSECFRQTNIPP
ADNMASVPLQGGNLSGPSITSLSRQSHDSMTEMHSEGMTFTNRPGHTSSNVPFQGWDDHNQDATHHSNIMSINSLTPVNGAAVQAGHAATNSVLHRNLDF
NYCDPLQMKHEGFVELTDETLLKQHQGNTMDQQKSQENHFSNNLGSLEDLVSSMMK
>Glyma.04G137600 
MSFLQIICHPPRIQSVFSKAQFHVLAVDDSLIDRMLIERLLKTSSFHVTALDSGSKALKFLGLVEDEQRNKEPPSIALESHQDVEVNLIITDYCMPEMTG
YDLLKKIKESKSLKDIPVVIMSSENVPARINRCLEDGADEFFLKPVQQSDVNKLRPHLLKSKVKDEEVQQINKKKEGNRRKPFTR
>Glyma.04G177900 
MASAGDVFRQGLPEVCAAGKLHVLAVDDSHVDRKVIERLLKISSCKVTVVESGSRALQYLGLDGEKSSIGLDSVKVNLIMTDYSMPGMTGYELLKKIKES
SVFREVPVVVMSSENILTRIDSCLEEGAEEFLLKPVKLSDVKRVTDFIMRGEGMKGVKISKKRSRSDDCIPSLSTAFSSVSHPCDISSPPSPCVLQPKKS
RLSI
>Glyma.04G223000 
MAASSSSNWVMESGDVPHVLAVDDNLIDRKLVEKLLRNSSCKVTTAENGPRALELLGLTSGGQNNMNGRSKVNMIITDYCMPGMTGYELLKKIKESSVMK
EVPVVIMSSENIPTRINKCLEEGAQMFILKPLKQSDVRKLTCQLMN
>Glyma.04G247800 
MEFVDTRKLQLQHQQQLQQQPQHFHVLAVDDSVIDRKLLERLLRGSSCKVTCVDSGDKALKYLGLIDELDDTSSTSLESESSHPPPQPLQREGIKVNLIM
TDYCMPGMSGYDLLKRVKGSSWKDVPVVIMSSENVPSRISMCLEEGAEEFLLKPLQLSDLDKLQPYFLKSVDNSCEKESANSSIDSDNDNVINNNSNNSN
SNNNNNNSISKRKAMSPEPHREERSRPKMKELAVV
>Glyma.05G033000 
MAITGEIFRQSIKEMLEESPSGAPELQVLAVDDSLVDRKVIERLLRISSCKVTVVESGTRALQYLGLDGGNSSLGFDSVKVNLIMTDYSMPGMTGYELLK
KIKQESSVFREIPVVIMSSENVLTRIDRCLEEGAEDFLLKPVKLSDVRRLKDFIMKGKVKEGEKISNKRMRSIDCSPPLTATCSPVSLPCDPPSSSSSSL
LSPLSSKKARL
>Glyma.05G144500
MLFSFLCLYSLLLKTTSLFLVQYYSFQHKDWKTITCATGTVNIRLVSLTNNMDNGCFSSPRHDAFPAGLRVLVVDDDPTWLRILEKMLKKCLYEVTTCCL
ATEALKKLRERKDAYDIVISDVNMPDMDGFKLLEQVGLEMDLPVIMMSVDGETSRVMKGVQHGACDYLLKPIRMKELRNIWQHVFRKRMHEARDFESHEG
FDFEGIHLMRNGSDHSDDGNLFAVEEITSIKKRKDADNKHDDKEFGDHSPMKKARVVWSVDLHQKFVKAVNQIGFDKVGPKKILDLMNVPWLTRENVASH
LQKYRLYLSRLQKENDQKSSSSGIKHSDSPSKDPGSFSILDTANKQQNDVAIDSFSYSDGSLLLQMDATSHEGNLKGIVSEPTTEKRRGSTGDIPDPKIQ
KSSQKSLNQPFTSVESSEANHAVFDCTIPTQYSWSEFPKGPLKEEQKTLVQLEDSLSQLPLHGNGTQHHIHVDQSQSIASINSNPSITEEEVAAKLETKP
LYAGYESDYVSPVSSIGSAVEVFPSQSKSLMVNDQSSEPTFTSNLSLKAQGFNRDCISDLDFYQRNLLLGGEVASAPLEEDLNFFLLQTECYNMNFGLQN
IDMSEYYDPRLIAEVPSHFYDSADYSSVDQSLFIA
>Glyma.05G239800 
MAQVSSFEKVQYQFPEKIRVLVVDNNPTDLDFIKQICNLCNYEVSTCTESTQALNLVLERKDCIDLILIEVHMPTMNGYEFLYRASKEIDVPVIVMSLDH
SNYTVTRAVQLGACDFWVKPLRYYQFKNMWTHVLRKSLKENNIQTKDYVGSLEDGERSRKRGKDNSEFGSSSVVRDQSNSSSKEAEESKHRVSSMKKPRV
VWIAELHSKFVNAVKKLGLHQAVPKRIVEEMNVPGLTRENVASHLQ
>Glyma.06G063500
MTVEKKMNDSGDEFPVGMRVLAVDDDPTCLLVLETLLRRCQYHATTTNQAIKALALLREHKDKFDLVISDVHMPDMDGFKLLELVGLEMDLPVIMLSANG
DTKLVMKGISHGACDYLLKPVRMEELKNIWQHVIRRKKFDSKEKNKTRNIDKPTSNSSNGLGSSGTGNSDHNEKLTKKRKDQDEDEDEEQENDHDNDDPS
AQKKPRVVWSVELHRKFVAAVNQLGIDKAVPKKILDLMNVEKLTRENVASHLQKYRLYLKRISCVANQQTNMVVALGGADPSYLRMNSVSGVGHIQSISG
SGQLHNNAFRSFPPSGIINRLNTPAGLNVHGFPSGVLQLSQSQNLKNTNDNLKFQSAIVPANQNGVHGMTVSVGLDQLQNNKGVMSVQNLTTVFDAKTTF
PISNKLPDPRPKITNSGSHTPDVSFSNNALMLEPRPQGTQGSVRIETLSSSVASQHSEFSLSLLDQGRYSDNWASTVQPSVIQTNSYPPSECFGQTNIPP
TDNMASVPLQGGNLSGASITSLSRQSYDSMTDMHSEGVTFTNRPGHISSNVPYQGWHDNNQDATHHSNILSINSLTPVNGAAVPAGHAAMNSALHRNLDF
NYCDPLQMKHEGFVELTDEALSKQHQGNIMNLPKSQQSHFSNNLGSLEDLVSSMMKQENDKMKLLDGNLICNNYSGGLSRCDSRFSSTFQNIMHPR
>Glyma.06G114900 
MEFLDTRKLQLQQQQLQQQPQHFHVLAVDDSVIDRKLLERLLRGSSCKVTCVDSGDKALKYLGLIDELDDTSSTTLESESSHPPPQPLQQEGIKVNLIMT
DYCMPGMSGYDLLKRVKGSSWKDVPVVIMSSENVPSRISMCLEEGAQEFLLKPLQLSDLDKLQPYFLKSLDNSCEKESANSSIDSNNDNVINNNSNNSNN
NNNNNISKRKAMSPEPHQEERSRPKMKELAVV
>Glyma.06G142300 
MESGDVPHVLAVDDNLIDRKLVEKLLRNSSCKVTTAENGPRALELLGLTSGGQNTMNGRSKVNMVITDYCMPGMTGYELLKKIKESSVTKEVPVVIMSSE
NIPTRINKCLEEGAQMFILKPLKQSDVKKLTCQLMN
>Glyma.06G187000 
MASAGDLFTHGLPEVGGAGKLHVLAVDDSHVDRKVIERLLKISSCKVTVVESGSRALQYLGLDGEKSSIGFDSVDVNLIMTDYSMPGMTGYELLKKIKES
SVFREVPVVVMSSENILTRIDSCLEEGAEEFLLKPVKLSDVKRVTDFIMRGEGMKGVKRSKKRSRSDDCIPSLSTAFASVSHPCDLSSPPSPCVSQSKKS
RLSI
>Glyma.07G171200
MAPAAAEFPVGLRVLVVDDDATTLKIIEQMSIRCRYRVTTCTEATVALNLLRERKGCFDVVLSDVHMPDMDGYKLLEHVGLEMDLPVIMMSGDSTTSAVM
KGIRHGACDYLIKPVREEELRNIWQHVVRKFWNDSKEQDNSGSMEDSDQNKRGNDDAEYTSVADAAVVKAPKKRSSLKEEDIELESDDPAASKKPRVVWS
VELHQQFVSAVNQLGLDKAVPKRILELMNVPGLTRENVASHLQKFRLYLKRLTGVAQQQNGMLNTVPGPIESNLGTNGRFDVQALAAAGHVPPETLAAIH
AELLGHPTNNIMSTVDQTTLLQASIQGLKHSHAGHAVAYGQPLVKCPSNIGKNFSPSILTVNDTSSGYGAWLSSNNTIGLVRPNNSVERVGIQNNNMLIL
EHQQRQQPQQKQQQQQQKQQQQLQQQSLIHDRSCSINVQPSCLVVPSQSSETFQAINSPASVNQDCSFAWNAIIDYSLLPQKSNNSFSASQFPGGDTKAR
GVLYGYTTPSSCSTSSSNGNIQQLQNSTLTFGAARPLPSLLPMTDRKDPYGFKSGDLLDQVCFRNLGFVGKDSCIPSRFVENEIESSVSDFTQMKVNVDI
SGNRQKEEPNIPKVSHPIIERYPSRDHSSVFAE
>Glyma.07G243300
MNLSNGKGSMSTLTASVVMKSGDAVSDQFPAGLRVLVVDDDPTCLMILEKMLRTCLYEVTKCNRAETALSLLRENKNGFDIVISDVHMPDMDGFKLLEHI
GLEMDLPVIMMSADDGKSVVMKGVTHGACDYLIKPVRIEALKNIWQHVVRKRKNEWKDAEQSGSAEEGDRQPKASDEADYSSSANEGSWRNSKKRRDEEE
EAEDRDDTSTLKKPRVVWSVELHQQFVAAVDQLGIDKAVPKKILELMNVPGLTRENVASHLQKYRLYLRRLSGVSQHQNNMNNSFLSPQEATFGTISSIN
GIDLQTLAVAGQLPAQSLATLQAAGLGRPTGKAGVPMPLMDQRNLFSFENPRLRFGEGQQQHLSTSKPMNLLHGIPTNMEPKQLANLHQSTQSIGSLNMR
VNASATQGSPLLMQMAQSQPRGQMLSENIGPRVPRLPSSLGQPTVSNGISNGLLGRNGIAGNNRGPAYNPVPPSSSLLSFPMNQTSEMSVNNSFPLGSTP
GISSITTKGSFQEEVTSGIKGSGGFPSYDIFNELHHQKPHDWEITNPNLTYNASQHANPLQGNIDVTPSVLVHQGFSSTQQTGQSRDAALIGKAMFSMGE
GLEQNNFQNASQNLNSLLLDNSIRVKAERIPDASSQTNLFPEHYGQEDLMSALLKQQEGMGPSENEFDFDGYSLDNIPV
>Glyma.08G046700
MATTDEEVPTQFPARLRVLAIDNDSTVLETVKQMCNECHHQDRYCVDVILIDVNMPNMDGHEFLQRIRMEIDVPVIVMSLDDSTSTKMQAIKHGACDYWK
KPLHEDQFRNMWMHVARKAWNANRVDMKSGSLEEKPQANKGKSRVIWAEEERHIKFLDAAEQLGGIDKAAPKRILEVMKDPGLTREQVASHLQKVRHQEK
KKKNNSDEVRKSLPNTFQLTTTESSVSAYGKIERQAFAVNGLVPCKTHTGIGTELTSDLMPKEEQWHAKQGMTYDHPALSICPPPHILNHHQSMMNVDEE
SGYGVWSPSAIHDTMRLRQVQEQEQQQMQMNFQSPCIFHDYTTTPASASASASASSIPEQVQGGYFSVPNTLISPYSSRSDDSIHEESPENFGYDDESSS
N
>Glyma.11G041300
MVCTANDLQGWKDFPKGLRVLLLEGDSSSAAEIREQLEAMDYKVSTFYDENEALSALSSSPKGFHVAIVEVSTSCSLGGFKFL
ENAKDLPTIMTSKDQCLNTMMKCIALGAVEFLSKPLSEDKLKNIWQHVVHKAFNSGENVLSESLKPVKESVESMLQLQTDIGQDKSRISIDLENVSRFSD
NDHEQSAVCDKYPAPSTPQLKQGTRLLDDGDCHEQTNCSTEKESGEHDRECKSVETSCGNLNAESSPQPREPDKTLIREEDDFANVSKGESAVSLNPHNK
KFLSNADGNTSPNKTGVLNDSCEIKANRKKVKVDWTPELHKKFVKAVEQLGIDQAIPSRILEIMKVEGLTRHNVASHLQKYRIHKRQSAPREEDRKWHNQ
GDAMQRNYYMQRPIMAYPPYHSHHTLSPAPIYPMWGQPGSQTAGVQIWGHPGYPMWHPTESWHWKPYPGVHVDAWGCPLVPPPQAPCFPYNQNTPGLHNP
KAVDYRFSMPRSSFEHHPAEEVVDKVVKEAMSQPWLPLPLGLKPPSMDSVLAELSKQGIPSIPLGNKGSSTPKPRRDVRPTPPPGPT
>Glyma.08G046800 
MAKVSSDEKVLYQFPANLRVLAVDNDPSTLEFIKNTCSQCKYEVTIHTESPLALNLVREKKDRIDVILIEVHMPTMNGYEFLQHVSKEIDVPVIVMSLDY
SKDTVMKAVQLGACDFWIKPLHEHQFKNMWTHVSRKALNENKIQKGFGSLEDDGRGRKLGNDNSEFASFDVVRDQSNGNSSSREAAADVDESEHEHCGPS
TKKPRVIWLPELHRKFVKAVNKLALDQAVPKRILQEMNVPGLTRQNVASHLQKYRNFLKEKSRVTQTQEHTEMPLPNMVPGTIKNRVGACERHAEQALAE
CLSNITNNFPHPQPIRTQADPSIYGARPPSNALAIQRSNALVGSLQQQQQQLSLINQQISPIISRQSSMMISGNPASVFRNNDFGLLSPQTSNPLSVAQI
HGGNTTGGSRLNRYTATTTSITQQLQNSSLTSGAVRSFPASVPPDGSLYQESPNISASGFNNQFFSTDIDDNTTNEELNSRNNPEKDHTLSK
>Glyma.08G100900
MPDMDGFKLLEQVGLEMDLPVIMMSVDGETSRVMKGVQHGACDYLLKPIRMKELRNIWQHVFRKRMHEARDFESHEGFDFEGIHLMRNGSDHSDDGNLFA
VEETTSIKKRKDADNKHDDKEFGDHFPTKKARVVWSVDLHQKFVKAVNQIGFDKVGPKKILDLMNVPWLTRENVASHLQKYRLYLSRLQKENDQKSSSSG
IKHSDSPSKDLGSFSFLNTANKQQNDIATDSFSYSDGTLLIQMDATSYEGDLKGIVSEPTTEKRRASTSEIPDPKVQKSSQKSLNKPFTSVESSEANHAV
FDCTIPTEYSWSEFPKGPLKEEQKTPVQLEDSLCQLPLHGTQHHIQIDQSQSIASINSNPSITEEEVAAKLETKPLYAGYESDYVNPVSSIGSAVEAFRS
QSKSLMVSDQSSEPTFTSNLSLKTQGFNLDCISDLDFYQRNLLLGGEVASAPLDEDLNFFLLQSECYNMNFGLQNIDMSEYYDPRLTAEVPSHFYDSADY
SSVDQSLFIA
>Glyma.08G292400 
MDSNSVVSWPRLPENIDGFGIKQKQSEEVHVLAVDDSIVDRKVIEHLLKVLACKVTAVDSGLRALQLLGLLDEQKIPSETNGFGGLKVDLIITDYCMPGM
TGYELLKKIKESSSFKETPVVIMSSENVLPRIDRCLEEGAEDFIVKPVKLSDVKRLKDFMTTKEVIRGELSQEEREGINKRKLLDTSDVSPSSPPSISSS
PLPSSPSSVIDSPIRRLKMTGTD
>Glyma.09G040000
MNLSHGKGSTSSSPLKAGDTVSDQFPAGLRVLVVDDDPTCLMILERMLRACLYEVTKCKRAEVALSLLRENKNGFDIVLSDVHMPDMDGFKLLEHIGLEM
DLPVIMMSADDGKQVVMKGVTHGACDYLIKPVRIEALKNIWQHVVRMRKNGLRDVEQSGSMEEGDRPPKGSDDGNYSSSVNEAKSSKKRRDEDEEGDERD
DSSTLKKPRVVWSVELHQQFMAVVNQLGIDKAVPKKILELMNVPGLTRENVASHLQKYRLYLRRLSGVSQQQGNLSNSFMSSQEATFGGTSINGIDLQTL
SAAGQFPSQSLAKFQAAGLGRTTAKAGMPMSLSDQKNLFSFENPRLRFGEGSLQHLSNSKPINLLHGILTNMEPKQLANLHQSTQPLGSLNMRVNSPATQ
NKPLLMQMTQSQPRGQLLSENASSHVTRYPSSLVQPTVPNGISSGVLGNAIAGTSNITTTYNPVQQNSSLLSFPMNQTNEMSASNFHLRSTPGITSIPNK
GMFHEEGTSGVKGSGGFVQGYDMFNDLHHQKSHDWDLTNTGMTYDASQHANPLQGNIDVSPSVLVHQSFPSMQQTVQNRDTTSIGKAMFSTGEGMHQSSL
QNIGQHHNNLLLDNSVRVKAERIPDPSCQINNLFSDQYGQEDLVSAFLKQQEGVGTAENEFDFDGYSLDNIPV
>Glyma.09G098600
MAVENQREDGGCDRFPVGMRVLAVDDDPICLKVLENLLRKCQYHVTTTNQAVEALTMLRENRNKFDLVISDVNMPDIDGFKLLELVGLEMDLPVIMLSAH
GDTKLVMKGVTHGACDYLLKPVRIEELKNIWQHVVRRKNFDSRDQNKASNEEKAPNFAGGGSQGLRSENSADQNKRLGKKRKDQSDEEEEGGEENEDDED
PSAQKKARVVWSVELHRKFVAAVNQLGLDKAVPKKILDLMNVEGLTRENVASHLQKYRLYLKKAAQQANMVAALGGSDSYLRIGSIDGYGDFCTSSGSGR
ITNATLPSYASTGIFSRLNSPAALNMRGISSSALIRPVQSQNINSSLNTLGNIQPSIFPANQSSSLLQGIPTSIELNQSKQRNCTTGISQLSQVDSSGFT
VASGFPDHRATVNGPNNSLPCVSNNHIMLQGNPQTHGPGAFSNQSSVRAASLCAESFDVGLCGSSNLLDHNRCNDNWQNAAQLSKFPANSLPLCEAFSND
QLPPTSINDSNSSTHIGNNSPVDFSSRMGISVPLEDTRNELRCQEGLIGNIVQPSSYTPRQRWEEHKLDYNQNMSCPFNSVNSHASSSGVTSSMGHVLNQ
NNTICSNRVDASSLVGQLNGASPSISRCTEVEKFSSDIRLKPNEAYILEQMKSQDGFMQNTFGTLDDIMGVMVKREQNESTLLDGEMGFDAYPVGSCN
>Glyma.10G008500 
MSQEGCLLIFLICSSQGPLSANDQYTIYIVGTVKVLVSMLPIFFFSPLILCFVCLLCYCQLMQGNIWLVPNAQGFPQVMALFLRFQLRRSIAVSISEPGE
NSEPSNSNSFFRGLQVLLADNDDVNRAVTQKLLQKLGCVVTSVSSGLECLSVIGPAGSSFQVILLDLHMPELDGFEVATRIRKFRSRNWPVIVALTASTE
DLWERCMQIGMNGVIRKPVLLHGIASELRRILLQGNSAM
>Glyma.10G101000 
MRVVAVDDDQMCLTVLENLIHKCHYNVTTTNQAIKALEMLRKNINKFDLLTSDVNMPDMDGLKLLELVGLQMGLPVIMLSAYNNKERVMRGVIQGACEYL
TKPVRIEELQNIWQHVLRRRIDSKDKNKIASKGKKAAIWLNIKLGQKRKEQSEDEEEEEYHKENEEHSNQKKPRLVWDVELHRKFLVVVNDLGIDSEFAF
PKRILDLMNGEGLTRENVASHLQKYKIGPRKPTWQPSMVATLGSSDPYLQMDLLKGFHSTIFAYGVTSSGKTHTMHYWVHLPSSC
>Glyma.11G155100 
MGMAAEAQFHVLAVDDSLIDRMLIERLLKTSSFHVTAVDSGSKALKFLGLVEEKRNEEPPPCIALESHQDVEVNLIITDYCMPEMTGYDLLRKIKESKSL
KDIPVVIMSSENVPARINRCLEEGADEFFLKPVQQSDVNKLRPHLMKSKVKDGEDQQISNKRKETEESHSPDKTRTKMEPQKVVNFS
>Glyma.11G246400 
MDNGCFSSPRRDFPAGLRVLVVDDDPTWLKILEKMLKKCNYEVTTCCLARHALSLLRERKDGYDIVISDVNMPDMDGFKLLEHVGLEMDLPVIMMSVDGE
TSRVMKGVQHGACDYLLKPIRMKELRNIWQHVLRKRIHEAKEFESFESFESIHLMRNGSELSDDGNLFAVEDVTSTKKRKDADNKHDDKECLDPSSTKKA
RVVWSVDLHQKFVKAVNQIGFDNILYLSRTQKIVTNHICLAEVGPKKILDLMNVPWLTRENVASHLQKYRLYLSRIQKENDQRSSSSGLKHSDFPLKDMR
SFGFQNSVNNQQQNDVAIDSYNHSDGSLQLQNVETKSHEADPKGIVSQSTIAKKGRILTGNIADTNMRESLRVGLNQTFAPLESEENHAVFDCSMPTPYT
WTEVPHMQLKEEHKSIVHLEDSFNQLPLHGKQQQHIQVDQSQSVASISSAPLITEEEVAACKEPKPLFADYKNDYANSVSSIGNAVGTFPIQPGSLIMNG
QSSEPISTTNSGLKTQGYNNLSSISDLEIYQSNLLLGGEVASAPSLDEDLHFYWLQGECYNNMNFSLQNIGMSEYYDPGLISEAPTHLYDSADYSVIDQG
LFIA
>Glyma.12G073900 
MNNNVGKGKKGLAEQNHMFFDKKSLENGVVNGGVASGSSTEDDTRFNKVVEDGNNGLRGLIQIHGSLQISQQPPQEPAVCWERFLPLRSIKVLLVEDDDS
TRHVVRALLQNCSYKVTAVSNGLQAWKVLEDPENGIDLVLTEVAMPILSGIGLLCKIMSHKTLKNIPVIMMSSHDSMGIVFKCLSKGAVDFLVKPIRRNE
LKNLWQHVWRRCHSSSGSGSESATLTRKFAKSRSNDAYENNSDSSDENDYGSRGLSIRDGSDNGSGTQSSWTKCLAQVGSPHPVSPHKQLVDAPDSTCAQ
VMQTKTEKVSSRWVHATEKECHELIDLDDVARVKDLAMGISLNMQLEHPLEELSSNPIVGKGANKMSDVDDMQIIKRKSNVCEKGQLEYNGDKTGTQENQ
AMNVIDVTDSNSPQAESRDLNTPNGFSGFSQSKANCCPKEHPSLELTLKRLGEVGDAKNVTGEECNVLRHSDQSAFSKYNTVSANQAQTGNVGSCSPLDN
SSAAPNTETMHNFPSHSNGTPSNQKSNGSNNINDRASTNTYLGTKPDTFDKKPESGRGIGSYNSCELLTVQNNSISSSQKKTSAWEEYTEIIKESVGGSE
QGFQVEHTYYQLHHYNHIAHKAAVDP
>Glyma.13G077500 
MELVNSQKLKQHEQQQHFHVLVVDDSVIDRKLLERLLRDSSCKATFVDSGDKALKFLGLLDDDLDNSSSTSSESLQLNGIKVNMIMTDYCMPGMSGYDLL
KRIKLQGSSWKDVPVVIMSSENVPSRISMCLEGGAEKFLLKPLQQSDLEKLQPCFLKSSDNSSEQDQSAERSVASHDNDNYIDTIKALCPEHGFKLQFVS
TIATTILRFWKSL
>Glyma.13G155400 
MVVGDRFPVGMRVLAVDDDKTCLTVLENLLRKCQYNVTTTNQAIKALEMLRKNRNKFDLVISDVNMPDMDGFKLLELVGLEMDLPVIMLSGYGDKERVMR
GVIQGACDYLTKPVRIEELQNIWQHVLRRRIDSKDKNKTASEGKGCSMAGKFANEEKARYMAGECSQAMAPKNNTDQNIKLGQKRKELSEDEEEEEYDKE
NEEHSNQKKPRLVWDAELHRKFLAAVNHLGIDKAFPKRILDLMNVEGLTRENVASHLQKYRLGLRKPTQQPSMVAALGSSDPYLQMDSVEGFRTLSGSVG
MLSTTLPSYASGGVFCRLNPPSGLRGVNSALFQPVLSQNNSMSAKAFGNMQLSMFSANQTSSLLQGIPTSIDANKFQQNRSPGIRKLSPLDDSSGFKVSS
GFSDTRATVINPNNFVHDLSNNHLLLQRNSPPAQNSGAFRNHSSLGAASVNTQSFDPGICELDHNRHNKSWQGTTQISKFPTNTSAVSKVFTHDQLAQNN
LKFSSSTFCSGNSPVDFSSTRAIAPPLEDARGKLQSQEGLLENILLASCYTQHQSWESDKRGCNKDMSQTFNSTKSVSPNGDTSSLGHSLDQNNSVSSEG
IGASLVNPSITQSNEGEKFYSMKSNDACILRSMESQEGLMQNTFGSLNDIMSEITEQEQNTIMLMDGELEFDLDHAFDSF
>Glyma.13G197600 
MAMTVEAQFHVLAVDDSIIDRMLIERLLKTSSFHVTTLDSATKALKFLGLVEDELRTFDTTVASEIHQDVDVNLIITDYCMPGLTGYDLLRKIKESKSLK
NIPVVIMSSENVPSRINRCLEEGAEEFFLKPVQQADVNKLKPHLMKSRAKEEQDQPFNNKRKDMKEIHSPNKTRIKCSS
>Glyma.14G139500
MLRKNINKFDLLISDVNIPDMDGFKLLELVGLQMDLPFITKIKHFVIQGACEYLTKPIRIEELQNIWKHFANEEKASYMAGEC
SQAMAPKNNTDQNIKLGQKRKEQSEDEEEEEYHKENEEHLNQNKPRLVWDVELHRKFLVAVDDLGIDKAFPKRILDLMNVEGLTRENVASHLQKYKLDLR
KPTRQPSMVAKLGSSDPCL
>Glyma.14G110600 
MTVVEDHRMDDLRDQFPIGMRVLAVDDDSTCLMVLETLLRRCQYHVTTTKNAITALKLLRENKTMFDLVISDVHMPDMDGFKLLELVGLEMDLPVIMLSV
NDDPKMVMKGITHGACDYLLKPVRIEELQNIWQHVIRRKKIDSKERNKTSDHDKPNADNGNGRVSAGTGNSDQNGKPSKKRKDQDEDDEEENEDGHDNED
SSTLKKPRVVWSVELHRKFVSAVNQLGIDMLIILLAEAVPKKILDLMNVEKLTRENVASHLQKYRLYLKRISCVANRQANLVAALGTADSSYLRMGSLSG
VGHMQTLTGPQQFHNNAFRPFPPGGMIGRLNASVGLNMHGISSSEALQLSHAQNLNKSINDPLKFQSAIACGNQNGIQGMPMSIGLDQLQHNKGVSVGPI
QNMSSLIDDRPTFGVSKKLSDQTQKVTIGCSPSPVLDISNNDLVLKADSENTQGGGVYENLTSVASQHSQFSLPLLDHGRCSDIWSSPMQSSGTNSYPPS
ETLQGGNLSGQSSITSLFNQSHDSPTDMHSQGLIFTNNLGQMSNNVPFQGWDDNNHDSNYDANVIGNSIDTLIDPEGHTSINSNYNRNLDFNFCNPLQMK
HDGIMGLSEENSLKQQYGYIMNRQKSQNSSATNNLGSLEDFASSMMKQKQDKVKFLDGSYLCNNNYPAGTSM
>Glyma.15G145200 
MNLSNGKGSTSSSPLKAGDSVSDQFPAGLRVLVVDDDPTCLMILERMLRACLYEVTKCQRAEVALSLLRENKNGFDIVLSDVHMPDMDGFKLLEHIGLEM
DLPVIMMSADDGKHVVMKGVTHGACDYLIKPVRIEALKNIWQHVIRKRKNGLRDVEQSGSVEEGDQPPKVSDDGDYSSSVNEARSSKKRRDEDEEGDEKD
DSSTLKKPRVVWSVELHQQFMAAVNQLGIDKAVPKKILELMNVPGLTRENVASHLQKYRLYLRRLSGVSQQQGNLNNSFMSSQEATFGGTSINGIDLQTL
SAAGQFPSQSLAKLQATGLGRTTAKAGVPMPLSDQKNLFSFENPRLRFGEGSLQHLSNSKPINLLHGIPTNMEPKQLANLHQSTQPLGSLNMRVNAPVTQ
NNPLLMQMAQSQPRGQMLGENAGSHVTRFPSSLVQPTVSNGISNGVLGNGIAGTSNITTYNPVQQNSSLLSFPMNQTNEISVSNFPLRSSPGITSITNKG
MFHEEGTSGIKGPGGFVQGYDMFNELHHQKSHDWDLTNTGMTYDAAHHANPLQGNIDVSPSVLVHQSFPTMHQTVQNRDTTSIGKAMFSTGEGMHQSNLQ
NVGQHHNNLLLDNSVRVKAERIPDPSCQINNLFADQYGQEDLVSAFLKQQESIGTSENEFDFDGYSLDNIPV
>Glyma.15G206200 
MAVEKQREDEGCDRFPVGMRVLAVDDDPICLKVLENLLRKCQYHVTTTNQAVEALKMLRENRNKFDLVISDVNMPDIDGFKLLELVGLEMDLPVIMLSAH
GDTKLVMKGVTHGACDYLLKPVRIEELKNIWQHVVRRKNFDSRDQNKASNEEKAPNIAGEGSQGLRSENSADQNKRLGKKRKDQSEEEEEDGEENGDDED
PSAQKKPRVVWSVELHRKFVAAVNQLGLDKAVPKKILDLMNVEGLTRENVASHLQKYRLYLKKAAQQANMVAALGGSDSYLRMGSIDGYGDFCTSSGSGR
ITNTTSPSYASTGIFSRLNSPAALNMRAISSSALIRPVQSQNINCSLNTLGNIQPSVFPANHSSSLLQGIPTSIELNQSKQSNCTTGISQLSQVDSSGFA
VASGFPDSRATVNGPNNSLPCVSNNHIMLQGNPQQMHGPGAFRNQSSVRAASLCAESFDAGLCSSSNLLDYNRCNENWQNAAQLSKFPAHSLPLCEAFSN
DQLPPTRINVSNSRTHIVNSPVDFSSRMGISVPLEDTRNELACQEGLIGNIVKPSSYTPQQRWEEHKLDYNQNVGHSFNPVNSHASSSGVKSSMGHGLNQ
NNTICSNRVDASLVGQLNGASPSISRCTEVEKFSSDIRLKPNEAYILEQMKSQDGFMQNTFGTLDDIMGAMVKRTTMQEQNELTLLDGEMGFDAYPVGSC
N
>Glyma.15G236200 
MAMTVEAQFHVLAVDDSIIDRMLIERLLKTSSFHVTTVDSATKALKFLGLVEDELRTFDTTVASEIHQDVDINLIITDYCMPGMTGYDLLRKIKESKSLK
NIPVVIMSSENVPSRINRCLEEGAEEFFLKPVQQADVNKLKPHLMKSRAKEEQDQPFNNKRKDMEEIHSPNKTRIKCSS
>Glyma.16G198800 
MTHERVDIISVLVVDDDKTSLAIVSNILTSLGYKVLTANSALNALEILREFRGFIDLLITELHISGMNGFEFQKYVENQFHLPVIIMSSDGRNSVISKSL
ANGAAHYILKPFSADDFKDIWQYARKLTFQNIEGGSIPGDNTSIQDVHSAISSNVSKRKRKCFPRKSTQMNKEGQSGESSTLVKKPKVVWTPYLHNRFLL
AIKQIGLEKAVPKTILQVMNVPNLTRENVASHLQKYRIFLRKVADKGLLEGLSNRDLRSRFAYGLSASMIKDIQAKTAKSRVTAQQYMKRIAHQSVYGGI
ANAVKSYNHVSSVTNTPLGRSHQFPHPYHKGLNMMLHNQHGSSSDQARLRAQSSFGSNVGTNNIQQNTLGSYANQPYYAQSSYNNVGVVFPSDGVTRHGL
MTSTNGLRGGVNYGGNQLMYPNYASLGNQHKFSCGQGNWNIGSLNYNRSFGLINETSENVNKNVLSFGQGNFDLAQGGFASTSSAGECWSKELPAENIQG
NPTLHQQLQGNFAENDIGTSIGEGNVNLLDEDDFSNLFMMLDEMDLLNETEENHNANDFLKSDFSSSNHAVQSLEQSYKALTNYQATTDVIINPTKGTSN
LPNETSTSSDKNSNRLMGGDDGYANMEHLNSLYILNKSFGCQLTEGFIDKLNELCPTTVGSLFFRLSHT
>Glyma.17G152800
MLISGIDRSVTFCGRLRNDAKPAMVFTANDLQEWKDFPKGLKVLLHERDNISAAEIRAKLEAMDYNVSTFCDENDALSVISSG
LESFHIAIVEVSSSSAQGGFKFLENAKDLPTIMTSNNHCLNTMMKCIALGAVEFLSKPLSEDKLRNIWQHVVHKAFNAGANILSESLKPVKESVASMLQL
QTDNEQHESRVSIDIEKVSSFVDNDHELSPGNDKYPAPSTPQLMQGTRLLDDGDCQEQANCSTEKESGEHDGESKSVETTCGNLNAEITPQQRKSEITLV
REEVDIVDASMGESVASPHTQKRKVLSNTDRNTKASNKVGVHSDSCEIRGKRKKIKVDWTPELHKKFVKAVEQLGIDQAIPSRILELMKVESLTRHNVAS
HLQKYRMHKRQILPKEEERKWSNQRERSYSVQRPIMAFPPYHSNHTHPLPPVYPMWGQSGGPMAGMQIWGSPGYPLWQPTAENWRWKPFPGMHADAWGCP
VLPIPPQAPGFPYSQNMPALLNADAADHTFTMPQSSFEHYLAEEVVDKVVKEAINKPWLPLPLGLKPPSTESVLAELSRQGISNIPPKGSKSC
>Glyma.17G030600 
MNLSNGKGSMSTLTASVVMKSGDAVSDQFPAGLRVLVVDDDPTCLMILEKMLRTCLYEVTKCNRAETALSLLRENKNGFDIVISDVHMPDMDGFKLLEHI
GLEMDLPVIMMSADDGKSVVMKGVTHGACDYLIKPVRIEALKNIWQHVVRKRKNEWKDAEQSGSAEEGDRHPKASDEADYSSSANEGSWRNSKKRRDEEE
EAEDRDDTSTLKKPRVVWSVELHQQFVAAVDQLGIDKAVPKKILELMNVPGLTRENVASHLQKYRLYLRRLSGVSQHQNNLNNSFLGPQEATFGTISSIN
GIDLQTLAVAGQLPAQSLATLQAAGLGRSTAKAGVPIPLMDQRNLFSFENPRLRFGEGQPQHLSTSKPMNLLHGIPTNMEPKQLANLHQSTQSIGGLNMR
VNASATQGNPILMQMAQSQPRGQMLSENTGPRVPRLPSSLGQPTVSNGISNGLLGRNGIAGNNRGPAYNPVPPSSSLLSFPMNQTSEMSVNNSFPIGTTP
GISSITTKGSFQEEVTSGIKGSSGFPSYDIFNELHHQKSHDLEITNPGLTYNASHHVNPLQGNIDVAPSVLVHQGFSSTQQTGQSRDGALIGKAMFSMGE
GLEQNNLQNANFNPLLVDNSIRIKAERIPDASSQTNLFPEHYGQEDLMTALLKQQEGMGPAENEFEFDGYSLDNIPV
>Glyma.17G076000 
MGVEDRFPVGMRVLAVDDDETCLSVLENLLRKCQYNVTTTNQAIKALDMLRKNRNKFDLVISDVNMPDMDGFKLLELVELEMDLPVIMLSGYGDKERVMR
GVIHGACDYLTKPVRIEELQNIWQHVVRRRIDSKDKNKTASEGKACSMAGKLANEEKACYMAGECSQAMASKSNADQNIKLGQKRKEQSEDEEEEEYDQE
NEEPSNQKKPRLVWDAELHRKFLAAINHLGIDKAFPKRILDLMNVEGLTRENIASHLQKYRLGLKKSTQQPSMVATLGNSDPYQQMDSIEGFRTLSGSGG
MISTTLPSYASGGLFCRLNSPSGLRGINSSLLVQPVHSQNIDSRSIKTLGNMQLSMFSANQTSSLLQGIPTSIDGNQFQQNNCSIGIRKLSPLDDLSSGF
KVSSGFSNSRATVRNPNNSLHGLSNNHLLLQGNSPPTHNSGAFGNHSSLGAASVKTQSFDPGICELGYNRCNKSWQGTTQISKFPANTSAVSNNDQLAQN
NLNFSSSTFCSGNSPVDFSSTSVVAPPLEDARGKLRCQEGLLENILLTSCYTQHQSWEADNRGCNKEMSQTFNTIKSVSPNGDTSSLGHSLDQNNTVSSK
RIDVSLVNPSVTQSSEDEKFYSMESIDGCILQSMESQEDLMQNTFESLDDIMSEITKQEQNAIMLMDGEMEFDAYHVGSCI
>Glyma.17G093900 
MAITGDIFRQSITEMLAESPSGAPELHVLAVDDSLVDRKVIERLLKISSCKVTVVESGTRALQYLGLEGENGSLGFDSVKVNLIMTDYSMPGMTGYELLK
KIKQESSVFREIPVVIMSSENVLTRIDRCLEEGAEDFLLKPVKLSDVRRLKDFIMKGKVKEGEKISHKRMRSIDCSPPLTATCSLLSLPCDPSPSLLSPL
STKKARL
>Glyma.17G217100 
MTVVENHTMDDLRDQFPIGMRVLAVDDDSTCLMVLETLLRRCQYHVTTTKNAITALNLLRENKTMFDLVISDVHMPDMDGFKLLELVGLEMDLPVIMLSV
NDDPKMVMKGITHGACDYLLKPVRIEELQNIWQHVIRRKKIDSKEQNKTSDYDKTNSDSGNGRGSAATGNSDQNGKPSKKRKDQDEDDDEENDTDHDNED
PSTQKKPRVVWSVELHRKFVSAVNLLGIDKAVPKKILDLMNDEKLTRENVASHLQKYRLYLKRISCGANRQANMVAALGTADSSYLRMGSLSGVGHLQTL
TGPQQFHNNAFRPFPPGGMIGRLNTSVGLNNHGLSSSEALQLSHAQNLNNSINDPLKFQSSIACGNQNAIQGMPMSIGLDQLQHNKGVSVSVGPIQNMSP
LIDARPTFAVSNRLSDQIPKVTMGCSPSPVLDVSNNALVLKADSENTQGRGVYENLTSVASQHSQFSLPLLGHGRCSDIWSSPMRSSGTNSYPPSETLQG
GNLSGASSITSLSNQSHDSQTDMHSQGLIFTNNSGQISNNVPFLGWDDHNHDSSYHSNVIGNSIDSLIDPEGHTSINSTYNRNLDFNFCDPLQMKHDGIM
GLSDENSLKQQHRYIMNQQKSQNSRAPNNIGSLEDFVSSMMKQKQDKVKFLDGSYLCNNNYPDGTSM
>Glyma.18G010800 
MDNGCFSSPKRDFPAGLRVLVVDDDPTWLKILEKMLKKCNYEVTTCCLARHALSLLRERKDGYDIVISDVNMPDMDGFKLLEHVGLEMDLPVIMMSVDGE
TSKVMKGVQHGACDYLLKPIRMKELRNIWQHVFRKKIHEAKEFESFESIHLMRNGSELSDDGNLFAVEDVTSSKKRKDADSKHDDKECLDPSSTKKARVV
WSVDLHQKFVKAVNQIGFDKVGPKKILDLMNVPWLTRENVASHLQKYRLYLSRIQKENDQRSSSSGMKHSDFPSKDMGSFGFQNSVIKQQNDVAIDNYNH
SDGSLQLQNVETKSHEADPKGIVSQSTIAKKGRILTGNIADTNMRESLRVGLNQTFPPLESEGNHAVFDCSMPTPYSWTEVPHMQLKEEHKSLVYLEDSF
NQLPLHGKQQQHIHVDQSQSVASISSAPSITEEEAAACIEPKPCLQITTMIMPVL
>Glyma.18G069300 
MMQGNIWISPNTLGLVQGMTLLLKFQIGTSLEKSIFAPKDCSSSQFRGLKVVLAEDDGVNRTVTKKLLEKLGCQVIAVSSGFECLSDISGAGNSFRIILL
DLHMPEMDGFEVAKKIQKFHSHSWHLIIALIASAQEHLREKCLLVGMNGLIQKPIVLHQIANELRTILQRAGEKL
>Glyma.18G130900 
MDSNSVVSWPRMPENINGFGLKQNQSEEVHVLAVDDSTVDRKVIEHLLKVLACKVTAVDSGLRALQLLGLLDEQKIPSETNGFVGLKVDLIITDYCMPGM
TGYELLKRIKESSTFKETPVVIMSSENVLPRIDRCLEEGAEDFIVKPVKLSDVKRLKDYMTTKEVRGELSQEEREGINKRKLLDTSDVSPSSPPSISSSP
LPSSLSSVIDSPIRRLKMTNTD
>Glyma.19G047900 
MATYPTKEKVNFHPFPEGLTVLAVDDDHNVLVFIKRMCIQWNYRVIAFSDAPSALNFVREKKGCNIDVILTEVHMANMDGYEFLKHATKEINVPIIMMSH
DNATTTSALMEAVKHGACDFWIKPLNENQFRILWTQVARKMWNEKMLAKTDDSSVHGTRVMNTEKNSSTPPKKPRLVWQGELQQRFVRAIMHLGLDKAQP
KRILEVMNVPGLTKEHVASHLQICMVIINIISIICDWQKYRVNLKKSNKMITAHQENEMQMQLPNNIESRGMVGASSIFPYAVLHPEEQWPNYYHLEEQQ
GVPYIAKYPSNMINNAKNFAQPIMTVDDAPICGVLPQSNTVTANNALMHPDMYVAAAASSEAANSDALSNSFNELSAILHGNYNF
>Glyma.19G051800
MSHLQCFSDMCASFCSGSQKCRRRHCSLEEYVREKTHCIDVILIEVHMPYVDSLQFLQHVTNETNVPVIMMSLDDAQSTVMKA
IRNGACNYWLKPLQESLIKVMWMEYARKLESKYATKKRRF
>Glyma.05G070200
MVFSANDLQEWKDFPKGLKVLLLERDNISAAEIRAKLEAMDYNVSTFCEENEALSAISSGLESFHIAIVEVSSSSGQGGFKFL
ENAKDLPTIMTSNNHCLNTMMKCIALGAVEFLRKPLSEDKLRNIWQHVVHKAFNARASILSESLKPVKESVVSMLQLQTDDEQHESRVSRDIEKVSRFVD
NDHELSSGNDKYPAPSTPQLRQGTRLLDDGDCQEQTNCSTGKESGEHEGESKSVETTCGNLNAESTPQQRKSEITLVREEVESTPQQRKSEITLVKEEVD
IVDASKGESVASPHTQKRKVLSNTDRNTKALIKVGVHSDSCEIRGNQKKIKVDWTPELHKTFVKAVEQLGIDQAIPSRILELMKVEGLTRHNVASHLQKY
RMHKRQILPKEERKWLNLRERSYCVKRPIMAFPPYHSNHTLPLPPVYPMWGQSGSPTAGMQIWGSPGYPFWHTTAENWHWKPFPGMHADAWGCPVLPLPP
PQTPGFPYSQNMPSLLNADAVDHTFTMPQSSFEHYPAEEVVDKVVKEAISKPWLPLPLGLKPPSPDSVLAELSRQGISNIPPKGSNSC
>Glyma.01G200800
MVCTANDLQEWKDFPKGLRVLLLEGDSSSAAEIREQLEAVDYNVSTFYDENEALSALSSSPEGFHVAIVEVSTSCSLGGFKFL
ENSKDLPTIMTSKDQCLNTMMKCIALGAVEFLSKPLSEDKLKNIWQHVVHKAFNAGANVLSESLKPVKESVESMLQLQTENGQDKSRISIDLENVSRFSD
IDHEQSAVCDKYPAPSTPQLKQGTRLLDDGDCHDQTNCSTEKESVEHDGECKSVETLCENLNAESSPQPREPDKTLIKEEEDFANGSRGESAVSLSPNNK
KFLSNADGNTSPNRTGVLNDSCEIKANRKKMKVDWTPELHKKFVKAVEQLGIDQAIPSRILEIMKVEGLTRHNVASHLQKYRIHKRQSAPREEDRKWHNQ
RDAMQRNYYMQRPIMAYPPYHSNHTLSPAPIYPMWGQPGSQTAGVQIWGHPGYHIWHPTESCHWKPYQGVHVDAWGCPLLPAPQAPCFPYNQNIPGLHNP
KAVDYRFGMPQSSFEHHPAEEVVDKVVKEAISKPWLPLPLGLKPPSMDSVLAELSKQGISGIPLGNKRSSTPKLR
>Glyma.19G049400 
MVVAIKVLHDGFVRMEQMKREIESMLVEMDCTKMILDSRQRIVEYWVFTVEKSKVSSNHFFVGGLWVVAVDDDTTILEIIKQMGFKCHYRVATFSDAPDA
LNYVLENKDRIDVILVDVHLPNMDGYEFLKHINKEIDIPVIIMSVDGSTSAVRKAITHGACDYWTKPFSENQFKIMWKHVAMKAWNEKKLQKKDFSEFAS
SVLDANLKDQKEISSNSKESDVDDCDAQPKKPRIAWKGELHCQFVKAVMHIGLDKAQPKKILEVMNIPGLTKDHVASHLQKYRFDLKKSNEVAVQQNEMQ
LPNSIQSTEPIDWFNPEGWTSQPDESILESVSVQSQNQQQGGGSLHVLPPPLDGFRIQTDWCNMNF
>Glyma.19G132300 
MGMAAESQFHVLAVDDSLIDRKLIERLLRTSSYEVTTVDSGSKALEFLGLCENDESNPSTPYVCPNNHQEVEVNLVITDYCMPGMTGYDLLKKIKESSSL
RNIPVVIMSSENVPSRINRCLEEGAEEFFLKPVRLSDLNKLKPHMKKTKLKDQKQGTVEKLEDLEVQQQQPQQQIIIQNEQQQAPKSRDLLQPESESHPH
AQPTIEQQQQSLQQANNNSKRKTMEQGLSPETDRTRPRYSGIATVV
>Glyma.19G171400 
MEPRQLTALIVEDDMVIRMVHQKILNSVGLKIQVAENGKEAIEIHGSGQSFDLILMDRDMPVMNGIEATKTLRSMGINSMITGVSTRSVAAHIREFMEAG
LDDYVEKP
>Glyma.19G171300
MTIYSTERFIKLLESVGVKNQGVENGQEAVDIHCHGQIFDLILMDMDMPIMNGIEATKELRSMGIGSMIVGVSSRCTEAEIRK
FMEAGLNDYHEKPLNNAKLSSILDKINPSFTRN
>Glyma.17G102200 
MDAETEAEELINLNNISSNCGGNNSKSGDGFIDRSKVRILLCDNDSKSSEEVFTLLLGCSYQVISVRSARQVIDALNAEGQYIDMILAEVDLPIKKGMKL
LKYIARDKELCRIPVIMMSAQDEVSIVVKCLRLGAADYLVKPLRTNELLNLWTHMWRRRRMLGLVENNILNYDFDLVASDPSDANTNSTTLFSDDTDDKS
KRGTNPETGVLIQQEQEASIATIAAVVVELPSYLVSQYQPDVPGISDRRTGTPRQHPSSSRTIDGHFSSGPKKSELKIGESSAFFTYVKATTLKSNIEES
AHVDNSNNTTTTTTTTEVRMEDMNQACIEQGDNGLKTHKNGEMFGNHSQDDLPSSNSILDSFSIERSCTPPASMEVSQQKHYKEEHSQGVVHPRNGSHGS
VPAQHAYPYYISGVVNHVMMPSSAQLYQKNIQDLQIHAGSSMIAQYNHLPQCPPHANGMTNFPYYPMNICLQPGQISTNSWPSLGSSSSCEVQISKVDRR
EAALMKFRQKRKERCFDKKIRYVNRKRLAERRPRVRGQFVRKLNGINVDLNGQPASTDYDEDDEEEDNHRARDSSPEVA
>Glyma.03G261300
MGLVAADKGSMQTQEEQSDNASAVQWERFLPRMVLRVLLVEADDSTRQIISALLHKCSYKVVAFCDGLKAWETLKNKPSDIDLILTEVDLPSISGFSLLT
LIMEHDICKNIPVIMMSSHDSVSMVLKCMLKGAADFLIKPVRRNELRNLWQHVWRRHAISRPPQNFTLPEIEIGFAAENHAASNDSSGSVASTAKNGECS
EKTSEAQSTCTSPFLEAESTYLENMQDISQLKRSSNLSNIDTVKHENSTKCERESDKHNDEAGEKSLFVSEDSRCNKTFKPTGLRLGQGYECCETRNQDV
VLKIELIKSNPEINTDIHGCSDELVDPYTGAIDLIATFKNLPKSTDEKCSFSSGNTAKFDFDTQLELSLRRRDFPGSSCKAASEERQLLNHSNASAFSRY
SSSKLLQPLFPTPSTISAKLTNSSLSSHESHKFSENASTSHQYGGKNQNQEKIITPVIGQSGQVDPKLPNSQLGYFPATGVTSDHKSTGNGNVFPSMLYA
ESGVHPIWTPKSVCQKESSPFPTITSSQSNPQSHNSECHLWSEDSTHASDKNLNDQINLDCETHDSPDASQSAGTSFFHDTANHNSSGVYRSMGCRSDGN
ATSAKVAKESHGSFIDSGHCSYDGFIGTDSHRTSHREAALTKFRLKRKDRCYEKKVRYQSRKRLAEQRPRVKGQFVRQVQDDHPVADVGGGS
>Glyma.04G166300 
MESGDEINLNIESGNNGKSGGDGFVDRSKVRILLCDNDSKSSQEVFTLLLRCSYQVTSVKSARQVIDALNAEGQHIDIILAELDLPMKKGMKMLKYIAQD
KEFRRIPVIMMSAQDEVSVVVKCLRLGAADYLVKPLRTNELLNLWTHMWRRRRMLGLVEKNILNYDFDLVVSDPSDANTNSTTLFSDDTDDKSKRSTNPE
VGISVQQEQESTIAIAAAVEEPPDAHASECGPDVDGVNDHQTAHFSSGPKKSELRIGESSAFFTYVKASILKSNLEGVVNVDKNGATHVRMEVMHQTCAQ
QGVNDLQIRENGEAYESQSQDDLPSSTSIPDSLSIERSCTPPASMEVSQQKHYREENLHQGVMHPRNGTHCSELEVSGMASQQVYPYYISGVVNHVMMPS
SAQMYHQKNIQDLQNHPSSAMISQYSHLPQGGPHGTGMTSFPYYPMSICLQPGQIPNPHSWQSFGNSSSSEAKLSKVDRREAALMKFRQKRKERCFDKKI
RYVNRKRLAERRPRVRGQFVRKLKGANADLNGQPASIDYDEDDEEDEDDQGARDSSPEDA
>Glyma.04G228300 
MGEVVIMSGEKKSVRVEGVEKEDSGGSGSKAGEFKGLMRWEKFLPKMVLRVLLVEADDSTRQIIAALLRKCSYKVVAVPDGLKAWELLKGRPHNVDLILT
EVDLPSISGYALLTLIMEHEICKNIPVIMMSSQDSISTVYKCMLRGAADYLVKPIRKNELRNLWQHVWRRQSSTTGINGLQDESVAQQKVEATAENNAAS
NRSSGDAACIQRNIELIEKGSDAQSSCTKPDCEAESDPVGNMQEFSLLKCGEAYPSGTETQQVETSFRLGQTLMMHDCHAGGLNVSIRKNGEASTTNDKD
TDTEHFGNASISGEAHDNPYVQINSSKEAMDLIGAFHTHPNCSLKNSTVNCTGNFDHSPQLDLSLRRSCPGSFENKLTEERHTLMHSNASAFKRYTTRQL
QISMPAVLINFSDQQREQITNCEKNISHIATGSNSDSSTPMQRCIVSPTTVQSKESELATSHPPQGHSLPIPVKGVRFNDLCTAYGSVLPSVFHTQSGPP
AMPSPNSVVLLEPNFQVNAFYQSNMKESSSEQLYESRGPNGNTTQNHIVYTQEHKSEHAEDRGHISPTTDQSVSSSFCNGNASHLNSIGYGSNCGSSSNV
DQVNTVWAASEGKHEDLTNNANSHRSIQREAALNKFRLKRKERCYEKKVRYESRKKLAEQRPRVKGQFVRQVHPDPLVAEKDGKEYDHSDF
>Glyma.05G025000 
MDAETETEELINLNDKSSNFGGNNSKSGDGFIDRSKVRILLCDNDSKSSEEVFALLLGCSYQVTSVRSARQVIDALNAEGQYIDIILAEVDLPIKKGMKL
LKYIARDKELCRIPVIMMSAQDEVSIVVKCLRLGAADYLVKPLRTNELLNLWTHMWRRRRMLGLVENNILTYDFDLVASDPSDANTNSTTLFSDDTDDKS
KRSTNPETGVSIQQEQEASIATIAAVVVELPNALLSEYQPDVPGISDRRTVAATPRQHPSSSRTNDGHFLSGPKKSELKIGESSAFFTYVKATTLKRNVE
ESAHVDNTTTTEVRVEDMNQACTEQGGNDLKTHENEEMFENHSQDDLPSSNSIPDSFSIERSCTPPASTEVSQQKHYKEEHSQGVVHPRNGSHGSGPAQH
AYPYYISGVVNHVMMPSSAQLYQKNIQDLQSHAGSSMIAQYNHLPQCPPHANGMTSFPYYPMSICLQPGQISTNSWPSLGSSSSCEVKISKVDRREAALV
KFRQKRKERCFDKKIRYVNRKRLAERRPRVRGQFVRKLNGINVDLNGQPASTDYDEDDEEEEDNHGARDSSPEDA
>Glyma.06G136600 
MPEVVMSGEKNSLGVEGLAKEDSGGSGSKGGAAHLKGFMRWEKFLPKMILRVLLVEADDSTRQIIAALLRKCSYKVAAVPDGLKAWELLKGRPHNVDLIL
TEVDLPSVSGYALLTLIMEHEICKNIPVIMMSSQDSISTVYKCMLRGAADYLVKPIRKNELRNLWQHVWRRQSSTTGINGPQDESVAQQKVEATAENNAA
SNRSSGDAACIQRNMELIEKGSDAQSSCTKPDCEAESGPVDNIDNIQEFSPLKCGEAYPSGTETQQVETSIRLGQTLMMHASHAGGLNVSICKNGEASTT
DADPEHFGNGISGEAHDNHYVQMNSSKEAIDFIGAFHTHPICTLKNSTVNCTGKFDLSPQLDLSLRRSRPSSFENELTEERHTLMHSNASAFKRYTNRQL
QISTPAVLINFSDQQRQQIANCEKNISRIATGCNSDSSTPSMQRCIVSPTTVQSKEPELATSHSQPGHSLPIPVKGVRFNDLCTTYGSVFPSVFRAQSGS
PAMPSPNSVMLLEPNFQVNAFYQSNMKESSSEQLYEPGGPNGNTTQNHIVYTQEHKSENAEDQGHISPTTDQSVSSSFCNGNASHLNSIGYGSNCGSSSN
VDQVNTVWAASEGKHKDLTSNANSHRSIQREAALNKFRLKRKERCYEKKVRYESRKKLAEQRPRVKGQFVRQVHPDPLVAEKDCKEYDHSHISDTLERRA
>Glyma.06G196200 
MESGEEINLNIESGGKSGGDGFIDRSKVRILLCDNDSKSSQEVFTLLLRCSYQVTLVKSARQVIDALNAEGQHIDIILAELDLPMKKGMKMLKYIARDKE
FRRIPVIMMSAQDEVSIVVKCLRLGAADYLVKPLRTNELLNLWTHMWRRRRMLGLVEKNILNYDFDLVVSDPSDANTNSTTLFSDDTDDKSKRSTNPEAG
ISVQQEQESTIANAAAVEGPPDAHASECGPDVDGVNDHQTAHFSSGPKKSELRIGESSAFFTYVKASILKSNFEGVVNVDNNGATHVGMEVMHQACAQQG
VNSLQILENGEACESQSQDDLPSSTSIPDSLSIERSCTPPASMEVSQQKHYREENSQQGVMHPRNGTHCSEHEVSGMASQHAYPYYISGVVNHVMMPSSA
QMYHQKNIQDLQNHTSTAMISQYNHLPQGGPHGTGMTSFPYYPMSICLQPGQIPNPHSWQSFGNSSPSEAKLIKVDRREAALMKFRQKRKERCFDKKIRY
INRKRLAERRPRVRGQFVRKLNGANVDLNGEPASIDYDEDDEEDEDDQGARDSSPEDA
>Glyma.07G049400 
MDELNGAMTTENSNAEVVRWERFLPRMVLRVLLVEADHSTRQIIAALLRKCSYTVIAVPDGLKAWETLKKKAPELDLILTEVELPAISGFALLSLIMEHD
ICKNIPVIMMSSHDSVSMALKCMLKGAVDFLIKPIRKNELRNLWQHVWRRHAISTPTQNTTFSPKKLKTASEDNSASNKSSGSVASSKKNNECSERLSEA
QSTCTSPIFEAESTYVENMQDVPQYVHCQVMQTLVQSTCTSPIFEAKSTYVENMQDVPPLKSSKLNKIDMVKHEKFAQFERESAEHNDETEDKSVTIVSD
AARCDKTSELTELRPEQDCGVAEPETENEDEILKSELDGDNSHVSMMQGCSAERVKPSKGAIDLIATVGNLPKHLDENCSLNGGNTTKFDCETQLELSLR
SDFPGSSGNQASEATEESQRLNHSNTSAFSWYSNSKLLQPHFSTPSITFPEVNNLSWDSHESHKLSGITSGNCQYGGSNQNLENMIGTVICQYGQVTPKL
SNSQCGLLPVSGVISNLKSEGHGNVFTSLFYAQSGIHPMSSPKPVCQNESSPFPTSTSTQSYPESHNSDQLHDCSNDATCLNQNVKDNTDSDHARHDSPV
ADQSAGNSLCHDAANHVNSSAYGSMDSGNDGNATSAIVSKNAPDGFSDSGCHNYDGFRVTDPHRSSQREAVLVKFRLKRKERCFEKKVRYQSRKRLAEQR
PRVKGQFVRQHDHPVAEAGGDS
>Glyma.10G048100 
MTRVVQMSVDGDSKELKELNQRLRDGKKIAGGEHGLCEEVKCNGIAEEVKVEQGGTVESSSVQQHIPQPQGAIICWERFLHIRSLKVLLVEIDDSTRHVV
TALLRNCSYEVIEAANGLQAWKILEDLTNHIDLVLTEVAMPGLSGIGLLYKIMGHKTRKNIPVVMMSSHDSMGLVFKCLSKGAVDFLVKPIRKNELKNLW
QHVWRRCHSSSGSGSESGTQTQKSIKSKSLEKSDNNSGSNDEDDNESIGLNNVDGSDNGSGTQSSWTKRAVEVDSHKPVSQWDQIAECPDSTCAQVVHSN
AEMGGNKVVPLAAKDCAEQNEQLVKTAGSQHSNAPDVGPSKFSEQINRGQLDLNCENQSSKLRCKGLSLSDAITSTCDSQMHSGEFEALNKKPKSSDIEN
KGTNNDEELPSLELSLKRLRGVEDADITIQDDRNVLRRSDQSAFSRYNAASNTKKSPTGCVGSNSPYNNSLEVTKKDSSRDIQSHSCGNPPNQNSNGASN
NIDMGSTTNNAYAKSAVMSEPAGASTTKCLYQTSAFQPVKNSLVCTSQQVVLNNTEDMSATILAPPKLDRHKDSAALDFHLHCENHNCIADNMKHQLPPD
HDAESIKKMATAAPHCGSSNVEEVLVEGNVGNHSINRSVSGSNNGSNGQNGSSTAVNAGGTNTESNNGLTGNSGSGDASGSGSANRVDQNKTSQREVALT
KFRQKRKERRERCFHKKVRYQSRKRLAEQRPRFRGQFVRQTSNENASEATTDS
>Glyma.U034500 
MNNNVGKGEKGLAEQNHMFFNKKSLNNGVVNEGVSSGSSTEDDTRFNKVAEDGNNGLRGLIQIHGSLQISQQPPQGPVVCWERFLPVRSIKVLLVEDDDS
TRHVVRALLRNCSYEVTAVSNGLQAWKVLEDPENGIDLVLTEVAMPILSGIGLLCKIMSHKTLKNIPVIMMSSHDSMGIVFKCLSKGAVDFLVKPIRRNE
LKNLWQHVWRRCHSSSGSGSESATHTRKFAKSRSNDACENNSDSSDENDYGSRDLSVRDGSGTQSSGSGSESATHTRKFAKSRSNDACENISDSSDENDY
GSRDLSVRDGSGTQSSWTKCLAQVGSPHPVSPHKQLVDAPDSTCAQVMQTKTEKVSSRWVHATEKECHELIDPLDDVAMGKDLAMGISLNMRLEHPLKEL
SCNPMMGKGANKMSDVDDMQIIKRQSNACEKGQLEYNGDKTRTRENQAMNVIDVTDSNSPLAESRDLNTPNGFSGFSQSKANCCPKEHPSLELTLERLGE
VRDGKNFTGEECNVLRHSDQSAFSKYNTASANQAQTGNVGSCSPLDNSSAAPNTETMHNFASHSNGTPPNQQSNGSNNINDMASINTYLGTKLDTFDKKP
ESGRGIGSFNSRELQTLQKNNICSSQKKTTAREEYTEIIKESVGGSEHGFQVEHTYYQLHHYNHIAHKAAVDLQSDHDLLLKSSTQQCVSSNAFGGPAES
NAANYGVDGNAAESDHGSNNGQDGSNTLTIRMINMEMAMWLLGALELVALIGKALGMGQMKDGLH
>Glyma.13G135900 MTRVVQMSVDGDGKELRELNQCLRDGKKIAGGERGLYEGDEVKCNGVAEEVKIGKGGIVESSSVQQHIPQPQGAIICWERFLHIRSLKVLLVEYDDSTRH
VVTALLRNCSYEVIDAANGLQAWKILEDLTNHIDLILTEVAMPGLSGIGLLYKIMGHKTRKNIPVVMMSSHDSMGLVFKCLSKGAVDFLVKPIRKNELKN
LWQHVWRRCHSSSGSGSESGTQTQKSVKSKSLEKFDNNSGSNGEDDNGSIGLNNGDGSDNGSGTQSSWTKHAVEVDSPKPVSHWDKIAECPDSTCAQVVH
SNAEIGENKVVPLAAKECPEQKEQLVKTAGSKHSNAPDVGPSKFNDQINRGQLDLNCENQSSKLRCKGLSLSDAITSTSDSQMHSGGFEALYKKPKSSDI
ENKDTNNDEELPSLELSLKRLRGVEDAGIAIQDDRNVLRRSDQSAFSRYNAALNPKKSPTGCVGSNSPHNNSLEVTKKDSSHDIQSHSSGNPPNQNSNGA
SNNIDMGSTTNNAYAKSAVISEPAVASTTKCLYQTSAYQPEKNNLVCTSQQVVLHNTEDTTATMLAPPKLDRHKDSAAPDFHLHCENHNCIADNMKHQLP
PDHDAESIKKMATAAPHCGSSNAVEVLVEGNVGNHSINRSASGSNNGSNGQNGSSTAVNAGGTNMKSNNGLTGNSGSGDASGSVSANRVDQNKTSQREAA
LTKFRQKRKERRERCFHKKVRYQSRKRLAEQRPRFRGQFVRQSSNENASEATTDS
>Glyma.16G018000 
MDELNCAMTTTTTENSNAELVQWERFLPRMVLRVLLVEADHSTRQIIAALLRKCIIAVPDGLKAWETLKKKASELDLILTEVELPAISGFALLSLIMEHD
ICKSIPVIMMSSHDSVNMALKCMLNGAVDFLIKPIRKNELRNLWQHVWRRHTIITPTQNTTFSPKKLKTASEDNSASNKSNGSVASSKKNNECSERLSEA
QSTCTSPIMEAASTYMENMQDVSQDVHCQVMQTHVQSTCASPIFEAESTFVENMQDVPQLESSKLNKIDMVDHEKFAKFERKSAKHNDETEDKSITIVSE
AARCDKSFELTDLMLEQDCGVAEPETENEDEILKSELGRDNSHVSILHGCNAEQVKPSKGAIDLIATFGNLPKHPNENCSLNGGNTTKFDCETQLELSLR
SDFPGSSGKQASESTEESQRLNHSNTSAFSWYSNSKLLQPLFSPPSITSPKVNWLNWDSHECLKLSGNCQYDDSNQNLENMISTVIGQYGLLPVSGVISK
LKSEGHGHVFTSVFYAQSGIHPMLSPKPVCQNESSPFPTSTSSQSNPESHCSDQPHDCSNDATCLDQNVKDNTDSDHARHESPAADQSAGNNLCHDAANH
VNSSAYGSMDSGNDGHATSAIVSKNTSDGFSDSGCHNYDGFRVTDSHRSSQREAALVKFRLKRKERCFEKKVRYQSRKRLAEQRPRVKGQFVRQHNHPFA
EAGGDS
>Glyma.19G260400 
MGEVPAVMQATQGEQSNNASAVHWERFLPRMVLRVLLVEADDSTRQIIAALLRKCGYKVVAFCDGLKAWETLKNKAFDLDLILTEVDLPSISGFSLLTLI
MEHDICKNIPVIMMSSHDSVSMVFKCMLKGAADFLIKPVRKNELRNLWQHVWRRHAISRPPQNLTLPEIELGFAAENHAASNDSSGSVASTPKDDECSEK
TSEAHSTCPSPFLEAESTYMENMQDILQLKSSSNLSNIDTVKHENSTKCERESDKHNDEAGEKSLFILEDARCNKTFKPTGLRLGQSYECHETRNQDEVL
RIELIKSNPEINTDIHRCSDELVDPSTGAIDLIATFKNLPKSTDEKCSFSSGNTAKFDFDTQLELSLRRDFPGSSCKAAFKERQILNHSNASAFSRYSNS
KLLQPLFPTPSTISAKLTNASQNSHESLKLSKNTSTSHQYSEKSQNQEEKIITSVIGQSGQVDPKLPNSQLGLFPATGVTSDHKSKGNGNVFPSKLYAKS
GVHPISTPKSVCQKESSPFPTSTSSQSNPQSHNSERHHWLEDATHASDQNVNDQSNLECETHDSPAASQSAGPSFFHDTANHNSSGVYRSDGNATSAKVA
KESHEIFIDSGQRSYDGFIGTDSHRTSQREAALTKFRLKRKDRCYEKKVRYQSRKRLAEQRPRVKGQFVRQVHDDHPVADVGGGS
>Lj4g3v0668260.1 (RRB not D)
MNVTVSNPLVSHDVAGDHFPVGMRVLAVDGDQACLRVLENLLRQCNYNVTTTTHSIMALE
ILRRNRNNFDLLISALNKPDMDGFQLLKQIGLEMMDIPVIVLSEHSDKELVMSCVTHGAC
NYMLKPVRMEEMKNIWQHVVRRKMIGCSDQNLAVNNEKTCNVAGEGSSHGGTVSENRGQK
RKELSEDEKVKGDDEQSSRKKARLVWTADLHSKFVAAVQQLGFEEAVPKRILALMNVEGL
SKHHVASHLQKFKLGLKKSHNPASLNLGGSSGSYPLVKPIQSANHSSNSIFHYNATQLSN
FSEDLSPLSEVNDDQLADQSLKFCSSGSGDFSATSGVADPIQNARADGMQSSFWEQILLW
ESI
>Lj6g3v1078590.1 (RRB D)
MAVENQRGHLVDEDAGRDRFPVGMRVLAVDDDPTCLRVLENLLRKCQYHGTITNQAVEAL
KMLRENRNKFDLVISDVNMPDMDGFKLLELVGLEMDLPVIRLSAHSDTKLVMKGVRHGAV
DYLLKPVRIEELKNIWQHVVRRKTSDGKDQNKASNEERGPNVSGGGSQGIISENSADQNR
KLGKKRKDQNEEEDEDGDGNGEDDDPSSQKKPRVVWSVELHKKFVAAVNQLGLDRAVPKK
ILDMMNVEGLTRENVASHLQEYRLYLKKATQQVNMVAAFGGGDAYLRMGAIDGFGDFCTS
SASGRISSATLPSYASNGIFGRLNSPASLSLRGISSPSLIRPVPSQNINNSLNTLATIQP
SIFPANQSPSLLQGIPTSIELNQSKQNGCPTGISQLSQVDSSRFAVAASGFSDSRATVSN
SNSSLPGVSNNHLMLHGNPHQTHNAGAFRNQSSVRAPSLSTDSFDIGIGGSSNLLDYNRC
NENWQNASQLSKFPANSLPLCEAFNNDQLPPTSINVSNSSTHIDNSQVGFSSGIAIAAPM
GDARNDLRCQEGLIGNVIQPSSYTARERWEDYNQNTSRPFNPVNSQVSPHGVTGSLRNSL
SQNKAMCSNSASLAGHLNGASTSIARCTEVENFSSDMRLKSNEAYMLEQMKSHDGFMQNF
GTLDDIMGAMVKRV
>Lj0g3v0262279.1 (RRB D)
MENGCFPSPPRRDFPAGLRVLVVDDDPTWLKILEKMLKKCNYDGTTCCLARHALSLLRER
KDGYDIVISDVNMPDMDGFKLLEHVGLEMDLPVIRMSVDGETSRVMKGVQHGACDYLLKP
IRMKELRNIWQHVLRKRIHEAREFESFESFEGNYLMRNGSELSDDGNLFALEDMTSSKKR
KDADNKHDDKEFVDPSSTKKARVVWSVDLHQKFVRAVNQIGFDRVGPKKILDLMNVPWLT
RENVASHLQEYRLYLSRLQKDDEQKSSSSGMKISDLPTKEVGSFGLHNSVTKQQNDVSID
SCNYPDGALQIQKVETKSQEGNTKGIVSQSTMEEKGRALTGNNNITDVMREGLQVGLNQP
FALPESKGNCTSFDCAIPTKYSWTEVPGMQLKEEQKSIVQLEDSFNQLPPLLGKQHHIQV
DQSQSIASISSTPSIMKEDVPACIETKPVFSDYKSSYTSSISSKVSALDTFPIQPGSLMM
SDQPLQPTSAANLGLKTQGSNLSSISDLEFYQRNLLLGGDAPSASLDEDLYSYWIQGECY
NMNFGLQSVAMPEFYDPGLIAEVPPHLYDSTDYTVIDQGLFIA
>Lj5g3v0523200.1 (RRB D)
MTEVENHSKMDDPTDQFPVGMRVLAVDDDPICLRILEALLQKCQYHGTATKHAPTALQLL
RENKDKFDLVISDVHMPDMDGFKLLELVGLEMDLPVIRLSVNGDPKMVLKGITHGACDYL
LKPVRVEELRNIWQHVVRKKKKTVPKEGTKTGNQDTPISHSDNGQGSAATTNSDQNGKSS
KKRKDLEEDDDNEVHENGDDSDDPSAQRKPRVVWSVDLHRKFVAAVNQLGLDRAVPKRIL
EMMNVDQLTRENVASHLQEYRLYLKRLSCVENQQANMVAALGSADLSYQQAHMVAALGSA
DPSYLRTGSLSAHGHLRTLNASRQSHNNAFRSFTHDGMVSRMNPPSSMNVQGLPSSGTLQ
VIQAQNLNNSMNGSQLKFHSALIGGNQNDQLQHNKGVSHIQNLNTNFNAKPTFPITNQRQ
GGLSISNNALMLEMNPQHKLMGGVSTSLAPQQHSQFSLPLMDNGRLNDGWPSVFHSSGKN
SYTPSERFGPASMTPTNNMNLSGAPSPNSLTDMHSKGVTFTNTPPGQISNSVSLQGWNNH
NNLSGGYNSHVIGNSIGSTIPPNGGVPDGNASMNSTFNFGDPLQMKHDGIIELPGEPSLI
PHQQVHVMNQQKPRHSRFSNSVGSLEELASAMMMKQDHDMYGFRRDNNHSGGGGGGGAPL
>Lj0g3v0149769.1 (RRB D)
MNAKGPIMSTPTSSSASKSSDTAAVTAADQFPAGLRVLVVDDDPTCLVILERMLRACLYE
GTKCKRAEVALSLLRGNKNGFDIVLSDVHMPDMDGFKLLEHIGLEMDLPVIRMSADDGKD
VVMKGVTHGACDYLIKPVRIEALKNIWQHVVRKRKNDGKDPDQSGGGDEGDQQLKGSDDA
DYSSSANECKSTKKRRDQEDEDAEDRDDSSSLKRPRVVWSVELHQQFMAAVNNLGIDRAV
PKKILEIMNVPGLTRENVASHLQEYRLYLRRVSGVSQPQNNLNSSFISPYESAYNASSIN
GIDLQTISAHSLAKLQAGLGRSTAKVGVPMPLVEQKNLFSFENSKLRFGEGQLQHMSSNK
PMNLLHGIPTNMEPKQFAHWHQSTQSLGNLNMRFNASAAQRNPFLMQMNHSQPRGQMLGE
NTGSHITRFPSSLVQPSGPNGISNGAIENGITDTNNITPQRSSLLSFPMNQTTDISASSF
PLRSTPGISNITTKGMFHEEVTLGTKGSGGFFPSYDIFNELHQKSHDWDPTNSGLTYDAS
QHTNPLQGSFDVLPSILGHQDFSSAQQTAENRDTTLIGKGMVSMGDSMNLGNLQNVGQHH
LNTSLIDNSARVKAEKFPDPSSQNNLFLEQYGQDDLLSELLKQEEGIGVGPIENEFDFDG
YSMDNIPV
>Lj2g3v1079520.1 fgenesh RRB not D
MDVTVRNPLVGDYVAGDHFPVGMRILAVDGDQACLRVLENLLRKCNYNVTTTTHSIMALE ILRRNRNNFDLVITAVNKPDMDGFYLLKKLGLEMMDIPVIMLSGHNDKELVMSCVVYGAC DYLSKPIRMEEMKNIWQHVVRKKMIGSDQNQAANKDKTCNVAGEGSSYGCTVSENRMSQK RKELSEDEKLKEDDEQSSRKKARLVWTTDLHSKFVAAVQQLGFDRAVPKKILKLMNVEGL SKQHVASHLQKFKLSLKNSPNPASLNMGGSSGSYPFVQPIQSANKTSNATHLSSFSENLS PLSEVNDDQLVDKSLKFCSSGSGEFSATSGVADPVQNARADEMQRQQSFWESLLNNTI
>Lj4g3v3113240.1 (RRB not D)
MEMEAYANGNQFPAGLRILAVDEDINVLNLIEEMCTQCHYHVTPCSEARVALSLLRERNV
PFDLILSGIRMPDMDGFEFLQQVTNEIDVPVIVMSMPEESTKSVVMRAITNGASDFFIKP
LREEQFRTIWQHVMRKAFKEENITSLEEYDRKRRGSDSSVTDEGVDADTATKENASTKEA
VVYESEINGYTPTQKKRRIVWTAELHENFMRAVTQLGLHVIEIIINNVEILIWQKFRNFL
KRSNAEAHQQNGMSNKFKHGGYNGFEALVASGHISLEMLSNFQSEVMGFPNNDNVQMNNT
LQHQQIQQQTLMQIHSNNGFQSSHTQIIGYNNNVILPQSSNFSGIAQFPVDNNRGRNIYL
PTQHLQNTSLKRSSSVPIITQGVPYGSSTSSHDSQVVSYVAPVENSCTDMNTLNQDPNYS
MPLEDLPPSSGYP
>LJ5G3V0659720.1 fgenesh (RRB D)
MVGDDHRDQFPIGMHVLAVDDDPTCLMILEAMLRKCQYKVTATDNAITALQQLRENKDKF DLVITDVHMPEIDGFKFLELVGLIIDIPVILLSVNGDSNMVMKGITHGACHYMLKPVRVE ELKTIWQHVIRNRKIGSKEKEGTKTSSNHETLNYSDNGQGSAATPNSDQNGKSSKKRKYQ DFDDVEHENGTDSGDSSAPKKPRVVWSGELHQKFLAAVNQLGIDKAVPKKVLKMMDVENL TRENVASHLQKYRLYLKRISSMANQQANPILGSVSRKNAFGSRLNTPATHSSRTLQVDQF QHSKGVSHIPNQNNTFMLEENQRPSELSISNNDLEDNSQDKQTGRVSTSLAPQDSQFSLP LLDNDRSNDVCSTEYLANECFGPASVSCTDNMTPVPWNISCNAPFEGWDNHNQNSTYHSH VSGDSIGSMIPANGDPVNSAFNFCDPLQMNHDEIIELTEECSIKPHQLHVMDQQRYQNSS ICNCLGSPEDLDSAMMMKLVEEETDIMLNLEDMIDFTGIIDLTPFLDSSTGN
>Lj4g3v1153140.1 (PRR)
MVCTASDLQQWKDFPKGLRVLLLEGDSGSATEIRAKLEAMDYIGFTFYNENEALSAISSD
PEGFHVAVVEVSTSSNQGGFKFLENVKDLPTIRTSNSQCLNTMMKCIAVGAVEFLTKPLS
EDKLKNIWQHVVHKAFNAGTNAPSESLRPVKESVESILQLQTDNGQHESNISIDIENVSR
LGDNDHEQSVGSDKYPAPSTPQLKQGARLLDDGDCHEQTNCSTEKESGEHDEESKSVEIS
CENLNTESSSQLSKPEKTLIKEEEAFADGSKGEIAVSQNEDNRKFLGSAEGNESPNKTGV
LSDSCEKKANRKKMKVDWTPELHKKFVKAVEQLGIDHAIPSRILEIMKVEGLTRHNVASH
LQEYRIHKKQIMPGEDDRKCQNPRDPMQRSYCLQRPIMAYPPYHSNHTLPPAPMYPMWGQ
PGSQTAGVQIWGNHGYPLWHPTESWHWKPYPGVHVDAWGCPVLPSPQASPFPYTQDVAGW
HNAKAMDYRFSMPQSSVENYPAEEVVDKVVKEAMSKPWLPLPLGLKPPSMDTVLSELSSQ
GISGIIPFSSTKGSIPR
>Lj2g3v1985390.1 (PRR)
MVCTASDLQQWKDFPKGLRVLLLEGDSGSATEIRAKLEAMDYIGFTFYNENEALSAISSD
PEGFHVAVVEVSTSSNQGGFKFLENVKDLPTIRTSNSQCLNTMMKCIAVGAVEFLTKPLS
EDKLKNIWQHVVHKAFNAGTNAPSESLRPVKESVESILQLQTDNGQHESNISIDIENVSR
LGDNDHEQSVGSDKYPAPSTPQLKQGARLLDDGDCHEQTNCSTEKESGEHDEESKSVEIS
CENLNTESSSQLSKPEKTLIKEEEAFADGSKGEIAVSQNEDNRKFLGSAEGNESPNKTGV
LSDSCEKKANRKKMKVDWTPELHKKFVKAVEQLGIDHAIPSRILEIMKVEGLTRHNVASH
LQEYRIHKKQIMPGEDDRKCQNPRDPMQRSYCLQRPIMAYPPYHSNHTLPPAPMYPMWGQ
PGSQTAGVQIWGNHGYPLWHPTESWHWKPYPGVHVDAWGCPVLPSPQASPFPYTQDVAGW
HNAKAMDYRFSMPQSSVENYPAEEVVDKVVKEAMSKPWLPLPLGLKPPSMDTVLSELSSQ
GISGIIPFSSTKGSIPR
>LJ5G3V0554370.1 fgenesh (REC+MYB) PRR
MVAVGDDHRDQFPIGMRVLAVDDDPTFLMILEAMLRKCQYKVLSVNGDSNMVMKGITHGA CHYMLKPVRVEELKTIWQHVIRNKKIASKEKEGTKTSSNHETLNYSDNGQGSAATPNSDQ NGKSSKKRKYQDFDDEEHENGTDSGDSSAQKKPRVVWSGELHQKFLAVVNQLGIDKAVPK KVLKLMDVENLTRENVASHLQ
>Lj0g3v0050029.1 (RRB D)
MENGCFPSPPRRDFPAGLRVLVVDDDPTWLKILEKMLKKCNYDVTTCCLARHALSLLRER
KDGYDIVISDVNMPDMDGFKLLEHVGLEMDLPVIVMSVDGETSRVMKGVQHGACDYLLKP
IRMKELRNIWQHVLRKRIHEAREFESFESFEGNYLMRNGSELSDDGNLFALEDMTSSKKR
KDADNKHDDKEFVDPSSTKKARVVWSVDLHQKFVRAVNQIGFDEVGPKKILDLMNVPWLT
RENVASHLQKYRLYLSRLQKDDEQKSSSSGMKISDLPTKEVGSFGLHNSVTKQQNDVSID
SCNYPDGALQIQKVETKSQEGNTKGIVSQSTMEEKGRALTGNNNITDVMREGLQVGLNQP
FALPESKGNCTSFDCAIPTKYSWTEVPGMQLKEEQKSIVQLEDSFNQLPPLLGKQHHIQV
DQSQSIASISSTPSIMKEDVPACIETKPVFSDYKSSYTSSISSKVSALDTFPIQPGSLMM
SDQPLQPTSAANLGLKTQGSNLSSISDLEFYQRNLLLGGDAPSASLDEDLYSYWIQGECY
NMNFGLQSVAMPEFYDPGLIAEVPPHLYDSTDYTVIDQGLFIA
>Lj0g3v0253349.1 fgenesh  RRA D
MNPSARVSRQSSPRAAAANQKGSTTARGEGNMDGEAEDEEMDDGADGGSGGSNNRGRKCFSVFIDGIEEKSDYSIYTTYVQSLIRVFYPLPCYLLPLIIFQVMGMATPKETQFHVLAVDDSLIDRMLIERLLKTSSFHGGILIADILGMCVEFTVTAVDSASKALNFLGLVEDMASEIHQDVDVNLIITDYCMPGMTGYDLLRKIKESKSLKDIPVVIMSSENVPSRINRCLEEGAEEFFLKPVQLSDVHKLKPHLMKSRVKEEQDQQPINNKRKIKEEFHSPDKTRVKLKERSIKATAAAKTAQRDSYWRTRTYSTAACSTSHRRDHRASIAPPRQGCRASAGAVTVAVGLLTLDLPSSIAIFFLRDLVCHEFWIHPSVTSASSPFSDLGMDLFGFASSSVWFGFMVWGLDLWRKNLRSVCERWVLGDFC
>Lj3g3v1876170.3  RRA D 
MGMATPKETQFHVLAVDDSLIDRMLIERLLKTSSFHGGILIADILGMCVEFTVTAVDSAS
KALNFLGLVEDMASEIHQDVDVNLIITDYCMPGMTGYDLLRKIKESKSLKDIPVVIMSSE
N
>Lj1g3v1137240.1 fgenesh  RRA 
MASTGSSSSNWVMESGDIPHVLAVDDNLIDRKLVEKLLRNSSCKVTTAENGPRALEFLGL TSGEQNTLNGRSKVNLIITDYCMPGMTGYELLKKIKESSAMKEVPVVIMSSENIPTRINK CLEEGAQMFILKPLKQSDIKKLMKLGM
>Lj1g3v4170190.1  RRA 
MGMAAAESQYHVLAVDDSIIDRKLIERLLKTSSYQVTTVDSGSKALEFLGLHENEESNPN
TPSISPNNHQEVEVNLVITDYCMPGMTGYDLLKKIKESSSLRNIPVVIMSSENVPSRINR
CLEEGAEEFFLKPVRQSDLVRLKSHIKKTNLKKIQNQDVADKLEIPEVQQHHHHLPQQIQ
NDQQQAPKFQYLQPESEVDQQQQALQQANNNKRKTMEQANSTPETDRTRPRYSGIATVV
>Lj3g3v0765990.1  RRA 
MGMAAETQFHVLAVDDSLIDRMLIERLLKTSSFHGTAVDSGSRALKFLGLLEDEQKKHEP
PVSIAPETQQDAEVNLIITDYCMPGMTGYDLLRKIKESKSLKDIPVVIMSSENVPSRINR
CLEEGAEEFFLKPVQQADVNKLRPHLLKSKVKDEADEFTNNKKMVTE
>Lj1g3v0841370.1  RRA 
MEFVGTRKLQQNPQLQLQQQHFHVLAVDDSVIDRKLLERLLRGSSCKGTCVDSGDKALKY
LGLIDDLDNTSSASLESPISPQQVEQEGIKVNLIMTDFCMPGMSGYDLLKRVKGSSWKDV
PVVVMSSENVPSRISMCLEEGAEKFLLKPLQLSDLEKLQPYFPKSLDESCDDDISANSSI
GSDIDKLINNNNNSNNNSLITKRKAMSPTPPERSRPKMKGLAVV
>Lj0g3v0139579.1 RRA 
MGATATGEVFRRVLEDSDELHVLAVDDSLVDRKVIERLLKISSCKGTVVDSGTRALQYLG
LDGEENSSIGFDGVKVNLIMTDYSMPGMTGYELLKKIKVGVCYFFFLFFLLGDAFFAAA
>Lj2g3v1366010.1  RRA 
MENNGVVSFDLSPEHAAAEVHVLAVDDSLIDRKVIERLLKISSCKGTAVDSGIRALQFLG
LEPESDDFAACLKVDLVITDYCMPGMTGYELLKKIKESSSLREIPVVIMSSENVLPRIDR
CMEEGAEDFIVKPVKLSDVKRLRGYMTPKEVKTAESGDRGGDCGGGGGGGGVGINNKRKL
QETSDPSPSPSPPSISSSAVSSASSLLDSSSPSSSPSSSPRVLDSPIRRLKMTSID
>Lj4g3v1561740.1  RRA 
MGATATGEVFRRVLEDSDELHVLAVDDSLVDRKVIERLLKISSCKVTVVDSGTRALQYLG
LDGEENSSIGFEGVKVNLIMTDYSMPGMTGYELLKKIKQESSAFREIPVVVMSSENILTR
IDR
>Lj1g3v1147290.1  RRA 
MASTGSSSSNWVMESGDIPHVLAVDDNLIDRKLVEKLLRNSSCKGTTAENGPRALEFLGL
TSGEQNTLNGGSKVNLIITDYCMPGMTGYELLKKIKESSAMKEVPVVIMSSENIPTRINK
CLEEGAQMFILKPLKQSDIKKLMKLGM
>Lj1g3v0416300.1  RRA 
MDTAGDVLRQSLPAMDAGELHVLAVDDSHVDRKVIERLLRISSCKVTVVDSGTRALQYLG
LDGEKSSIGLESVKVNLIMTDYSMPGMTGYELLKKIKESSVFREIPVVVMSSENILTRID
SCLEEGAEDFLLKPVKLSDVKRLTDFIMRGGEKKVEQRCQK
>Lj0g3v0160879.1 (RRA D)
MNHSCNGKGSMMSTVVMKSSGEAVSDQFPAGLRVLVVDDDPTCLMILEKMLRTCLYEVTK
CNRAEKALTLLRERKNGFDIVISDVHMPDMDGFKLLEHIGLEMDLPVIVMSADDGKNVVL
KGVTHGACDYLIKPVRIEALKNIWQHVVRKRKNEWKDTEQSGSAEEGGDRQPRPSDDADY
SSSA
>Lj3g3v2517630.1 (clock RR)
MDEVAANLNRTMEQQQKNDDGNGGGGGGRSAEVVRCDTFLPQVELTILLVEPDHSTRHII
SALLRKCSYRVVTVSNGLKAWEALKSKGPEIDLILTELELPEISGFALLSMIMEHDVCKN
IPVIVMSSQDSVSMVLKCMLKGAADFLIKPVRKNELTNLWQHVWRRKAVSSVPQNTAFPQ
ACNQSGGTVNSSKKNSECSEKLSEGKDPSQLNISSKSSNVDVEKHEKFTKFERESTKHDD
ETEEKSVMFASETARCNRTSKSTYLKLEQDDDSAEFENQDKIFRDELSKDNPNIDTEIHG
WSHELVEPSRGDINFIATVENPPKHKSENCCLDGGNMTKFDSDTQLKLSLRRDFPDSSCE
KQSEATGEWQRLNHSNASAFSRYNGSKLLQSPFSTPLVTSAKVNANCDSHKSYKLAAITA
DNSCLNGGSNQSQENMITNVYNSVFHAQSAVHPIWKPKPVCQKESSPFPSSISSQSNQSH
NSSQNNYCPDDANFTSLNQNVHDEINMDHTRHDFPAMSQCANDLCPDTANHINSSTYGSG
DDGNSTSAVVSKNNPESFSDGGSESFSNGGCYTHGGFRLIDAHRSSHREAALTKYLLKRK
ERCYVKKVRYQSRKKFAEQRPRVKGQFVCQVSDDNPATDAGGDS
>Lj5g3v0615690.1 (clock RR)
MTRGGQMSVDGDSKEASNQRLRDGKKKTSDEGVAGEGRGLCEGDEVKCNGVAEEVKVGQG
GNVESSSVQQPMPQLQPQGVCWERFLHIRSLKVLLVEYDDCTRFIVTALLRNCSYEGIEA
ANGLQAWKILEDLTNHIDLILTEVAMPGLSGIGLLYKIMSHKTRKNIPIIRMSSHDSMGL
VFKCLSKGAVDFLVKPIRKNELKNLWQHVWRRCHSASGSGSESGTQTQKSIKSKSLEKSD
NNSGSNDEDDNGSTDLNNGDGLNNGDGSDNGSGTQGSWTKRAVEVDSPKPVSEWDKITEG
PDSTCAQVVHSNAEICEDKMVPMATKEYPEQEEQHGKTAGSKHSNALDVAPPKFNEQIYR
GQLDLNCENQSSKLRCKGLSLSDAITSTSDSQMHGAKFEALNRRPKSSDIENKGTNDDEE
FPSLELSLKRLRGVNDAGITIQDERIVLRRSDQSAFSRYNAASNTKKSPTGCVGSNSPHN
NSLEITKKDSSRDIQSHSSGNPPNQNSNVASNNIDMGSTTNNAFTKSAVKSEPGVASETK
CLYQTSAFQPLKNNLICASQRVIVHNTEDTTTPMVAPLKVDTHKDSATQDFHFRHENHNC
IANSVQHQLPPDHDAESLKKMAVTAPHCGSSNVVVEGNIGNCSINRSGSGSNNGSNGPNG
SSKAANAGGTNVGSNNGLTGNSGSGDASGSGSANRVDQNKASQRQAALTKFRQKRKEREE
RCFHKKVRYQSRKRLAEQRPRFRGQFVRQSSNENASGATDS
>Lj1g3v1076690.1 (clock RR)
MYEAVTSGEKVVVVEEEKRREEEEEGSGGGELKGLMRWEKFLPKMVLRVLLVEADDSTRQ
IIAALLRKCNFKGAAVPDGLKAWEILKGRPRNFDLILTEVVFPAISGYALLTLIMEHETC
KNIPVIRMSSQDSVSTVYKCMLRGAADYLVKPLRKNELRNLWQHVWRRQSATASVNAPQD
ESFAQQKVEATAENNAASNRSGGNAACIQRNKELIEKGSDAQGSCTKPELEAESSPVNDM
QEFSPLKCGEAHPSGARTQDVDTCIQLGQTSITHDTHVGGLTAPICKNGETSTANVKDGD
PEHFWSTSNSGEAHDRHFVQINSSREAIDLIGAFHTHPNCTLKNSTVNSTGMFDFSPQLD
LSLRGSHASNFDKELTEERHTLMHSNASAFKRYTNRQLEASPAVLSNFFNQLREQRTNNE
KIVSHVATGCNSDCSTPSMQRCMLSSAAAQSKESELATSHSNQGHSLPIPVKGVRFNDLH
TAYGSSLPPVFQTQSGPSPMPSSVLLLEPNFQVNAFYQSNGNENSSEQLREHRGPYGNSN
QEHIVYPQEHRSERAEDRGYISPATDQSVSSNFCNGNANHLNSNGYGNNCVSSSRADQVA
TVRAASDGKHEDLTNNGYTHRSIQREAALNKFRLKRKERCYEKKVRYESRKKLAEQRPRV
KGQFVRQANPDPLAAEQDGQEYDQ
>Lj4g3v1658890.1 fgenesh(clock RR)
MESEAEEILNLNSRENNCGGANSKSGDAFIDRSKVRILLCDDDPKSSEEVFTLLVKCSYQ VTPVRSARQVIDALNAEGQYIDIILAEVDLPIKKGMKLLKYLSRDKELRRIPVIMMSAKD EVPIVVKCLRLGAADYLVKPLRTNELLNLWTHMWRRRRMLGLAEKNILSYDFDMVASDPS DANTNSTTLFSDDTDDRSKRSTNPEAAQQEPEVSISKAAAVIEELPGAQISECRPNVPGI SDRRTGNFSSGPKKSELRIGESSAFFTYVKATTLKSNVQEIAHVDNHATTQVRVEDMNQA CARQRVNDLKTHENQEMFESRSQEDLPSSNSFPDSFSIERSCTPPASVEVSQQKNFREEY YPQGSLYPSNGSRGSKLEPSGMPAQHAYPYYYNSGVVNHVMLPSSAQLYQKNMQDIHSHA NSSMIAQYNHLAQCSPHANGMTSFPYYPMNICLQPGQVSTPHSWPSLGSSGSCEVNLSKA DRREAALMKFKQKRKDRCFDKKIRYVNRKRLAERRPRVRGQFVRKLSGVDVYLNGQPASA DYDEEEEEEEDNHVARDSSLEDA
>Lj2g3v3260110.1 fgenesh clock RR
MQTPNDNGDVERILPQTALRILLVEADDSTRQIIAALLRKCSYKVVAAVRDGLKAWETLK NKAHDIDLILTEVDLPSISGFSLLTLITDHDFCKHIPVIMMSSNDSVSMVFKCMLKGAAD FLIKPVRRNELRNLWQHVWRRQTITKPPQKLTLAHNNKLDAAIENKPASNDSTGSVASTQ KNNETSEAQSTCTSPILGAESGSMENMQDATQLKSSSNLSDIDAVKQDKSTQLEMESPKH NSEAGEKSIIFVSEAVKSNKTSTGLRLGQGYDYIETENNDEVIRTELSKGNPHISTEIRG CSDELLEPSSGAMDLIAAFGNLPKRTIGNHSFHDGSTAKFEFDTQLELSTRGDFPASEER LMLNHTNASAFSQYSSSKLFSENSPHESHELCENTNISHRYGGKNQNHNPENTNSMVIGQ SGQVKTKFPNSQLGFFPATGVSFDNVSTGDGDVFPSMLYTQLTPKSVCQKESSPFPTSTS SQSNNESMKSEHHHWSDDATFTSDKCENDQSNLDCAVNDSSATRQSSSTSFYHDSANHSS SGVNGSGGSGSDGNVTSTGVDDELRGTDSHRTSQREAALTKFRLKRKDRCYDKKVRYESR KRLADKRPRVKGQFVRQVQHNEHTAVEAGGGF
>Lj1g3v5060620.1 fgenesh clock RR
MQTPNDNGDVERILPQTALRILLVEADDSTRQIIAALLRKCSYKVVAAVRDGLKAWETLK NKAHDIDLILTEVDLPSISGFSLLTLITDHDFCKHIPVIMMSSNDSVSMVFKCMLKGAAD FLIKPVRRNELRNLWQHVWRRQTITKPPQKLTLAHNNKLDAAIENKPASNDSTGSVASTQ KNNETSEAQSTCTSPILGAESGSMENMQDATQLKSSSNLSDIDAVKQDKSTQLEMESPKH NSEAGEKSIIFVSEAVKSNKTSTGLRLGQGYDYIETENNDEVIRTELSKGNPHISTEIRG CSDELLEPSSGAMDLIAAFGNLPKRTIGNHSFHDGSTAKFEFDTQLELSTRGDFPASEER LMLNHTNASAFSQYSSSKLFSENSPHESHELCENTNISHRYGGKNQNHNPENTNSMVIGQ SGQVKTKFPNSQLGFFPATGVSFDNVSTGDGDVFPSMLYTQLTPKSVCQKESSPFPTSTS SQSNNESMKSEHHHWSDDATFTSDKCENDQSNLDCAVNDSSATRQSSSTSFYHDSANHSS SGVNGSGGSGSDGNVTSTGVDDELRGTDSHRTSQREAALTKFRLKRKDRCYDKKVRYESR KRLADKRPRVKGQFVRQVQHNEHTAVEAGGGF
